# Supplementary material for: 1,3,4-Tri-O-acetyl-2-N-(tri­fluoro­acetyl)-β-l-fucose
Source: Acta Crystallogr Sect E Struct Rep Online. 2014 Jan 15;70(Pt 2):o134–5. doi: 10.1107/S1600536813034958 (PMC3998300; doi:10.1107/S1600536813034958)
Supplement: Supplementary file 1 [file e-70-0o134-sup1.cif]

##############################################################################
#                                                                            #
# This CIF contains the data in a paper accepted for publication in          #
# Acta Crystallographica Section E. It conforms to the requirements of       #
# Notes for Authors for Acta Crystallographica Section E, and has been       #
# peer reviewed under the auspices of the IUCr Commission on Journals.       #
#                                                                            #
# Full details of the Crystallographic Information File format               #
# are given in the paper "The Crystallographic Information File (CIF):       #
# a New Standard Archive File for Crystallography" by S. R. Hall, F. H.      #
# Allen and I. D. Brown [Acta Cryst. (1991), A47, 655-685].                  #
#                                                                            #
# The current version of the core CIF dictionary is obtainable from          #
# ftp://ftp.iucr.org/pub/cif_core.dic.                                       #
#                                                                            #
# Software is freely available for graphical display of the structure(s)     #
# in this CIF. For information consult the CIF software page                 #
# http://www.iucr.org/resources/cif/software.                                #
#                                                                            #
# This file may be used for bona fide research purposes within the           #
# scientific community so long as proper attribution is given to the journal # 
# article from which it was obtained.                                        #
#                                                                            #
##############################################################################
data_I
_audit_creation_method     SHELXL-2013
_database_code_depnum_ccdc_archive     'CCDC 979173'
_chemical_name_systematic
;
1,3,4-Tri-<i>O</i>-acetyl-2-<i>N</i>-(trifluoroacetyl)-\b-<i>L</i>-fucose
;
_chemical_name_common     ?
_chemical_formula_moiety     'C14 H18 F3 N O8'
_chemical_formula_sum     'C14 H18 F3 N O8'
_chemical_formula_iupac     'C14 H18 F3 N O8'
_chemical_formula_weight     385.29
_chemical_melting_point_gt     430.5
_chemical_melting_point_lt     432.5
_symmetry_space_group_name_hall     'P 2ac 2ab'
_shelx_space_group_comment
;
The symmetry employed for this shelxl refinement is uniquely defined
by the following loop, which should always be used as a source of
symmetry information in preference to the above space-group names.
They are only intended as comments.
;
_space_group_crystal_system     orthorhombic
_space_group_name_H-M_alt     'P 21 21 21'
_space_group_name_Hall     'P 2ac 2ab'
loop_
    _space_group_symop_operation_xyz
    'x, y, z'
    '-x+1/2, -y, z+1/2'
    '-x, y+1/2, -z+1/2'
    'x+1/2, -y+1/2, -z'
_cell_length_a     5.1818(10)
_cell_length_b     16.968(3)
_cell_length_c     19.484(4)
_cell_angle_alpha     90
_cell_angle_beta     90
_cell_angle_gamma     90
_cell_volume     1713.1(6)
_cell_formula_units_Z     4
_cell_measurement_reflns_used     6913
_cell_measurement_theta_min     2.40
_cell_measurement_theta_max     30.54
_cell_measurement_temperature     100(2)
_cell_special_details     ?
_exptl_crystal_description     block
_exptl_crystal_colour     colourless
_exptl_crystal_size_max     0.480
_exptl_crystal_size_mid     0.310
_exptl_crystal_size_min     0.300
_exptl_crystal_density_diffrn     1.494
_exptl_crystal_density_meas     ?
_exptl_crystal_density_method     ?
_exptl_crystal_F_000     800
_exptl_absorpt_coefficient_mu     0.142
_exptl_absorpt_correction_type     multi-scan
_exptl_absorpt_process_details     '(SADABS; Sheldrick, 2007)'
_shelx_estimated_absorpt_T_min     0.935
_shelx_estimated_absorpt_T_max     0.959
_exptl_absorpt_correction_T_min     0.839
_exptl_absorpt_correction_T_max     0.958
_exptl_special_details     ?
_diffrn_ambient_temperature     100(2)
_diffrn_radiation_type     MoK\a
_diffrn_radiation_wavelength     0.71073
_diffrn_radiation_monochromator     graphite
_diffrn_measurement_device_type     'Bruker AXS Smart Apex CCD diffractometer'
_diffrn_measurement_method     '\w scans'
_diffrn_detector_area_resol_mean     ?
_diffrn_reflns_number     11394
_diffrn_reflns_av_R_equivalents     0.0291
_diffrn_reflns_theta_min     2.090
_diffrn_reflns_theta_max     28.280
_diffrn_reflns_theta_full     25.242
_diffrn_measured_fraction_theta_max     0.999
_diffrn_measured_fraction_theta_full     0.999
_diffrn_reflns_limit_h_min     -6
_diffrn_reflns_limit_h_max     6
_diffrn_reflns_limit_k_min     -22
_diffrn_reflns_limit_k_max     21
_diffrn_reflns_limit_l_min     -22
_diffrn_reflns_limit_l_max     25
_refine_special_details     ?
_reflns_number_total     4232
_reflns_number_gt     3869
_reflns_threshold_expression     'I > 2\s(I)'
_refine_ls_structure_factor_coef     Fsqd
_refine_ls_matrix_type     full
_refine_ls_R_factor_all     0.0418
_refine_ls_R_factor_gt     0.0373
_refine_ls_wR_factor_gt     0.0853
_refine_ls_wR_factor_ref     0.0878
_refine_ls_goodness_of_fit_ref     1.061
_refine_ls_restrained_S_all     1.061
_refine_ls_number_reflns     4232
_refine_ls_number_parameters     239
_refine_ls_number_restraints     0
_refine_ls_hydrogen_treatment     constr
_refine_ls_weighting_scheme     calc
_refine_ls_weighting_details
              'w=1/[\s^2^(Fo^2^)+(0.0424P)^2^+0.1715P] where P=(Fo^2^+2Fc^2^)/3'
_atom_sites_solution_hydrogens     geom
_atom_sites_solution_primary     direct
_atom_sites_solution_secondary     difmap
_refine_ls_shift/su_max     0.000
_refine_ls_shift/su_mean     0.000
_refine_diff_density_max     0.298
_refine_diff_density_min     -0.170
_refine_ls_extinction_method     none
_refine_ls_extinction_coef     .
_refine_ls_abs_structure_details
;
Flack parameter determined using 1493 quotients
[(<i>I</i>^+^)-(<i>I</i>^-^)]/[(<i>I</i>^+^)+(<i>I</i>^-^)]
(Parsons <i>et al.</i>, 2013)
;
_refine_ls_abs_structure_Flack     0.4(3)
loop_
    _atom_type_symbol
    _atom_type_description
    _atom_type_scat_dispersion_real
    _atom_type_scat_dispersion_imag
    _atom_type_scat_source
    'C' 'C' 0.0033 0.0016
                         'International Tables Vol C Tables 4.2.6.8 and 6.1.1.4'
    'H' 'H' 0.0000 0.0000
                         'International Tables Vol C Tables 4.2.6.8 and 6.1.1.4'
    'N' 'N' 0.0061 0.0033
                         'International Tables Vol C Tables 4.2.6.8 and 6.1.1.4'
    'O' 'O' 0.0106 0.0060
                         'International Tables Vol C Tables 4.2.6.8 and 6.1.1.4'
    'F' 'F' 0.0171 0.0103
                         'International Tables Vol C Tables 4.2.6.8 and 6.1.1.4'
_computing_data_collection     'SMART (Bruker, 2002)'
_computing_cell_refinement     'SAINT-Plus (Bruker, 2003)'
_computing_data_reduction     'SAINT-Plus (Bruker, 2003)'
_computing_structure_solution     'SHELXS97 (Sheldrick, 2008)'
_computing_structure_refinement
;
SHELXL2013 (Sheldrick, 2008) and
<i>SHELXLE</i> (H\"ubschle <i>et al.</i>, 2011)
;
_computing_molecular_graphics     'Mercury (Macrae <i>et al.</i>, 2008)'
_computing_publication_material     '<i>publCIF</i> (Westrip, 2010)'
loop_
    _atom_site_type_symbol
    _atom_site_label
    _atom_site_fract_x
    _atom_site_fract_y
    _atom_site_fract_z
    _atom_site_U_iso_or_equiv
    _atom_site_adp_type
    _atom_site_calc_flag
    _atom_site_occupancy
    _atom_site_disorder_assembly
    _atom_site_disorder_group
    C C1 0.3282(4) 0.43097(12) 0.65855(10) 0.0225(4) Uani d 1 . .
    H H1 0.1566 0.4327 0.6351 0.027 Uiso calc 1 . .
    C C2 0.3854(4) 0.50942(11) 0.69399(10) 0.0190(4) Uani d 1 . .
    H H2 0.5626 0.5077 0.7143 0.023 Uiso calc 1 . .
    C C3 0.1889(4) 0.52308(11) 0.75081(10) 0.0209(4) Uani d 1 . .
    H H3 0.0174 0.5351 0.7297 0.025 Uiso calc 1 . .
    C C4 0.1619(4) 0.45132(12) 0.79776(11) 0.0239(4) Uani d 1 . .
    H H4 0.0089 0.4585 0.8284 0.029 Uiso calc 1 . .
    C C5 0.1274(5) 0.37669(12) 0.75536(11) 0.0284(5) Uani d 1 . .
    H H5 -0.0392 0.3801 0.7296 0.034 Uiso calc 1 . .
    C C6 0.1278(6) 0.30211(14) 0.79839(12) 0.0417(7) Uani d 1 . .
    H H6A 0.1026 0.2563 0.7685 0.063 Uiso calc 1 . .
    H H6B -0.0124 0.3046 0.8321 0.063 Uiso calc 1 . .
    H H6C 0.2934 0.2973 0.8223 0.063 Uiso calc 1 . .
    C C7 0.4717(4) 0.36394(12) 0.55954(11) 0.0255(5) Uani d 1 . .
    C C8 0.6856(5) 0.35718(14) 0.50908(11) 0.0306(5) Uani d 1 . .
    H H8A 0.7102 0.3017 0.4968 0.046 Uiso calc 1 . .
    H H8B 0.8448 0.3779 0.5294 0.046 Uiso calc 1 . .
    H H8C 0.6427 0.3875 0.4678 0.046 Uiso calc 1 . .
    C C9 0.5799(4) 0.60760(12) 0.61779(10) 0.0201(4) Uani d 1 . .
    C C10 0.5121(4) 0.67368(12) 0.56627(11) 0.0231(4) Uani d 1 . .
    C C11 0.0942(5) 0.63360(13) 0.82140(11) 0.0274(5) Uani d 1 . .
    C C12 0.2160(6) 0.70111(14) 0.85856(13) 0.0361(6) Uani d 1 . .
    H H12A 0.0826 0.7392 0.8716 0.054 Uiso calc 1 . .
    H H12B 0.3424 0.7268 0.8285 0.054 Uiso calc 1 . .
    H H12C 0.3029 0.6816 0.8999 0.054 Uiso calc 1 . .
    C C13 0.3851(4) 0.47114(12) 0.90408(11) 0.0247(4) Uani d 1 . .
    C C14 0.6170(4) 0.44563(14) 0.94350(11) 0.0306(5) Uani d 1 . .
    H H14A 0.7671 0.4764 0.9287 0.046 Uiso calc 1 . .
    H H14B 0.6492 0.3895 0.9351 0.046 Uiso calc 1 . .
    H H14C 0.5873 0.4542 0.9926 0.046 Uiso calc 1 . .
    F F1 0.4052(3) 0.64366(8) 0.50988(6) 0.0343(3) Uani d 1 . .
    F F2 0.7207(3) 0.71321(8) 0.54797(7) 0.0374(3) Uani d 1 . .
    F F3 0.3429(3) 0.72485(8) 0.59280(7) 0.0373(4) Uani d 1 . .
    N N1 0.3700(3) 0.57409(10) 0.64480(8) 0.0203(4) Uani d 1 . .
    H H1A 0.2170 0.5916 0.6325 0.024 Uiso calc 1 . .
    O O1 0.3363(3) 0.36940(8) 0.70706(7) 0.0269(3) Uani d 1 . .
    O O2 0.5281(3) 0.41733(8) 0.61054(7) 0.0236(3) Uani d 1 . .
    O O3 0.2779(3) 0.59116(8) 0.78734(7) 0.0230(3) Uani d 1 . .
    O O4 0.3917(3) 0.44154(8) 0.83929(7) 0.0241(3) Uani d 1 . .
    O O5 0.2690(3) 0.32900(9) 0.55792(9) 0.0338(4) Uani d 1 . .
    O O6 0.8048(3) 0.59089(9) 0.62873(8) 0.0272(3) Uani d 1 . .
    O O7 -0.1313(3) 0.61666(11) 0.82064(9) 0.0382(4) Uani d 1 . .
    O O8 0.2109(3) 0.51128(9) 0.92552(8) 0.0292(4) Uani d 1 . .
loop_
    _atom_site_aniso_label
    _atom_site_aniso_U_11
    _atom_site_aniso_U_22
    _atom_site_aniso_U_33
    _atom_site_aniso_U_12
    _atom_site_aniso_U_13
    _atom_site_aniso_U_23
    C1 0.0229(11) 0.0235(9) 0.0210(10) 0.0005(8) -0.0013(8) 0.0021(8)
    C2 0.0170(9) 0.0221(9) 0.0181(9) -0.0001(8) -0.0011(8) 0.0034(7)
    C3 0.0173(9) 0.0235(9) 0.0220(10) -0.0017(8) -0.0006(8) 0.0003(8)
    C4 0.0200(10) 0.0290(10) 0.0228(10) -0.0037(9) -0.0008(8) 0.0028(8)
    C5 0.0312(12) 0.0276(10) 0.0265(11) -0.0090(9) -0.0003(10) 0.0044(8)
    C6 0.0604(18) 0.0305(12) 0.0342(13) -0.0151(13) 0.0019(13) 0.0073(10)
    C7 0.0296(12) 0.0216(10) 0.0251(11) 0.0053(9) -0.0062(9) 0.0005(8)
    C8 0.0313(12) 0.0330(11) 0.0275(11) 0.0063(10) -0.0004(10) -0.0045(9)
    C9 0.0193(10) 0.0229(9) 0.0181(9) -0.0008(8) 0.0011(8) -0.0001(7)
    C10 0.0237(10) 0.0225(10) 0.0233(10) -0.0010(8) 0.0014(8) -0.0006(8)
    C11 0.0282(12) 0.0292(11) 0.0247(11) 0.0061(9) 0.0019(9) 0.0026(8)
    C12 0.0418(15) 0.0329(12) 0.0335(12) 0.0019(11) 0.0022(11) -0.0054(10)
    C13 0.0235(11) 0.0270(10) 0.0237(10) -0.0045(9) 0.0001(9) 0.0037(8)
    C14 0.0259(11) 0.0385(12) 0.0275(11) 0.0003(10) -0.0032(10) 0.0007(9)
    F1 0.0460(9) 0.0312(6) 0.0258(7) 0.0004(6) -0.0113(6) 0.0026(5)
    F2 0.0354(8) 0.0380(8) 0.0389(8) -0.0104(6) 0.0042(7) 0.0133(6)
    F3 0.0483(9) 0.0295(6) 0.0342(7) 0.0157(7) 0.0119(7) 0.0063(5)
    N1 0.0159(8) 0.0237(8) 0.0214(8) 0.0009(7) -0.0009(7) 0.0041(6)
    O1 0.0334(9) 0.0230(7) 0.0243(7) -0.0011(7) -0.0003(7) 0.0038(6)
    O2 0.0216(7) 0.0260(7) 0.0233(7) 0.0006(6) -0.0002(6) -0.0022(6)
    O3 0.0210(7) 0.0241(7) 0.0240(7) -0.0021(6) 0.0018(6) -0.0021(6)
    O4 0.0231(8) 0.0286(7) 0.0206(7) 0.0004(6) -0.0021(6) 0.0029(6)
    O5 0.0306(9) 0.0324(9) 0.0385(9) -0.0035(7) -0.0044(7) -0.0076(7)
    O6 0.0177(7) 0.0354(8) 0.0286(8) -0.0002(6) -0.0004(6) 0.0061(6)
    O7 0.0234(9) 0.0477(10) 0.0435(10) 0.0088(8) 0.0017(8) -0.0075(8)
    O8 0.0268(8) 0.0343(8) 0.0265(8) 0.0018(7) 0.0003(7) -0.0004(6)
_geom_special_details
;
All e.s.d.'s (except the e.s.d. in the dihedral angle between two l.s. planes)
are estimated using the full covariance matrix. The cell e.s.d.'s are taken
into account individually in the estimation of e.s.d.'s in distances, angles
and torsion angles; correlations between e.s.d.'s in cell parameters are only
used when they are defined by crystal symmetry. An approximate (isotropic)
treatment of cell e.s.d.'s is used for estimating e.s.d.'s involving l.s.
planes.
;
loop_
    _geom_bond_atom_site_label_1
    _geom_bond_atom_site_label_2
    _geom_bond_site_symmetry_2
    _geom_bond_distance
    _geom_bond_publ_flag
    C1 O1 . 1.410(2) ?
    C1 O2 . 1.415(3) ?
    C1 C2 . 1.528(3) ?
    C1 H1 . 1.0000 ?
    C2 N1 . 1.459(2) ?
    C2 C3 . 1.522(3) ?
    C2 H2 . 1.0000 ?
    C3 O3 . 1.433(2) ?
    C3 C4 . 1.529(3) ?
    C3 H3 . 1.0000 ?
    C4 O4 . 1.449(3) ?
    C4 C5 . 1.523(3) ?
    C4 H4 . 1.0000 ?
    C5 O1 . 1.440(3) ?
    C5 C6 . 1.518(3) ?
    C5 H5 . 1.0000 ?
    C6 H6A . 0.9800 ?
    C6 H6B . 0.9800 ?
    C6 H6C . 0.9800 ?
    C7 O5 . 1.207(3) ?
    C7 O2 . 1.376(3) ?
    C7 C8 . 1.486(3) ?
    C8 H8A . 0.9800 ?
    C8 H8B . 0.9800 ?
    C8 H8C . 0.9800 ?
    C9 O6 . 1.218(3) ?
    C9 N1 . 1.335(3) ?
    C9 C10 . 1.545(3) ?
    C10 F2 . 1.321(2) ?
    C10 F1 . 1.332(2) ?
    C10 F3 . 1.338(2) ?
    C11 O7 . 1.203(3) ?
    C11 O3 . 1.366(3) ?
    C11 C12 . 1.495(3) ?
    C12 H12A . 0.9800 ?
    C12 H12B . 0.9800 ?
    C12 H12C . 0.9800 ?
    C13 O8 . 1.205(3) ?
    C13 O4 . 1.359(3) ?
    C13 C14 . 1.490(3) ?
    C14 H14A . 0.9800 ?
    C14 H14B . 0.9800 ?
    C14 H14C . 0.9800 ?
    N1 H1A . 0.8800 ?
loop_
    _geom_angle_atom_site_label_1
    _geom_angle_atom_site_label_2
    _geom_angle_atom_site_label_3
    _geom_angle_site_symmetry_1
    _geom_angle_site_symmetry_3
    _geom_angle
    _geom_angle_publ_flag
    O1 C1 O2 . . 107.48(16) ?
    O1 C1 C2 . . 109.69(16) ?
    O2 C1 C2 . . 107.42(17) ?
    O1 C1 H1 . . 110.7 ?
    O2 C1 H1 . . 110.7 ?
    C2 C1 H1 . . 110.7 ?
    N1 C2 C3 . . 109.07(16) ?
    N1 C2 C1 . . 110.34(15) ?
    C3 C2 C1 . . 109.37(16) ?
    N1 C2 H2 . . 109.3 ?
    C3 C2 H2 . . 109.3 ?
    C1 C2 H2 . . 109.3 ?
    O3 C3 C2 . . 105.59(16) ?
    O3 C3 C4 . . 111.98(16) ?
    C2 C3 C4 . . 112.03(17) ?
    O3 C3 H3 . . 109.0 ?
    C2 C3 H3 . . 109.0 ?
    C4 C3 H3 . . 109.0 ?
    O4 C4 C5 . . 107.73(17) ?
    O4 C4 C3 . . 110.49(17) ?
    C5 C4 C3 . . 110.39(16) ?
    O4 C4 H4 . . 109.4 ?
    C5 C4 H4 . . 109.4 ?
    C3 C4 H4 . . 109.4 ?
    O1 C5 C6 . . 106.8(2) ?
    O1 C5 C4 . . 109.73(17) ?
    C6 C5 C4 . . 113.17(18) ?
    O1 C5 H5 . . 109.0 ?
    C6 C5 H5 . . 109.0 ?
    C4 C5 H5 . . 109.0 ?
    C5 C6 H6A . . 109.5 ?
    C5 C6 H6B . . 109.5 ?
    H6A C6 H6B . . 109.5 ?
    C5 C6 H6C . . 109.5 ?
    H6A C6 H6C . . 109.5 ?
    H6B C6 H6C . . 109.5 ?
    O5 C7 O2 . . 121.8(2) ?
    O5 C7 C8 . . 126.4(2) ?
    O2 C7 C8 . . 111.75(19) ?
    C7 C8 H8A . . 109.5 ?
    C7 C8 H8B . . 109.5 ?
    H8A C8 H8B . . 109.5 ?
    C7 C8 H8C . . 109.5 ?
    H8A C8 H8C . . 109.5 ?
    H8B C8 H8C . . 109.5 ?
    O6 C9 N1 . . 127.7(2) ?
    O6 C9 C10 . . 120.00(18) ?
    N1 C9 C10 . . 112.33(17) ?
    F2 C10 F1 . . 108.16(17) ?
    F2 C10 F3 . . 108.13(16) ?
    F1 C10 F3 . . 107.12(18) ?
    F2 C10 C9 . . 110.97(18) ?
    F1 C10 C9 . . 110.66(16) ?
    F3 C10 C9 . . 111.64(17) ?
    O7 C11 O3 . . 123.0(2) ?
    O7 C11 C12 . . 126.8(2) ?
    O3 C11 C12 . . 110.2(2) ?
    C11 C12 H12A . . 109.5 ?
    C11 C12 H12B . . 109.5 ?
    H12A C12 H12B . . 109.5 ?
    C11 C12 H12C . . 109.5 ?
    H12A C12 H12C . . 109.5 ?
    H12B C12 H12C . . 109.5 ?
    O8 C13 O4 . . 123.3(2) ?
    O8 C13 C14 . . 126.1(2) ?
    O4 C13 C14 . . 110.56(19) ?
    C13 C14 H14A . . 109.5 ?
    C13 C14 H14B . . 109.5 ?
    H14A C14 H14B . . 109.5 ?
    C13 C14 H14C . . 109.5 ?
    H14A C14 H14C . . 109.5 ?
    H14B C14 H14C . . 109.5 ?
    C9 N1 C2 . . 122.31(17) ?
    C9 N1 H1A . . 118.8 ?
    C2 N1 H1A . . 118.8 ?
    C1 O1 C5 . . 110.62(16) ?
    C7 O2 C1 . . 115.46(16) ?
    C11 O3 C3 . . 116.22(17) ?
    C13 O4 C4 . . 117.13(17) ?
loop_
    _geom_torsion_atom_site_label_1
    _geom_torsion_atom_site_label_2
    _geom_torsion_atom_site_label_3
    _geom_torsion_atom_site_label_4
    _geom_torsion_site_symmetry_1
    _geom_torsion_site_symmetry_2
    _geom_torsion_site_symmetry_3
    _geom_torsion_site_symmetry_4
    _geom_torsion
    _geom_torsion_publ_flag
    O1 C1 C2 N1 . . . . -178.28(17) ?
    O2 C1 C2 N1 . . . . 65.2(2) ?
    O1 C1 C2 C3 . . . . -58.3(2) ?
    O2 C1 C2 C3 . . . . -174.82(16) ?
    N1 C2 C3 O3 . . . . -67.37(19) ?
    C1 C2 C3 O3 . . . . 171.87(15) ?
    N1 C2 C3 C4 . . . . 170.49(16) ?
    C1 C2 C3 C4 . . . . 49.7(2) ?
    O3 C3 C4 O4 . . . . -48.1(2) ?
    C2 C3 C4 O4 . . . . 70.4(2) ?
    O3 C3 C4 C5 . . . . -167.13(18) ?
    C2 C3 C4 C5 . . . . -48.7(2) ?
    O4 C4 C5 O1 . . . . -65.9(2) ?
    C3 C4 C5 O1 . . . . 54.8(2) ?
    O4 C4 C5 C6 . . . . 53.2(3) ?
    C3 C4 C5 C6 . . . . 173.9(2) ?
    O6 C9 C10 F2 . . . . -10.1(3) ?
    N1 C9 C10 F2 . . . . 170.94(18) ?
    O6 C9 C10 F1 . . . . 110.0(2) ?
    N1 C9 C10 F1 . . . . -69.0(2) ?
    O6 C9 C10 F3 . . . . -130.8(2) ?
    N1 C9 C10 F3 . . . . 50.2(2) ?
    O6 C9 N1 C2 . . . . 0.2(3) ?
    C10 C9 N1 C2 . . . . 179.05(16) ?
    C3 C2 N1 C9 . . . . 137.83(19) ?
    C1 C2 N1 C9 . . . . -102.0(2) ?
    O2 C1 O1 C5 . . . . -176.42(15) ?
    C2 C1 O1 C5 . . . . 67.1(2) ?
    C6 C5 O1 C1 . . . . 171.70(18) ?
    C4 C5 O1 C1 . . . . -65.3(2) ?
    O5 C7 O2 C1 . . . . -2.9(3) ?
    C8 C7 O2 C1 . . . . 176.33(17) ?
    O1 C1 O2 C7 . . . . 81.6(2) ?
    C2 C1 O2 C7 . . . . -160.48(16) ?
    O7 C11 O3 C3 . . . . -1.2(3) ?
    C12 C11 O3 C3 . . . . 178.36(17) ?
    C2 C3 O3 C11 . . . . 154.73(16) ?
    C4 C3 O3 C11 . . . . -83.1(2) ?
    O8 C13 O4 C4 . . . . -7.8(3) ?
    C14 C13 O4 C4 . . . . 171.13(17) ?
    C5 C4 O4 C13 . . . . -142.17(18) ?
    C3 C4 O4 C13 . . . . 97.2(2) ?
loop_
    _geom_hbond_atom_site_label_D
    _geom_hbond_atom_site_label_H
    _geom_hbond_atom_site_label_A
    _geom_hbond_site_symmetry_A
    _geom_hbond_distance_DH
    _geom_hbond_distance_HA
    _geom_hbond_distance_DA
    _geom_hbond_angle_DHA
    N1 H1A O6 1_455 0.88 2.137 2.959(2) 155.2
    C3 H3 O6 1_455 1.00 2.445 3.308(3) 144.1
    C6 H6B F3 3_546 0.98 2.628 3.487(3) 146.5
    C8 H8A O5 4_556 0.98 2.479 3.445(3) 168.7
    C8 H8B O5 1_655 0.98 2.414 3.206(3) 137.4
    C8 H8C O8 2_564 0.98 2.643 3.443(3) 138.9
    C14 H14A O8 1_655 0.98 2.375 3.292(3) 155.3
_shelx_hkl_checksum     87617
_shelx_hkl_file
;
   1   0   0   -0.30    0.04
   1   0   0   -0.28    0.04
   2   0   0  261.66    6.19
   2   0   0  259.85    6.07
   3   0   0    0.00    0.05
   3   0   0    0.00    0.04
   4   0   0   32.64    1.08
   4   0   0   33.39    1.11
   5   0   0    0.04    0.12
   0  -1   0   -0.30    0.01
   0   1   0   -0.29    0.01
   1  -1   0  677.57   15.34
   1   1   0  672.79   15.69
   1  -1   0  670.64   15.64
   2   1   0   69.89    1.76
   2  -1   0   70.81    1.76
   2  -1   0   70.14    1.81
   2   1   0   67.93    1.77
   3   1   0    1.01    0.13
   3  -1   0    1.22    0.15
   3   1   0    0.93    0.12
   3  -1   0    0.89    0.12
   4   1   0    0.86    0.14
   4  -1   0    0.91    0.18
   4  -1   0    0.59    0.14
   5   1   0    6.59    0.44
   5  -1   0    7.04    0.49
   5  -1   0    6.06    0.43
  -6   1   0    4.15    0.43
  -6  -1   0    3.50    0.39
   0  -2   0  201.13    4.63
   0   2   0  199.61    4.76
   1  -2   0   40.68    1.07
   1  -2   0   40.42    1.02
  -1  -2   0   39.99    1.05
   1   2   0   40.42    1.00
   2  -2   0    2.75    0.19
   2   2   0    2.98    0.17
   2  -2   0    2.74    0.17
   3   2   0   15.32    0.55
   3  -2   0   14.71    0.56
   3  -2   0   14.93    0.61
   4  -2   0   17.74    0.75
   4  -2   0   17.23    0.69
   4   2   0   17.62    0.69
   5   2   0    6.08    0.40
   5  -2   0    5.04    0.41
  -5   2   0    5.72    0.49
   5  -2   0    5.42    0.44
  -6  -2   0    0.50    0.21
  -6   2   0    0.38    0.20
   0   3   0   -0.02    0.02
   0  -3   0   -0.03    0.03
   1  -3   0    3.78    0.18
  -1  -3   0    3.43    0.18
   1  -3   0    3.25    0.19
   1   3   0    3.43    0.12
  -2  -3   0   13.48    0.52
   2   3   0   13.76    0.44
   2  -3   0   13.72    0.52
   2  -3   0   13.55    0.48
   3  -3   0    2.27    0.19
  -3  -3   0    2.00    0.22
   3   3   0    2.07    0.17
   3  -3   0    1.98    0.20
   4   3   0    7.35    0.38
  -4  -3   0    6.93    0.46
   4  -3   0    6.78    0.44
   4  -3   0    7.41    0.41
   5  -3   0    1.53    0.30
  -5  -3   0    2.24    0.29
   5  -3   0    1.82    0.26
   5   3   0    1.57    0.20
  -5   3   0    2.00    0.36
  -6  -3   0    0.96    0.24
  -6   3   0    1.11    0.29
   6  -3   0    0.88    0.24
   0   4   0  259.61    6.14
   0  -4   0  263.64    6.04
   1   4   0  191.42    4.69
   1  -4   0  199.14    4.76
  -1  -4   0  208.78    4.68
   1  -4   0  196.10    4.64
   2  -4   0   31.42    0.91
  -2  -4   0   32.06    0.97
   2  -4   0   31.82    0.98
   2   4   0   31.39    0.84
   3   4   0    1.14    0.12
  -3  -4   0    0.90    0.18
   3  -4   0    1.36    0.17
   3  -4   0    1.03    0.13
  -4  -4   0    0.69    0.20
   4  -4   0    0.93    0.19
   4  -4   0    0.88    0.17
   4   4   0    0.62    0.13
  -5   4   0    0.07    0.16
  -5  -4   0    0.36    0.15
   5  -4   0    0.09    0.14
   5  -4   0    0.02    0.14
   6  -4   0    0.05    0.16
  -6   4   0    0.08    0.13
  -6  -4   0   -0.04    0.12
   0  -5   0    0.07    0.04
   0   5   0    0.04    0.04
  -1  -5   0  103.83    2.54
   1  -5   0  104.12    2.51
   1   5   0  101.28    2.46
   1  -5   0  104.32    2.59
   2  -5   0    0.31    0.08
   2   5   0    0.20    0.05
  -2  -5   0    0.24    0.09
   2  -5   0    0.31    0.11
  -3  -5   0    1.90    0.22
   3   5   0    2.31    0.15
   3  -5   0    1.92    0.21
   3  -5   0    2.31    0.20
   4  -5   0    0.01    0.08
   4   5   0    0.08    0.07
   4  -5   0    0.07    0.11
  -4  -5   0   -0.03    0.11
   5  -5   0    0.28    0.15
  -5  -5   0    0.61    0.18
  -5   5   0    0.42    0.21
  -6  -5   0    0.10    0.16
   6  -5   0    0.37    0.17
  -6   5   0    0.41    0.23
   0  -6   0   12.40    0.45
   0   6   0   14.18    0.44
   1   6   0    5.39    0.18
   1  -6   0    5.07    0.26
   1  -6   0    5.11    0.28
  -1  -6   0    5.51    0.28
  -1   6   0    5.85    0.31
   2  -6   0   -0.04    0.05
  -2  -6   0    0.03    0.07
   2  -6   0    0.00    0.06
   2   6   0    0.04    0.03
   3  -6   0    9.04    0.43
   3   6   0    8.48    0.33
   3  -6   0    8.36    0.47
  -3  -6   0    8.16    0.45
   4  -6   0    4.59    0.33
   4  -6   0    3.54    0.35
  -4   6   0    3.52    0.37
  -4  -6   0    3.92    0.36
   5  -6   0    6.30    0.44
  -5  -6   0    4.94    0.43
  -5   6   0    5.77    0.52
  -6  -6   0    0.55    0.21
   6  -6   0    0.45    0.20
  -6   6   0    0.64    0.24
   0  -7   0    0.01    0.04
   0   7   0   -0.11    0.03
   1  -7   0    5.42    0.28
  -1  -7   0    5.11    0.29
   1   7   0    5.13    0.19
  -1   7   0    5.24    0.30
   2  -7   0   29.96    0.91
  -2  -7   0   27.99    0.95
  -2   7   0   29.27    1.02
   2  -7   0   28.99    0.98
  -3  -7   0    0.43    0.14
   3  -7   0    0.59    0.15
   3  -7   0    0.42    0.12
   3   7   0    0.38    0.06
   4  -7   0   11.48    0.65
  -4   7   0   10.28    0.66
  -4  -7   0   10.59    0.59
   4  -7   0   11.13    0.55
  -5   7   0    6.73    0.57
   5  -7   0    6.94    0.48
  -5  -7   0    7.56    0.53
   6  -7   0    1.57    0.31
  -6   7   0    1.98    0.42
  -6  -7   0    2.19    0.30
   0   8   0    3.50    0.21
   0  -8   0    3.89    0.24
  -1   8   0    5.45    0.32
   1   8   0    5.20    0.20
  -1  -8   0    5.62    0.32
   1  -8   0    5.22    0.29
  -2   8   0    1.81    0.22
  -2  -8   0    1.81    0.21
   2  -8   0    1.93    0.18
  -3  -8   0   36.84    1.20
  -3   8   0   35.14    1.29
   3  -8   0   33.06    1.21
   3  -8   0   35.12    1.12
   4  -8   0    5.74    0.41
  -4  -8   0    7.33    0.48
  -4   8   0    6.66    0.53
  -5   8   0    0.06    0.14
   5  -8   0    0.18    0.14
  -5  -8   0    0.01    0.13
  -6   8   0    0.32    0.18
  -6  -8   0    0.25    0.16
   6  -8   0    0.67    0.20
   0  -9   0    0.02    0.04
   0   9   0    0.03    0.04
  -1   9   0    5.49    0.33
   1  -9   0    5.43    0.31
   1   9   0    5.29    0.22
  -1  -9   0    5.42    0.33
  -2   9   0    8.17    0.48
  -2  -9   0    8.08    0.44
   2  -9   0    7.81    0.40
   3  -9   0    0.18    0.09
  -3  -9   0    0.15    0.12
  -3   9   0   -0.02    0.10
  -4   9   0    0.46    0.19
  -4  -9   0    0.74    0.20
   4  -9   0    0.48    0.17
  -5  -9   0    0.16    0.12
  -5   9   0    0.06    0.14
   5  -9   0    0.06    0.14
   6  -9   0    2.00    0.27
  -6  -9   0    2.64    0.31
  -6   9   0    1.94    0.40
   0  10   0    8.13    0.36
   0 -10   0    7.50    0.39
   1  10   0    0.06    0.04
   1 -10   0    0.14    0.07
  -1  10   0    0.03    0.06
  -1 -10   0    0.05    0.08
  -2 -10   0   30.25    1.05
  -2  10   0   29.66    1.10
   2 -10   0   29.75    0.99
   3 -10   0    0.26    0.09
  -3 -10   0    0.08    0.11
  -3  10   0    0.20    0.14
  -4 -10   0   14.53    0.75
  -4  10   0   14.92    0.85
   4 -10   0   15.26    0.72
  -5  10   0    0.14    0.16
  -5 -10   0   -0.07    0.10
   5 -10   0    0.16    0.14
  -6 -10   0    0.63    0.19
  -6  10   0    0.31    0.20
   0 -11   0    0.02    0.06
   0  11   0    0.03    0.06
   1 -11   0    1.08    0.15
   1  11   0    0.88    0.10
  -1  11   0    0.92    0.17
  -1 -11   0    0.94    0.18
  -2  11   0    3.34    0.30
   2 -11   0    2.75    0.25
  -2 -11   0    3.13    0.30
   3 -11   0   39.85    1.29
  -3 -11   0   38.60    1.35
  -3  11   0   38.26    1.44
   4 -11   0    0.29    0.17
  -4  11   0    0.08    0.12
  -4 -11   0    0.27    0.16
  -5 -11   0    0.97    0.23
   5 -11   0    1.43    0.28
  -5  11   0    1.06    0.27
  -6  11   0    2.06    0.43
  -6 -11   0    3.06    0.35
   0  12   0    9.30    0.43
   0 -12   0    9.29    0.48
  -1 -12   0    1.18    0.22
   1  12   0    1.32    0.11
  -1  12   0    1.29    0.17
   1 -12   0    1.22    0.17
  -2 -12   0    0.05    0.10
  -2  12   0    0.13    0.11
   2 -12   0    0.18    0.09
  -3  12   0    9.50    0.62
   3 -12   0    9.71    0.55
  -3 -12   0   10.62    0.60
  -4  12   0   14.02    0.84
   4 -12   0   14.82    0.73
  -4 -12   0   14.72    0.77
  -5 -12   0    2.19    0.30
   5 -12   0    2.78    0.35
  -5  12   0    2.70    0.40
   0  13   0    0.26    0.09
   0 -13   0    0.20    0.10
   1 -13   0    6.13    0.40
  -1 -13   0    5.92    0.41
  -1  13   0    7.00    0.42
   2 -13   0    0.30    0.14
  -2  13   0    0.21    0.13
  -2 -13   0    0.16    0.12
  -3  13   0    2.01    0.29
  -3 -13   0    1.91    0.27
   3 -13   0    1.61    0.25
   4 -13   0    0.23    0.15
  -4  13   0    0.32    0.17
  -4 -13   0    0.00    0.12
   5 -13   0    0.10    0.17
  -5  13   0    0.34    0.21
  -5 -13   0    0.58    0.16
   0 -14   0   36.28    1.26
   0  14   0   37.48    1.16
  -1 -14   0    4.06    0.34
   1 -14   0    3.41    0.33
  -1  14   0    4.37    0.34
  -2 -14   0    2.08    0.28
  -2  14   0    2.28    0.30
   2 -14   0    2.71    0.30
  -3 -14   0    0.16    0.14
   3 -14   0    0.21    0.14
  -3  14   0    0.73    0.21
   4 -14   0    1.54    0.30
  -4  14   0    1.28    0.33
  -4 -14   0    0.70    0.23
  -5 -14   0    3.38    0.38
  -5  14   0    3.54    0.48
   5 -14   0    3.13    0.37
   0 -15   0   -0.09    0.11
   0  15   0    0.19    0.08
  -1  15   0    6.15    0.42
  -1 -15   0    5.42    0.42
   1 -15   0    5.99    0.45
  -2 -15   0    2.14    0.29
   2 -15   0    1.55    0.25
  -2  15   0    1.61    0.26
   3 -15   0   12.45    0.68
  -3 -15   0   11.00    0.69
  -3  15   0   13.65    0.78
  -4 -15   0    1.69    0.27
  -4  15   0    1.27    0.31
   4 -15   0    1.72    0.33
  -5 -15   0    1.18    0.28
   5 -15   0    1.27    0.29
  -5  15   0    0.96    0.29
   0 -16   0    0.40    0.18
  -1  16   0    6.18    0.43
   1 -16   0    5.51    0.44
  -1 -16   0    5.33    0.43
  -2  16   0    4.65    0.44
  -2 -16   0    4.70    0.42
   2 -16   0    4.64    0.41
   3 -16   0    0.21    0.16
  -3 -16   0    0.30    0.15
  -3  16   0    0.21    0.17
   4 -16   0    8.75    0.61
  -4 -16   0    8.07    0.61
  -4  16   0    8.20    0.67
   0 -17   0    0.10    0.15
  -1  17   0    0.34    0.16
  -1 -17   0    0.47    0.17
   1 -17   0    0.38    0.17
  -2 -17   0    0.64    0.20
   2 -17   0    0.63    0.22
  -2  17   0    0.82    0.24
   3 -17   0    0.94    0.25
  -3 -17   0    1.24    0.27
  -3  17   0    1.06    0.27
  -4  17   0    7.18    0.63
   4 -17   0    6.12    0.53
  -4 -17   0    5.20    0.49
   0 -18   0    1.71    0.28
  -1  18   0    0.57    0.18
  -1 -18   0    0.25    0.15
   1 -18   0    0.33    0.18
  -2  18   0    0.03    0.14
   2 -18   0    0.32    0.18
  -2 -18   0   -0.04    0.11
  -3  18   0    1.45    0.34
   3 -18   0    1.48    0.32
  -3 -18   0    1.61    0.32
  -4 -18   0    0.56    0.22
   4 -18   0    0.80    0.27
  -4  18   0    0.31    0.25
   0 -19   0   -0.12    0.14
   1 -19   0    6.57    0.54
  -1 -19   0    7.14    0.56
   2 -19   0    1.02    0.28
  -2 -19   0    1.08    0.24
  -2  19   0    1.12    0.29
  -3 -19   0    2.03    0.29
   3 -19   0    1.60    0.34
  -3  19   0    1.78    0.37
   0 -20   0    3.26    0.41
   1 -20   0    1.45    0.31
  -1 -20   0    1.81    0.37
  -2  20   0    0.16    0.16
  -2 -20   0    0.20    0.12
   2 -20   0    0.19    0.18
  -3  20   0    0.67    0.27
  -3 -20   0    0.34    0.19
   3 -20   0    0.73    0.26
   0 -21   0    0.08    0.18
   1 -21   0    0.27    0.19
  -1 -21   0    0.49    0.23
  -2 -21   0    0.21    0.15
   2 -21   0    0.14    0.19
   0 -22   0    1.56    0.36
  -1 -22   0    0.81    0.29
   1 -22   0    0.38    0.23
   0   0   1   -0.02    0.00
   1   0   1   56.77    1.36
   1   0  -1   57.55    1.39
   1   0   1   56.09    1.42
   1   0  -1   56.57    1.40
   2   0   1   95.34    2.42
   2   0  -1   96.24    2.37
   2   0   1   98.72    2.35
   2   0  -1   94.87    2.40
   3   0   1    1.10    0.13
   3   0  -1    1.02    0.13
   3   0   1    1.17    0.14
   3   0  -1    1.03    0.13
   4   0   1    7.56    0.42
   4   0  -1    9.03    0.47
   4   0   1    9.40    0.48
   4   0  -1    8.50    0.46
  -5   0   1    1.37    0.28
   5   0   1    1.50    0.24
  -6   0  -1    0.08    0.17
   6   0   1    0.29    0.17
   0  -1  -1   27.32    0.69
   0  -1   1   28.48    0.71
   1  -1   1  194.81    4.75
   1  -1   1  198.23    4.63
   1   1  -1  198.97    4.72
   1   1  -1  206.95    4.65
   1  -1  -1  200.65    4.74
   1   1   1  201.01    4.73
   1  -1  -1  204.19    4.65
   2  -1   1   46.60    1.30
   2   1  -1   46.60    1.24
   2   1  -1   47.57    1.26
   2  -1   1   48.10    1.23
   2  -1  -1   47.25    1.26
   2  -1  -1   45.89    1.28
   2   1   1   47.57    1.26
   3  -1   1    3.42    0.25
   3  -1   1    3.65    0.23
   3   1  -1    3.41    0.24
   3   1  -1    3.60    0.23
   3   1   1    3.87    0.25
   3  -1  -1    3.98    0.26
   3  -1  -1    3.59    0.24
   4  -1   1    9.91    0.48
   4   1  -1   10.67    0.50
   4  -1   1    8.91    0.50
   4  -1  -1   10.37    0.52
   4  -1  -1    9.63    0.49
   4   1   1   10.13    0.50
  -5   1   1    7.00    0.51
   5  -1   1    6.40    0.44
   5  -1   1    6.53    0.47
  -5  -1   1    6.60    0.50
   5   1   1    6.06    0.44
   5  -1  -1    5.71    0.43
  -6   1   1    3.27    0.39
   6  -1   1    3.40    0.37
  -6  -1  -1    3.18    0.36
  -6   1  -1    3.05    0.39
   0   2   1    1.36    0.08
   0  -2   1    1.39    0.07
   0  -2   1    1.51    0.08
   0  -2  -1    1.41    0.08
   1   2  -1   55.64    1.38
   1  -2   1   55.42    1.38
  -1  -2  -1   56.89    1.41
  -1   2   1   56.89    1.47
   1  -2   1   58.63    1.46
   1  -2  -1   57.29    1.41
   1   2   1   55.48    1.39
  -1  -2   1   56.75    1.45
   1  -2  -1   58.11    1.45
   2   2  -1   22.34    0.65
   2  -2   1   23.60    0.68
   2  -2   1   22.28    0.73
   2  -2  -1   22.69    0.70
   2   2   1   22.39    0.67
   2  -2  -1   22.30    0.72
   3   2  -1   48.00    1.31
   3  -2   1   47.44    1.31
   3  -2   1   46.45    1.39
   3   2   1   45.02    1.32
   3  -2  -1   46.53    1.38
   3  -2  -1   45.70    1.33
   4  -2   1    9.82    0.52
   4   2  -1    8.32    0.43
   4  -2   1    9.02    0.45
  -4   2   1    8.93    0.54
   4  -2  -1    9.06    0.47
   4  -2  -1    8.04    0.47
   4   2   1    8.93    0.46
  -5  -2  -1   20.99    0.93
  -5   2   1   20.27    0.97
   5  -2   1   20.88    0.86
   5  -2   1   22.07    0.95
  -5  -2   1   20.18    0.90
   5   2   1   20.94    0.86
   5  -2  -1   21.40    0.88
  -6   2   1    3.50    0.40
  -6  -2  -1    2.83    0.32
  -6   2  -1    2.76    0.39
   6  -2  -1    2.99    0.35
  -6  -2   1    2.93    0.37
   0  -3   1    5.68    0.20
   0  -3  -1    5.62    0.21
   0   3   1    5.87    0.21
   0  -3   1    5.52    0.21
   1  -3   1  321.21    7.51
   1  -3   1  315.42    7.69
  -1   3   1  339.73    7.73
  -1  -3  -1  321.48    7.53
   1  -3  -1  328.33    7.53
  -1  -3   1  339.85    7.57
   1   3   1  324.92    7.65
  -2  -3  -1    2.64    0.20
   2  -3   1    3.00    0.21
   2   3  -1    2.68    0.15
   2  -3   1    2.99    0.18
   2  -3  -1    3.00    0.21
  -2  -3   1    2.61    0.21
   2  -3  -1    2.92    0.19
   2   3   1    2.71    0.16
   3   3  -1   14.63    0.52
  -3  -3  -1   15.68    0.62
   3  -3   1   15.31    0.56
   3  -3   1   14.67    0.62
   3   3   1   14.90    0.55
   3  -3  -1   14.88    0.62
   3  -3  -1   14.19    0.57
   4  -3   1   28.77    1.07
   4   3  -1   30.29    0.97
   4  -3   1   30.85    1.00
  -4   3   1   28.64    1.12
  -4  -3  -1   28.57    1.05
   4  -3  -1   28.51    1.06
   4  -3  -1   29.67    1.01
  -4  -3   1   27.23    1.09
   4   3   1   30.35    0.98
   5  -3   1   10.30    0.57
  -5   3   1   10.83    0.68
   5  -3   1   10.20    0.63
  -5  -3  -1   10.15    0.61
   5  -3  -1   10.26    0.59
   5   3   1   11.94    0.58
  -5  -3   1   10.28    0.65
  -6  -3  -1    6.66    0.50
   6  -3   1    6.73    0.49
  -6   3   1    6.42    0.56
   6  -3  -1    6.52    0.50
  -6  -3   1    6.63    0.54
  -6   3  -1    6.64    0.58
   0  -4   1    4.91    0.19
   0   4   1    4.78    0.20
   0  -4   1    4.60    0.21
   0  -4  -1    4.75    0.21
   1  -4   1    6.46    0.29
   1  -4   1    6.41    0.25
  -1   4   1    6.56    0.30
  -1  -4  -1    6.53    0.27
   1  -4  -1    6.62    0.27
   1   4   1    6.48    0.22
  -1  -4   1    6.04    0.28
   2   4  -1   20.17    0.56
  -2  -4  -1   19.96    0.67
   2  -4   1   19.45    0.70
   2  -4   1   20.49    0.63
   2  -4  -1   20.41    0.71
   2   4   1   20.30    0.59
  -2  -4   1   19.99    0.70
   2  -4  -1   19.45    0.65
   3  -4   1    3.44    0.24
   3  -4   1    2.99    0.26
  -3  -4  -1    3.47    0.27
   3   4  -1    3.52    0.20
   3  -4  -1    3.50    0.25
  -3  -4   1    3.43    0.29
   3  -4  -1    3.09    0.26
   3   4   1    3.52    0.21
   4  -4   1    2.64    0.27
   4  -4   1    2.96    0.26
   4   4  -1    2.97    0.22
  -4  -4  -1    2.78    0.29
  -4   4   1    2.28    0.32
   4  -4  -1    2.43    0.24
  -4  -4   1    3.09    0.32
   4   4   1    3.20    0.23
   4  -4  -1    2.59    0.26
   5  -4   1   18.87    0.90
  -5   4   1   18.26    0.92
  -5  -4  -1   18.21    0.86
   5  -4   1   18.55    0.80
  -5  -4   1   18.15    0.88
   5  -4  -1   18.19    0.81
   6  -4   1    0.39    0.17
  -6   4   1    0.77    0.24
  -6  -4  -1    0.19    0.16
  -6  -4   1    0.47    0.17
  -6   4  -1    0.46    0.22
   6  -4  -1    0.34    0.19
   0  -5  -1  212.00    5.07
   0   5   1  222.45    5.15
   0  -5   1  206.81    5.07
   0  -5   1  228.78    5.13
   1  -5   1   22.24    0.71
   1  -5   1   23.60    0.68
  -1   5   1   23.21    0.75
  -1  -5  -1   22.60    0.70
   1  -5  -1   23.19    0.69
  -1  -5   1   22.91    0.72
   1   5   1   23.54    0.61
   2   5  -1   66.39    1.64
  -2  -5  -1   67.92    1.79
   2  -5   1   64.76    1.84
  -2   5   1   67.69    1.89
   2  -5   1   68.43    1.74
  -2  -5   1   66.16    1.81
   2  -5  -1   67.80    1.85
   2  -5  -1   68.37    1.77
   2   5   1   67.92    1.68
   3   5  -1   26.73    0.76
  -3  -5  -1   24.66    0.90
   3  -5   1   25.65    0.94
  -3   5   1   25.28    0.98
   3  -5   1   26.91    0.85
   3   5   1   25.95    0.79
  -3  -5   1   24.94    0.93
   3  -5  -1   26.31    0.94
   3  -5  -1   25.81    0.87
   4  -5   1   39.81    1.24
  -4  -5  -1   37.91    1.31
   4   5  -1   40.33    1.17
  -4   5   1   39.53    1.43
   4  -5   1   38.74    1.37
  -4  -5   1   40.17    1.38
   4  -5  -1   38.74    1.26
   4   5   1   41.09    1.20
   5  -5   1   12.00    0.71
  -5  -5  -1   12.50    0.68
  -5   5   1   11.93    0.74
   5  -5   1   12.06    0.62
   5  -5  -1   11.57    0.63
  -5  -5   1   12.45    0.71
  -6  -5  -1    2.70    0.32
  -6   5   1    3.28    0.40
  -6   5  -1    3.11    0.42
   6  -5  -1    2.69    0.35
  -6  -5   1    3.53    0.38
   0  -6   1    4.69    0.24
   0   6   1    4.76    0.22
   0  -6  -1    5.23    0.25
   0   6  -1    4.85    0.22
   1  -6   1   36.90    1.01
  -1  -6  -1   36.05    1.03
  -1   6   1   36.74    1.08
   1  -6   1   35.75    1.05
  -1  -6   1   36.38    1.04
   1  -6  -1   36.45    1.02
   1   6   1   35.92    0.93
   2  -6   1   11.55    0.44
  -2   6   1   10.88    0.52
  -2  -6  -1   10.26    0.46
   2  -6   1   10.15    0.48
   2  -6  -1   10.48    0.44
   2   6   1   10.35    0.35
  -2  -6   1   10.81    0.48
  -3  -6  -1   18.54    0.73
   3   6  -1   18.60    0.56
  -3   6   1   18.87    0.81
   3  -6   1   17.20    0.66
   3  -6   1   18.17    0.76
  -3  -6   1   18.76    0.76
   3  -6  -1   17.84    0.69
   3   6   1   18.44    0.59
  -4  -6  -1   11.07    0.59
   4  -6   1   11.34    0.54
   4  -6   1   11.31    0.64
  -4   6   1   11.53    0.68
   4  -6  -1   11.13    0.55
  -4  -6   1   11.27    0.62
  -5   6   1    1.10    0.27
  -5  -6  -1    0.90    0.22
   5  -6   1    0.56    0.22
   5  -6   1    0.80    0.22
   5  -6  -1    0.82    0.21
  -5  -6   1    0.93    0.24
  -5   6  -1    0.47    0.24
  -6  -6  -1    3.14    0.35
  -6   6   1    2.36    0.37
  -6   6  -1    3.31    0.42
  -6  -6   1    2.75    0.35
   6  -6  -1    3.09    0.36
   0  -7   1    5.12    0.27
   0  -7  -1    5.03    0.27
   0   7   1    5.21    0.25
   0   7  -1    5.51    0.25
   1  -7   1   19.91    0.68
   1  -7   1   19.94    0.65
  -1   7   1   18.60    0.69
  -1  -7  -1   20.26    0.68
   1   7   1   20.14    0.56
   1  -7  -1   20.06    0.66
  -1  -7   1   20.00    0.68
   2  -7   1   50.72    1.49
  -2  -7  -1   49.37    1.43
  -2   7   1   50.56    1.52
   2  -7   1   49.96    1.38
   2  -7  -1   50.12    1.40
   2   7   1   49.52    1.26
  -2  -7   1   49.17    1.45
  -3   7   1    0.29    0.15
  -3  -7  -1    0.30    0.13
   3  -7   1    0.11    0.10
   3  -7   1    0.36    0.11
  -3  -7   1    0.27    0.13
   3   7   1    0.45    0.07
   3  -7  -1    0.37    0.12
   4  -7   1    4.72    0.33
  -4   7   1    3.97    0.40
  -4  -7  -1    4.43    0.36
   4  -7   1    3.64    0.37
   4  -7  -1    4.66    0.35
  -4  -7   1    4.04    0.36
   5  -7   1    2.32    0.28
  -5   7   1    2.53    0.35
   5  -7   1    2.11    0.32
  -5  -7  -1    2.05    0.27
  -5  -7   1    2.33    0.30
   5  -7  -1    2.22    0.28
  -5   7  -1    2.54    0.37
  -6   7   1    0.59    0.25
  -6  -7  -1    0.83    0.21
  -6   7  -1    0.44    0.20
  -6  -7   1    0.79    0.22
   6  -7  -1    0.53    0.22
   0  -8  -1   76.63    2.01
   0   8   1   75.34    1.99
   0  -8   1   78.77    2.01
   0   8  -1   79.82    1.98
  -1  -8  -1   18.42    0.66
   1   8  -1   18.33    0.50
   1  -8   1   17.86    0.63
   1  -8   1   19.30    0.67
  -1   8   1   17.25    0.67
  -1   8  -1   18.09    0.68
   1  -8  -1   17.91    0.64
   1   8   1   18.21    0.53
  -1  -8   1   19.13    0.67
  -2  -8  -1   37.24    1.15
   2  -8   1   37.50    1.10
  -2   8   1   37.08    1.23
   2  -8   1   35.71    1.18
   2   8   1   35.52    0.95
  -2  -8   1   35.81    1.16
   2  -8  -1   38.11    1.13
   3  -8   1    0.72    0.15
  -3  -8  -1    0.57    0.16
   3  -8   1    0.73    0.18
  -3   8   1    0.38    0.18
   3  -8  -1    0.75    0.16
  -3  -8   1    0.75    0.18
  -4   8   1    3.72    0.40
   4  -8   1    3.34    0.36
  -4  -8  -1    2.83    0.30
   4  -8   1    4.43    0.33
  -4  -8   1    3.32    0.34
   4  -8  -1    3.84    0.34
  -5   8   1    0.71    0.24
   5  -8   1    0.65    0.20
  -5  -8  -1    0.61    0.21
  -5  -8   1    0.91    0.22
   5  -8  -1    0.75    0.20
  -5   8  -1    0.52    0.21
  -6   8   1    0.33    0.19
  -6  -8  -1    0.50    0.18
  -6   8  -1    0.56    0.25
  -6  -8   1    1.09    0.24
   6  -8  -1    0.67    0.23
   0   9   1    1.81    0.15
   0  -9  -1    1.51    0.16
   0   9  -1    1.71    0.14
   0  -9   1    1.81    0.17
  -1   9   1   12.55    0.53
   1   9  -1   12.09    0.37
   1  -9   1   12.98    0.51
  -1  -9  -1   10.81    0.50
   1  -9  -1   12.50    0.51
  -1  -9   1   11.69    0.52
  -1   9  -1   12.13    0.54
   1   9   1   12.11    0.40
   2  -9   1    7.44    0.44
  -2   9   1    8.56    0.48
  -2  -9  -1    8.44    0.45
   2  -9   1    8.29    0.40
   2  -9  -1    8.35    0.42
  -2  -9   1    8.50    0.46
   2   9   1    7.80    0.28
   3  -9   1   10.22    0.49
   3  -9   1    8.72    0.54
  -3   9   1    9.30    0.58
  -3  -9  -1    8.78    0.51
   3  -9  -1    9.72    0.50
  -3  -9   1    9.68    0.55
  -4  -9  -1    2.62    0.29
   4  -9   1    2.53    0.33
   4  -9   1    2.77    0.29
  -4   9   1    2.62    0.33
   4  -9  -1    3.11    0.31
  -4   9  -1    2.75    0.35
  -4  -9   1    2.44    0.30
  -5   9   1    1.98    0.31
  -5  -9  -1    2.44    0.29
   5  -9   1    2.27    0.29
   5  -9  -1    1.90    0.28
  -5   9  -1    1.64    0.36
  -5  -9   1    2.37    0.31
  -6   9   1    0.72    0.22
  -6  -9  -1    0.81    0.20
  -6   9  -1    0.76    0.27
   6  -9  -1    0.46    0.22
  -6  -9   1    0.59    0.20
   0 -10  -1   14.34    0.59
   0  10  -1   15.36    0.54
   0 -10   1   14.21    0.58
   0  10   1   14.92    0.55
   1 -10   1    7.19    0.38
  -1  10   1    7.99    0.41
  -1 -10  -1    7.47    0.41
   1  10  -1    7.76    0.28
  -1 -10   1    6.96    0.40
   1 -10  -1    7.76    0.40
   1  10   1    8.08    0.31
  -1  10  -1    7.38    0.41
  -2  10   1    4.20    0.34
   2 -10   1    3.54    0.27
  -2 -10  -1    3.83    0.31
  -2  10  -1    3.81    0.33
   2  10   1    3.68    0.16
   2 -10  -1    3.86    0.28
  -2 -10   1    3.60    0.31
   3 -10   1    4.50    0.32
  -3 -10  -1    3.40    0.32
  -3  10   1    3.81    0.37
  -3  10  -1    3.60    0.38
   3 -10  -1    4.56    0.33
  -3 -10   1    4.28    0.36
   4 -10   1    7.00    0.46
  -4 -10  -1    6.62    0.48
  -4  10   1    8.26    0.59
   4 -10  -1    6.40    0.45
  -4 -10   1    6.73    0.49
  -4  10  -1    6.18    0.54
  -5  10   1    2.06    0.33
  -5 -10  -1    1.71    0.27
   5 -10   1    1.69    0.27
  -5 -10   1    1.88    0.27
  -5  10  -1    1.68    0.36
   5 -10  -1    1.68    0.28
  -6  10   1    0.66    0.25
  -6 -10  -1    0.50    0.17
   6 -10  -1    1.07    0.28
  -6  10  -1    0.37    0.22
  -6 -10   1    0.69    0.19
   0  11  -1    0.90    0.12
   0 -11  -1    0.76    0.15
   0 -11   1    0.72    0.15
   0  11   1    0.87    0.12
   1 -11   1    0.99    0.15
   1  11  -1    0.73    0.08
  -1  11   1    0.80    0.16
  -1 -11  -1    0.76    0.17
  -1 -11   1    0.68    0.17
  -1  11  -1    0.78    0.16
   1  11   1    0.93    0.10
   1 -11  -1    0.95    0.15
  -2  11   1    2.62    0.27
   2 -11   1    2.63    0.24
  -2 -11  -1    2.75    0.28
  -2 -11   1    2.34    0.27
   2 -11  -1    2.37    0.23
  -2  11  -1    2.64    0.28
  -3  11   1   17.74    0.86
   3 -11   1   17.52    0.73
  -3 -11  -1   16.09    0.76
  -3 -11   1   17.13    0.79
   3 -11  -1   17.22    0.75
  -3  11  -1   16.42    0.85
   4 -11   1    3.96    0.36
  -4  11   1    3.53    0.39
  -4 -11  -1    4.35    0.39
  -4  11  -1    2.93    0.38
   4 -11  -1    3.49    0.36
  -4 -11   1    4.30    0.40
  -5  11   1    1.11    0.28
  -5 -11  -1    1.40    0.28
   5 -11   1    1.45    0.28
  -5 -11   1    1.03    0.25
   5 -11  -1    1.13    0.27
  -5  11  -1    1.11    0.29
  -6  11   1   -0.05    0.13
  -6 -11  -1   -0.08    0.13
  -6 -11   1    0.08    0.14
   6 -11  -1    0.15    0.16
  -6  11  -1    0.15    0.16
   0  12   1   38.10    1.11
   0  12  -1   35.98    1.09
   0 -12   1   34.26    1.15
   0 -12  -1   33.69    1.15
   1 -12   1   31.85    1.08
  -1  12   1   32.43    1.11
  -1 -12  -1   31.60    1.11
   1  12  -1   32.82    0.91
  -1  12  -1   34.42    1.12
   1  12   1   34.24    0.95
  -1 -12   1   32.42    1.12
   1 -12  -1   31.27    1.09
  -2 -12  -1    5.02    0.39
  -2  12   1    6.05    0.42
   2 -12   1    5.59    0.37
  -2  12  -1    5.85    0.43
  -2 -12   1    5.50    0.40
   2 -12  -1    5.08    0.36
  -3  12   1    0.59    0.20
  -3 -12  -1    0.59    0.18
   3 -12   1    0.57    0.18
  -3  12  -1    0.71    0.22
   3 -12  -1    0.58    0.17
  -3 -12   1    0.51    0.18
  -4  12   1    3.59    0.40
  -4 -12  -1    2.74    0.33
   4 -12   1    2.91    0.32
  -4 -12   1    3.06    0.34
  -4  12  -1    3.45    0.41
   4 -12  -1    3.22    0.34
   5 -12   1    0.21    0.17
  -5  12   1    0.80    0.27
  -5 -12  -1    0.62    0.18
  -5  12  -1    0.62    0.26
  -5 -12   1    0.80    0.21
   5 -12  -1    0.63    0.20
   0  13   1    6.75    0.36
   0 -13  -1    5.62    0.38
   0 -13   1    6.76    0.42
   0  13  -1    6.26    0.35
  -1  13   1   28.33    1.03
  -1 -13  -1   28.67    1.05
   1 -13   1   27.73    1.01
  -1  13  -1   29.39    1.03
  -1 -13   1   28.57    1.05
   1  13   1   29.41    0.86
   1 -13  -1   26.83    1.01
   2 -13   1   23.06    0.89
  -2  13   1   22.74    0.96
  -2 -13  -1   23.37    0.94
  -2  13  -1   21.82    0.95
  -2 -13   1   22.65    0.93
   2 -13  -1   22.79    0.91
  -3  13   1    1.70    0.27
  -3 -13  -1    1.46    0.24
   3 -13   1    1.78    0.25
  -3  13  -1    2.15    0.30
  -3 -13   1    2.22    0.28
   3 -13  -1    2.26    0.28
   4 -13   1    0.81    0.22
  -4 -13  -1    1.15    0.26
  -4  13   1    0.84    0.26
   4 -13  -1    1.01    0.24
  -4  13  -1    1.15    0.29
  -4 -13   1    0.78    0.23
  -5 -13  -1    0.85    0.24
  -5  13   1    1.14    0.30
   5 -13   1    1.42    0.28
  -5  13  -1    0.73    0.26
  -5 -13   1    1.28    0.26
   5 -13  -1    1.13    0.28
   0  14   1   61.82    1.70
   0  14  -1   58.60    1.67
   0 -14  -1   59.70    1.79
   0 -14   1   55.87    1.77
  -1  14   1    5.97    0.40
  -1 -14  -1    5.47    0.40
   1 -14   1    5.34    0.40
   1 -14  -1    6.85    0.45
  -1 -14   1    5.57    0.43
  -1  14  -1    6.42    0.41
   2 -14   1   21.33    0.88
  -2 -14  -1   21.43    0.92
  -2  14   1   20.91    0.94
  -2  14  -1   21.30    0.94
   2 -14  -1   21.23    0.89
  -2 -14   1   21.72    0.93
  -3  14   1   10.52    0.68
  -3 -14  -1    9.70    0.61
   3 -14   1   11.37    0.62
   3 -14  -1   10.16    0.60
  -3  14  -1    9.75    0.66
  -3 -14   1    9.78    0.62
  -4 -14  -1    5.57    0.47
  -4  14   1    5.17    0.52
   4 -14   1    4.98    0.43
  -4  14  -1    5.27    0.52
  -4 -14   1    5.53    0.47
   4 -14  -1    4.58    0.42
   5 -14   1    0.30    0.17
  -5  14   1    0.42    0.21
  -5 -14  -1    0.17    0.15
  -5 -14   1    0.22    0.15
  -5  14  -1    0.31    0.20
   5 -14  -1    0.17    0.17
   0 -15  -1    0.10    0.13
   0 -15   1    0.23    0.15
   0  15  -1    0.38    0.11
   0  15   1    0.27    0.10
  -1 -15  -1   23.84    1.00
  -1  15   1   25.64    0.99
   1 -15   1   25.55    1.00
  -1 -15   1   24.59    1.02
   1 -15  -1   25.28    1.00
  -1  15  -1   25.96    0.99
   2 -15   1    4.10    0.37
  -2 -15  -1    5.24    0.43
  -2  15   1    4.29    0.41
  -2 -15   1    4.32    0.40
  -2  15  -1    3.87    0.38
   2 -15  -1    4.11    0.38
  -3  15   1    4.76    0.46
  -3 -15  -1    5.48    0.46
   3 -15   1    4.72    0.41
  -3 -15   1    4.50    0.43
   3 -15  -1    4.50    0.41
  -3  15  -1    3.49    0.39
  -4 -15  -1    0.80    0.23
   4 -15   1    1.03    0.26
  -4  15   1    0.79    0.27
  -4  15  -1    1.12    0.29
  -4 -15   1    0.93    0.25
   4 -15  -1    0.85    0.25
   5 -15   1    0.70    0.24
  -5  15   1    1.22    0.33
  -5 -15  -1    1.05    0.24
   5 -15  -1    1.08    0.28
  -5  15  -1    0.97    0.33
  -5 -15   1    1.02    0.25
   0 -16   1    0.89    0.24
   0  16   1    1.88    0.20
   0 -16  -1    1.64    0.26
  -1 -16  -1    0.27    0.14
  -1  16   1    0.32    0.14
   1 -16   1   -0.03    0.11
  -1 -16   1    0.07    0.13
  -1  16  -1    0.05    0.10
   1 -16  -1    0.03    0.12
  -2 -16  -1    6.08    0.48
   2 -16   1    5.98    0.46
  -2  16   1    5.87    0.49
   2 -16  -1    5.59    0.45
  -2 -16   1    5.68    0.47
  -2  16  -1    6.45    0.49
   3 -16   1    3.27    0.36
  -3 -16  -1    3.13    0.36
  -3  16   1    3.79    0.43
  -3 -16   1    3.70    0.39
   3 -16  -1    3.42    0.37
  -3  16  -1    3.31    0.40
   4 -16   1    0.26    0.17
  -4  16   1    0.24    0.19
  -4 -16  -1    0.09    0.12
  -4 -16   1    0.23    0.15
  -4  16  -1    0.17    0.20
   4 -16  -1    0.09    0.18
   0 -17   1   15.04    0.77
   0 -17  -1   16.11    0.80
   1 -17   1    0.41    0.18
  -1 -17  -1    0.45    0.17
  -1  17   1    0.60    0.19
  -1  17  -1    0.71    0.21
   1 -17  -1    0.42    0.17
  -1 -17   1    0.58    0.19
  -2 -17  -1    1.32    0.27
  -2  17   1    0.77    0.24
   2 -17   1    0.91    0.23
  -2 -17   1    0.56    0.19
   2 -17  -1    1.34    0.28
  -2  17  -1    1.34    0.30
  -3 -17  -1    0.38    0.18
  -3  17   1    0.71    0.24
   3 -17   1    0.69    0.21
   3 -17  -1    0.47    0.22
  -3 -17   1    0.57    0.20
  -3  17  -1    0.65    0.24
  -4  17   1    0.47    0.25
  -4 -17  -1    0.81    0.22
   4 -17   1    0.85    0.26
  -4 -17   1    0.22    0.15
  -4  17  -1    0.82    0.27
   4 -17  -1    0.80    0.24
   0 -18  -1    0.19    0.17
   0 -18   1    0.45    0.18
  -1 -18  -1    0.65    0.20
  -1  18   1    0.47    0.18
   1 -18   1    0.57    0.20
   1 -18  -1    0.50    0.20
  -1 -18   1    0.34    0.19
   2 -18   1    1.77    0.29
  -2 -18  -1    1.88    0.28
  -2  18   1    1.99    0.30
   2 -18  -1    2.26    0.32
  -2  18  -1    2.33    0.33
  -2 -18   1    1.97    0.30
   3 -18   1    0.31    0.18
  -3  18   1    0.60    0.24
  -3 -18  -1    0.32    0.17
  -3  18  -1    0.58    0.25
  -3 -18   1    0.38    0.18
   3 -18  -1    0.42    0.20
   4 -18   1    3.14    0.40
  -4 -18  -1    2.07    0.33
  -4  18   1    2.52    0.49
   4 -18  -1    2.94    0.39
  -4  18  -1    2.80    0.43
  -4 -18   1    1.71    0.35
   0 -19   1    0.05    0.15
   0 -19  -1    0.00    0.16
  -1 -19  -1    1.72    0.28
   1 -19   1    2.59    0.35
   1 -19  -1    2.16    0.33
  -1 -19   1    2.29    0.35
  -2  19   1    2.05    0.33
   2 -19   1    1.76    0.34
  -2 -19  -1    1.31    0.28
  -2  19  -1    1.83    0.31
  -2 -19   1    2.41    0.32
   2 -19  -1    1.93    0.32
   3 -19   1    0.71    0.23
  -3  19   1    0.67    0.28
  -3 -19  -1    0.67    0.21
   3 -19  -1    0.71    0.26
  -3  19  -1    1.01    0.28
  -3 -19   1    0.56    0.18
   0 -20   1    0.76    0.28
   0 -20  -1    0.55    0.23
   1 -20   1    1.99    0.34
  -1 -20  -1    2.53    0.33
  -1 -20   1    2.54    0.37
   1 -20  -1    2.43    0.35
  -2 -20  -1    0.69    0.21
  -2  20   1    0.65    0.22
   2 -20   1    0.57    0.23
   2 -20  -1    0.48    0.23
  -2 -20   1    0.97    0.22
  -3  20   1    0.62    0.25
   3 -20   1    0.95    0.27
  -3 -20  -1    0.79    0.21
  -3 -20   1    0.60    0.17
  -3  20  -1    0.84    0.28
   3 -20  -1    0.81    0.27
   0 -21  -1    0.32    0.21
   0 -21   1    0.36    0.23
   1 -21   1    0.15    0.20
  -1 -21  -1   -0.09    0.10
  -1 -21   1    0.21    0.21
   1 -21  -1    0.07    0.19
  -2 -21  -1    1.33    0.29
   2 -21   1    1.89    0.38
   2 -21  -1    1.80    0.38
  -2 -21   1    1.55    0.26
   0 -22  -1    0.42    0.24
   0 -22   1    0.42    0.24
   1 -22   1    0.34    0.22
  -1 -22  -1    0.78    0.20
   1 -22  -1    0.56    0.24
  -1 -22   1    0.22    0.21
   0   0   2   12.19    0.34
  -1   0   2   53.84    1.38
   1   0   2   55.49    1.32
   1   0   2   54.66    1.39
   1   0  -2   56.62    1.37
   2   0   2    1.54    0.12
  -2   0   2    2.15    0.17
   2   0   2    1.51    0.14
   2   0  -2    1.75    0.15
   3   0   2    3.09    0.21
   3   0   2    3.14    0.24
   3   0  -2    2.84    0.23
   3   0  -2    2.86    0.21
  -3   0   2    3.20    0.26
   4   0   2   34.23    1.15
  -4   0   2   32.44    1.16
   4   0  -2   33.20    1.11
   5   0   2   16.56    0.79
  -5   0   2   17.83    0.84
   6   0   2    1.13    0.26
   0  -1   2   15.64    0.42
   0   1   2   16.32    0.44
   0  -1  -2   15.98    0.41
   0  -1   2   16.30    0.43
  -1  -1  -2  313.74    6.89
   1  -1   2  299.55    6.88
  -1   1   2  289.04    7.03
   1  -1   2  304.66    7.03
   1   1  -2  308.10    6.90
   1   1   2  291.65    7.01
  -1  -1   2  291.13    7.01
   1  -1  -2  297.95    6.89
   2  -1   2   12.85    0.48
   2   1  -2   13.47    0.48
  -2   1   2   11.97    0.49
   2  -1   2   13.08    0.43
   2   1   2   12.85    0.46
  -2  -1   2   12.99    0.46
   2  -1  -2   13.03    0.47
  -3   1   2   10.04    0.49
   3  -1   2    9.35    0.40
   3   1  -2    9.95    0.45
   3   1  -2   10.01    0.42
   3  -1   2    9.36    0.45
   3  -1  -2    9.25    0.43
  -3  -1   2    9.13    0.44
   3   1   2    9.34    0.43
   4  -1   2    7.99    0.46
  -4   1   2    7.52    0.49
   4   1  -2    7.69    0.44
   4  -1   2    7.16    0.39
   4  -1  -2    7.72    0.44
  -4  -1   2    8.53    0.48
   4   1   2    7.74    0.44
  -5   1   2   12.02    0.67
   5  -1   2   11.38    0.64
  -5  -1   2   10.47    0.62
   5   1   2   10.83    0.60
   5  -1  -2   11.58    0.62
  -6   1   2    2.85    0.35
   6  -1   2    3.73    0.39
   0   2   2  255.54    5.92
   0  -2   2  253.43    5.81
   0  -2  -2  254.23    5.80
   0  -2   2  246.16    5.92
   1  -2   2   14.10    0.40
  -1   2   2   14.83    0.48
  -1  -2  -2   14.80    0.43
   1  -2   2   14.09    0.47
  -1  -2   2   14.64    0.40
   1  -2  -2   14.45    0.45
   1   2   2   14.81    0.43
  -2  -2  -2   25.10    0.73
   2  -2   2   23.64    0.68
   2  -2   2   22.24    0.76
  -2   2   2   23.85    0.79
   2  -2  -2   23.26    0.73
  -2  -2   2   22.88    0.70
   2   2   2   23.82    0.71
   3  -2   2    0.57    0.10
   3  -2   2    0.41    0.12
   3   2  -2    0.37    0.08
  -3   2   2    0.42    0.14
  -3  -2  -2    0.40    0.13
   3  -2  -2    0.52    0.12
  -3  -2   2    0.31    0.11
   3   2   2    0.55    0.10
  -4  -2  -2    0.49    0.15
   4  -2   2    0.59    0.16
   4  -2   2    0.79    0.15
  -4   2   2    0.53    0.19
   4   2   2    0.68    0.15
  -4  -2   2    0.61    0.18
   4  -2  -2    0.73    0.16
  -5  -2  -2    2.24    0.28
   5  -2   2    2.54    0.30
   5  -2   2    2.57    0.32
  -5   2   2    2.55    0.32
   5   2   2    2.43    0.27
  -5  -2   2    2.04    0.30
   5  -2  -2    2.07    0.29
   6  -2   2    0.50    0.19
  -6   2   2    0.84    0.26
   6  -2  -2    0.68    0.23
  -6  -2   2    0.52    0.19
   0   3   2  180.20    4.25
   0  -3   2  184.09    4.24
   0  -3  -2  174.91    4.16
   0  -3   2  177.54    4.16
  -1  -3  -2    2.05    0.13
  -1   3   2    1.76    0.15
   1  -3   2    1.73    0.11
   1  -3   2    1.88    0.14
   1   3   2    1.92    0.11
  -1  -3   2    1.67    0.14
   1  -3  -2    1.77    0.13
  -2   3   2   12.12    0.51
   2  -3   2   11.74    0.49
  -2  -3  -2   12.97    0.47
   2  -3   2   12.31    0.42
   2  -3  -2   11.53    0.45
  -2  -3   2   11.99    0.40
   2   3   2   12.19    0.43
  -3  -3  -2   10.74    0.49
   3  -3   2   11.18    0.45
  -3   3   2   10.82    0.55
   3  -3   2   10.63    0.51
   3  -3  -2   10.57    0.48
  -3  -3   2   11.47    0.46
   3   3   2   11.11    0.45
   4  -3   2    5.99    0.34
  -4   3   2    5.50    0.43
  -4  -3  -2    5.36    0.38
   4  -3   2    5.52    0.39
   4   3   2    4.95    0.32
  -4  -3   2    5.26    0.36
   4  -3  -2    5.68    0.37
  -5   3   2   54.46    1.83
   5  -3   2   50.93    1.75
   5  -3   2   53.24    1.62
  -5  -3  -2   51.60    1.69
   5   3   2   53.48    1.65
  -5  -3   2   54.95    1.82
   5  -3  -2   50.29    1.66
  -6   3   2    0.02    0.15
   6  -3   2    0.47    0.20
  -6  -3   2   -0.01    0.14
   6  -3  -2    0.26    0.19
   0   4   2    3.51    0.18
   0  -4   2    3.48    0.18
   0  -4  -2    3.22    0.17
   0  -4   2    3.30    0.15
   1  -4   2   39.68    1.05
  -1   4   2   39.67    1.14
   1  -4   2   39.04    1.12
  -1  -4  -2   42.34    1.08
   1   4   2   42.68    1.05
  -1  -4   2   42.26    1.12
   1  -4  -2   40.60    1.09
  -2   4   2   54.78    1.57
   2  -4   2   54.80    1.42
  -2  -4  -2   53.03    1.46
   2  -4   2   55.54    1.54
  -2  -4   2   56.90    1.38
   2   4   2   54.13    1.42
  -2  -4   2   54.64    1.53
   2  -4  -2   53.83    1.47
   3  -4   2    5.17    0.35
  -3   4   2    5.23    0.38
   3  -4   2    5.95    0.31
  -3  -4  -2    5.11    0.33
  -3  -4   2    6.30    0.30
  -3  -4   2    5.13    0.37
   3   4   2    5.77    0.30
   3  -4  -2    5.71    0.33
  -4  -4  -2    3.14    0.29
   4  -4   2    2.71    0.29
   4  -4   2    3.10    0.25
  -4   4   2    2.85    0.33
   4  -4  -2    3.24    0.28
  -4  -4   2    2.73    0.32
   4   4   2    3.34    0.25
  -4  -4   2    3.11    0.27
  -5   4   2    0.69    0.23
   5  -4   2    0.58    0.19
   5  -4   2    0.93    0.23
  -5  -4  -2    0.66    0.18
  -5  -4   2    0.90    0.23
   5  -4  -2    0.85    0.23
  -6   4   2   -0.11    0.12
   6  -4   2    0.07    0.16
  -6  -4   2    0.10    0.13
  -6   4  -2   -0.16    0.17
   6  -4  -2   -0.08    0.15
   0  -5   2   93.69    2.22
   0  -5  -2   90.25    2.22
   0  -5   2   90.08    2.21
   0   5   2   89.34    2.24
  -1   5   2   18.45    0.64
   1  -5   2   19.53    0.58
   1  -5   2   19.06    0.63
  -1  -5  -2   19.39    0.61
   1   5   2   19.14    0.54
   1  -5  -2   19.30    0.61
  -1  -5   2   19.55    0.63
  -2   5   2    7.35    0.41
   2  -5   2    6.94    0.38
  -2  -5  -2    7.49    0.36
   2  -5   2    7.63    0.32
  -2  -5   2    7.72    0.39
   2  -5  -2    7.58    0.36
   2   5   2    7.76    0.30
  -3  -5  -2   20.30    0.74
   3  -5   2   19.67    0.79
  -3   5   2   20.55    0.83
   3  -5   2   20.31    0.69
  -3  -5   2   18.79    0.78
   3  -5  -2   19.94    0.73
  -3  -5   2   17.26    0.61
   3   5   2   20.12    0.66
  -4  -5  -2    2.11    0.25
   4  -5   2    1.65    0.26
   4  -5   2    2.30    0.22
  -4   5   2    2.06    0.29
   4  -5  -2    2.21    0.23
   4   5   2    2.08    0.19
  -4  -5   2    2.42    0.29
  -5  -5  -2    3.28    0.33
   5  -5   2    3.07    0.31
  -5   5   2    3.13    0.38
   5  -5   2    2.92    0.35
  -5  -5   2    3.39    0.37
   5  -5  -2    2.45    0.30
   6  -5   2    0.61    0.22
  -6   5   2    0.62    0.19
   6  -5  -2    0.66    0.22
  -6  -5   2    0.66    0.21
  -6   5  -2    0.37    0.21
   0  -6   2  107.50    2.65
   0   6   2  109.07    2.68
   0  -6  -2  107.69    2.65
   0  -6   2  110.28    2.64
  -1  -6  -2   13.65    0.50
  -1   6   2   14.71    0.54
   1  -6   2   13.75    0.47
   1  -6   2   13.54    0.51
   1   6   2   14.26    0.43
   1  -6  -2   14.20    0.50
  -1  -6   2   13.32    0.51
  -2  -6  -2   61.55    1.64
  -2   6   2   61.15    1.74
   2  -6   2   58.68    1.70
   2  -6   2   60.54    1.58
  -2  -6   2   58.62    1.67
   2   6   2   59.93    1.52
   2  -6  -2   58.86    1.62
  -3   6   2    2.78    0.30
   3  -6   2    3.24    0.29
   3  -6   2    3.12    0.23
  -3  -6  -2    3.46    0.28
   3  -6  -2    3.27    0.26
   3   6   2    3.34    0.20
  -3  -6   2    3.23    0.19
  -3  -6   2    2.79    0.28
   4  -6   2    5.20    0.42
  -4  -6  -2    5.71    0.40
  -4   6   2    4.98    0.43
   4  -6   2    5.53    0.35
  -4  -6   2    5.00    0.40
   4  -6  -2    4.91    0.37
   4   6   2    5.59    0.31
   5  -6   2   18.16    0.79
   5  -6   2   17.20    0.91
  -5  -6  -2   18.46    0.85
  -5   6   2   18.49    0.95
  -5  -6   2   18.64    0.91
   5  -6  -2   19.00    0.84
  -6   6   2    0.52    0.21
  -6  -6  -2    0.67    0.19
  -6  -6   2    0.75    0.23
  -6   6  -2    0.51    0.27
   6  -6  -2    0.87    0.26
   0  -7   2   38.83    1.04
   0   7   2   38.46    1.08
   0  -7  -2   38.61    1.09
   0  -7   2   39.08    1.09
  -1  -7  -2   43.52    1.21
   1  -7   2   43.07    1.18
   1  -7   2   41.93    1.22
  -1   7   2   40.57    1.24
  -1  -7   2   43.90    1.23
   1   7   2   44.16    1.13
   1  -7  -2   42.01    1.20
  -2  -7  -2    8.10    0.40
   2  -7   2    7.85    0.36
  -2   7   2    8.27    0.45
   2  -7   2    8.45    0.44
   2  -7  -2    8.02    0.39
   2   7   2    8.10    0.30
  -2  -7   2    8.57    0.43
  -3   7   2    0.17    0.13
  -3  -7  -2    0.32    0.13
   3  -7   2    0.16    0.10
   3  -7   2    0.69    0.11
  -3  -7   2    0.25    0.11
   3   7   2    0.42    0.09
   3  -7  -2    0.35    0.11
  -4  -7  -2   -0.01    0.10
  -4   7   2    0.16    0.14
   4  -7   2   -0.10    0.11
   4  -7   2    0.11    0.09
  -4  -7   2    0.10    0.11
   4  -7  -2    0.07    0.10
   5  -7   2    6.93    0.47
  -5   7   2    7.46    0.59
   5  -7   2    6.39    0.54
  -5  -7  -2    7.15    0.50
  -5  -7   2    6.78    0.53
   5  -7  -2    7.29    0.49
  -6  -7  -2    1.05    0.23
  -6   7   2    1.90    0.39
  -6   7  -2    1.28    0.36
  -6  -7   2    1.33    0.28
   6  -7  -2    0.83    0.26
   0   8   2    4.53    0.25
   0   8  -2    4.75    0.25
   0  -8   2    4.66    0.27
   0  -8  -2    4.44    0.27
  -1   8   2    3.16    0.24
  -1  -8  -2    3.16    0.24
   1  -8   2    3.27    0.23
   1  -8   2    2.89    0.21
   1   8   2    3.35    0.17
  -1  -8   2    3.35    0.24
   1  -8  -2    3.15    0.22
  -2  -8  -2    0.35    0.12
   2  -8   2    0.28    0.12
   2  -8   2    0.27    0.08
  -2   8   2    0.32    0.10
   2   8   2    0.42    0.08
  -2  -8   2    0.26    0.10
   2  -8  -2    0.22    0.10
   3  -8   2    6.64    0.45
  -3   8   2    6.07    0.45
   3  -8   2    6.81    0.37
  -3  -8  -2    6.56    0.41
   3  -8  -2    6.50    0.39
   3   8   2    6.69    0.29
  -3  -8   2    7.50    0.46
  -4   8   2    1.86    0.28
   4  -8   2    1.21    0.27
   4  -8   2    1.77    0.21
  -4  -8  -2    1.49    0.22
  -4  -8   2    1.40    0.27
   4  -8  -2    1.43    0.23
   5  -8   2    0.25    0.16
  -5  -8  -2    0.25    0.15
  -5   8   2    0.08    0.16
   5  -8   2    0.26    0.14
  -5   8  -2    0.12    0.16
   5  -8  -2    0.46    0.18
  -5  -8   2    0.30    0.17
  -6   8   2    1.43    0.31
  -6  -8  -2    1.85    0.26
   6  -8  -2    1.60    0.32
  -6  -8   2    2.21    0.31
  -6   8  -2    1.06    0.34
   0  -9   2    6.17    0.33
   0  -9  -2    6.14    0.34
   0   9  -2    6.51    0.31
   0   9   2    5.98    0.30
   1   9  -2   19.91    0.54
   1  -9   2   19.44    0.68
   1  -9   2   20.17    0.72
  -1   9   2   19.15    0.73
  -1  -9  -2   19.53    0.72
   1   9   2   20.12    0.60
  -1  -9   2   19.01    0.72
   1  -9  -2   19.57    0.71
  -2  -9  -2   20.34    0.76
  -2   9   2   20.69    0.83
   2  -9   2   19.73    0.79
   2  -9   2   20.44    0.72
   2  -9  -2   19.76    0.74
  -2  -9   2   19.83    0.78
   2   9   2   20.19    0.60
   3  -9   2    7.10    0.48
  -3  -9  -2    7.57    0.45
   3  -9   2    7.37    0.40
  -3   9   2    6.77    0.48
   3  -9  -2    6.92    0.42
  -3  -9   2    6.27    0.45
  -4   9   2    8.56    0.60
   4  -9   2    8.78    0.60
  -4  -9  -2    9.98    0.57
   4  -9   2    8.87    0.51
   4  -9  -2    9.71    0.55
  -4  -9   2    9.55    0.58
  -5   9   2    2.20    0.33
  -5  -9  -2    1.90    0.27
   5  -9   2    2.35    0.29
   5  -9   2    1.75    0.35
  -5   9  -2    1.94    0.41
  -5  -9   2    2.17    0.31
   5  -9  -2    2.01    0.29
  -6  -9  -2    1.29    0.24
  -6   9   2    1.28    0.32
  -6   9  -2    0.92    0.30
  -6  -9   2    1.43    0.30
   6  -9  -2    1.39    0.30
   0  10  -2   21.94    0.72
   0 -10  -2   21.60    0.77
   0 -10   2   21.39    0.77
   0  10   2   22.94    0.75
   1 -10   2   29.75    0.99
   1  10  -2   30.27    0.80
  -1  10   2   30.17    1.02
   1 -10   2   30.32    0.97
  -1 -10  -2   30.48    1.00
   1  10   2   30.85    0.87
  -1  10  -2   31.27    1.03
  -1 -10   2   29.68    1.00
   1 -10  -2   29.85    0.99
  -2 -10  -2    1.18    0.21
   2 -10   2    1.54    0.17
  -2  10   2    1.54    0.21
   2 -10   2    1.48    0.21
  -2 -10   2    1.24    0.20
   2 -10  -2    1.25    0.17
   2  10   2    1.40    0.11
   3 -10   2   18.54    0.73
   3 -10   2   18.72    0.85
  -3 -10  -2   18.04    0.79
  -3  10   2   17.37    0.85
   3 -10  -2   19.10    0.78
  -3 -10   2   19.19    0.83
  -4  10   2    2.23    0.32
   4 -10   2    2.04    0.29
  -4 -10  -2    2.06    0.27
   4 -10   2    2.21    0.27
   4 -10  -2    1.78    0.26
  -4 -10   2    2.27    0.29
  -4  10  -2    2.04    0.34
  -5  10   2    3.67    0.44
  -5 -10  -2    3.60    0.36
   5 -10   2    3.85    0.37
   5 -10  -2    3.08    0.35
  -5 -10   2    3.51    0.38
  -5  10  -2    3.67    0.46
  -6  10   2    0.57    0.22
  -6 -10  -2    0.51    0.18
   6 -10  -2    0.35    0.21
  -6 -10   2    0.45    0.16
  -6  10  -2    0.38    0.23
   0  11  -2   13.44    0.51
   0 -11  -2   12.65    0.57
   0 -11   2   12.20    0.55
   0  11   2   13.18    0.53
  -1  11   2    9.28    0.48
  -1 -11  -2    9.27    0.48
   1  11  -2    9.13    0.32
   1 -11   2    8.93    0.45
  -1  11  -2    9.01    0.48
  -1 -11   2    9.20    0.48
   1  11   2    9.49    0.37
   1 -11  -2    9.13    0.47
   2 -11   2   23.59    0.86
  -2 -11  -2   24.68    0.93
   2 -11   2   25.66    0.96
  -2  11   2   24.18    0.96
  -2 -11   2   25.36    0.96
   2 -11  -2   24.10    0.90
  -2  11  -2   25.07    0.99
  -3  11   2    4.15    0.40
   3 -11   2    5.12    0.35
   3 -11   2    4.19    0.38
  -3 -11  -2    4.77    0.37
  -3  11  -2    4.38    0.42
  -3 -11   2    4.67    0.39
   3 -11  -2    4.33    0.36
   4 -11   2    1.64    0.25
  -4 -11  -2    1.66    0.24
  -4  11   2    1.87    0.31
  -4  11  -2    1.89    0.31
   4 -11  -2    1.85    0.27
  -4 -11   2    1.54    0.26
  -5  11   2    3.97    0.46
   5 -11   2    4.15    0.38
  -5 -11  -2    4.32    0.41
  -5  11  -2    4.10    0.48
  -5 -11   2    4.06    0.42
   5 -11  -2    3.69    0.38
  -6 -11  -2    2.13    0.29
  -6  11   2    1.94    0.34
   6 -11  -2    2.40    0.34
  -6  11  -2    2.81    0.42
  -6 -11   2    1.97    0.37
   0  12   2    5.10    0.30
   0 -12   2    4.95    0.33
   0 -12  -2    4.41    0.33
   0  12  -2    4.26    0.27
  -1 -12  -2    5.27    0.37
  -1  12   2    5.44    0.37
   1 -12   2    5.14    0.34
   1  12   2    5.27    0.27
  -1  12  -2    5.54    0.37
   1 -12  -2    5.69    0.37
  -1 -12   2    5.19    0.37
  -2 -12  -2    4.07    0.34
  -2  12   2    4.43    0.37
   2 -12   2    4.71    0.33
   2 -12  -2    4.19    0.34
  -2  12  -2    4.70    0.38
  -2 -12   2    4.52    0.37
  -3  12   2    1.53    0.27
   3 -12   2    1.68    0.24
  -3 -12  -2    2.07    0.27
  -3 -12   2    2.33    0.30
  -3  12  -2    2.19    0.32
   3 -12  -2    1.46    0.24
   4 -12   2    4.42    0.38
  -4  12   2    4.67    0.47
  -4 -12  -2    5.12    0.43
  -4  12  -2    3.68    0.44
  -4 -12   2    4.09    0.40
   4 -12  -2    4.22    0.39
   5 -12   2    2.99    0.34
  -5 -12  -2    2.85    0.35
  -5  12   2    2.99    0.41
  -5 -12   2    2.90    0.36
   5 -12  -2    2.44    0.33
  -5  12  -2    2.97    0.42
   0 -13   2   68.67    1.98
   0  13   2   69.63    1.91
   0  13  -2   67.81    1.88
   0 -13  -2   69.10    1.98
   1 -13   2    2.87    0.26
  -1  13   2    2.53    0.26
  -1 -13  -2    2.54    0.26
   1  13   2    2.68    0.20
  -1  13  -2    2.47    0.25
   1 -13  -2    2.31    0.26
  -1 -13   2    2.84    0.30
  -2  13   2   11.26    0.64
   2 -13   2   10.62    0.56
  -2 -13  -2   10.15    0.57
   2 -13  -2   10.86    0.58
  -2 -13   2   10.85    0.61
  -2  13  -2   11.38    0.64
  -3  13   2    2.40    0.32
   3 -13   2    2.29    0.28
  -3 -13  -2    2.63    0.30
  -3 -13   2    2.06    0.29
  -3  13  -2    2.41    0.33
   3 -13  -2    2.71    0.31
  -4  13   2    5.48    0.50
   4 -13   2    4.11    0.38
  -4 -13  -2    5.46    0.45
  -4  13  -2    3.62    0.44
  -4 -13   2    4.13    0.41
   4 -13  -2    4.34    0.41
  -5  13   2   -0.08    0.12
  -5 -13  -2    0.14    0.14
   5 -13   2    0.45    0.17
  -5 -13   2    0.00    0.13
   5 -13  -2    0.17    0.17
  -5  13  -2   -0.24    0.13
   0 -14   2    5.66    0.42
   0  14   2    5.98    0.36
   0  14  -2    6.00    0.34
   0 -14  -2    5.91    0.41
  -1  14   2    1.11    0.19
   1 -14   2    0.73    0.19
  -1 -14  -2    0.93    0.21
  -1  14  -2    0.95    0.19
   1 -14  -2    0.90    0.22
  -1 -14   2    0.91    0.22
   2 -14   2   14.44    0.68
  -2 -14  -2   13.25    0.69
  -2  14   2   13.90    0.73
  -2  14  -2   14.41    0.74
   2 -14  -2   13.29    0.68
  -2 -14   2   13.88    0.72
   3 -14   2    5.96    0.45
  -3 -14  -2    6.02    0.48
  -3  14   2    6.69    0.53
  -3 -14   2    6.91    0.51
   3 -14  -2    6.37    0.47
  -3  14  -2    6.15    0.52
  -4 -14  -2    0.79    0.23
   4 -14   2    1.73    0.26
  -4  14   2    1.73    0.35
  -4 -14   2    1.14    0.27
  -4  14  -2    1.01    0.29
   4 -14  -2    1.61    0.27
  -5  14   2    1.15    0.33
  -5 -14  -2    2.18    0.30
   5 -14  -2    1.19    0.29
  -5 -14   2    1.26    0.29
  -5  14  -2    1.74    0.41
   0 -15   2    3.19    0.34
   0 -15  -2    2.90    0.30
   0  15   2    2.99    0.25
  -1 -15  -2   11.07    0.62
  -1  15   2   12.71    0.62
   1 -15   2   10.57    0.60
   1 -15  -2   11.37    0.63
  -1 -15   2   11.15    0.64
  -1  15  -2   11.96    0.60
  -2 -15  -2    2.02    0.26
  -2  15   2    1.76    0.28
   2 -15   2    1.71    0.26
   2 -15  -2    1.36    0.28
  -2  15  -2    1.63    0.26
  -2 -15   2    1.86    0.27
   3 -15   2    4.35    0.39
  -3 -15  -2    4.39    0.41
  -3  15   2    4.20    0.44
   3 -15  -2    4.39    0.40
  -3  15  -2    3.88    0.41
  -3 -15   2    3.60    0.39
  -4  15   2    0.54    0.25
  -4 -15  -2    0.45    0.18
   4 -15   2    0.25    0.18
   4 -15  -2    0.10    0.15
  -4 -15   2    0.35    0.15
  -4  15  -2    0.29    0.19
  -5  15   2    2.71    0.45
  -5 -15  -2    1.80    0.28
   5 -15  -2    1.65    0.35
  -5 -15   2    2.06    0.30
  -5  15  -2    1.87    0.43
   0  16   2   10.65    0.53
   0 -16  -2    9.94    0.59
   0 -16   2   10.21    0.61
  -1  16   2    3.56    0.34
  -1 -16  -2    2.88    0.33
   1 -16   2    3.48    0.35
   1 -16  -2    3.09    0.34
  -1 -16   2    3.52    0.37
  -1  16  -2    3.39    0.31
  -2  16   2    6.56    0.50
  -2 -16  -2    5.11    0.44
   2 -16   2    5.72    0.45
  -2 -16   2    5.31    0.45
   2 -16  -2    5.49    0.45
  -2  16  -2    5.04    0.45
   3 -16   2    0.88    0.21
  -3  16   2    0.84    0.25
  -3 -16  -2    1.20    0.28
   3 -16  -2    0.69    0.22
  -3  16  -2    1.12    0.27
  -3 -16   2    0.95    0.24
  -4 -16  -2    5.92    0.49
   4 -16   2    5.40    0.47
  -4  16   2    4.79    0.53
   4 -16  -2    4.97    0.47
  -4  16  -2    5.71    0.56
  -4 -16   2    5.57    0.50
   0 -17   2    0.08    0.15
   0 -17  -2    0.02    0.12
   1 -17   2    3.43    0.36
  -1  17   2    3.35    0.34
  -1 -17  -2    3.28    0.34
  -1 -17   2    3.49    0.38
   1 -17  -2    3.97    0.38
  -1  17  -2    3.84    0.36
  -2 -17  -2    0.92    0.22
   2 -17   2    0.69    0.20
  -2  17   2    0.76    0.23
  -2 -17   2    0.51    0.19
   2 -17  -2    0.77    0.24
  -2  17  -2    0.48    0.20
  -3  17   2   11.34    0.75
   3 -17   2   10.30    0.64
  -3 -17  -2   12.06    0.73
  -3 -17   2    9.44    0.66
  -3  17  -2   10.54    0.72
   3 -17  -2   10.68    0.68
  -4 -17  -2    1.85    0.29
  -4  17   2    1.83    0.39
   4 -17   2    1.32    0.30
  -4 -17   2    1.38    0.29
   4 -17  -2    1.65    0.34
  -4  17  -2    1.30    0.31
   0 -18   2    1.16    0.26
   0 -18  -2    1.20    0.29
  -1  18   2    2.67    0.32
  -1 -18  -2    2.34    0.30
   1 -18   2    2.20    0.32
   1 -18  -2    2.66    0.35
  -1 -18   2    2.60    0.34
  -2  18   2    3.96    0.41
   2 -18   2    3.85    0.39
  -2 -18  -2    3.83    0.40
  -2  18  -2    3.76    0.40
  -2 -18   2    3.73    0.40
   2 -18  -2    3.65    0.40
  -3 -18  -2    0.46    0.19
   3 -18   2    0.47    0.21
  -3  18   2    1.01    0.29
  -3 -18   2    0.44    0.18
   3 -18  -2    0.49    0.22
  -3  18  -2    0.95    0.26
  -4  18   2    0.89    0.30
   4 -18   2    0.96    0.26
  -4 -18  -2    1.25    0.28
   4 -18  -2    0.78    0.25
  -4  18  -2    1.79    0.40
  -4 -18   2    1.15    0.27
   0 -19   2    3.87    0.41
   0 -19  -2    3.63    0.41
   1 -19   2    6.66    0.53
  -1 -19  -2    6.83    0.52
  -1 -19   2    6.41    0.55
   1 -19  -2    6.97    0.55
   2 -19   2    0.79    0.25
  -2 -19  -2    0.67    0.19
  -2  19   2    0.42    0.20
   2 -19  -2    0.84    0.26
  -2  19  -2    0.75    0.25
  -2 -19   2    0.59    0.20
  -3  19   2    0.91    0.28
  -3 -19  -2    1.03    0.25
   3 -19   2    1.14    0.28
  -3 -19   2    1.09    0.26
  -3  19  -2    1.36    0.32
   3 -19  -2    0.89    0.28
   0 -20  -2    0.23    0.18
   0 -20   2    0.27    0.19
   1 -20   2    7.76    0.59
  -1 -20  -2    7.84    0.59
  -1 -20   2    7.57    0.62
   1 -20  -2    7.00    0.58
  -2 -20  -2    0.39    0.17
  -2  20   2    0.33    0.19
   2 -20   2    0.19    0.18
   2 -20  -2    0.43    0.23
  -2 -20   2    0.39    0.15
   3 -20   2    0.62    0.25
  -3  20   2    0.66    0.26
  -3 -20  -2    0.15    0.13
   3 -20  -2    0.50    0.24
  -3  20  -2    0.52    0.25
  -3 -20   2    0.05    0.12
   0 -21  -2    1.90    0.37
   0 -21   2    2.44    0.39
  -1 -21  -2    1.04    0.22
   1 -21   2    1.33    0.32
  -1 -21   2    1.45    0.35
   1 -21  -2    1.20    0.30
   2 -21   2    0.89    0.28
  -2 -21  -2    0.77    0.21
   2 -21  -2    0.84    0.28
  -2 -21   2    0.52    0.19
   0 -22   2    0.67    0.28
   0 -22  -2    0.36    0.24
  -1 -22  -2    0.03    0.11
   1 -22   2    0.30    0.23
   1 -22  -2    0.27    0.21
  -1 -22   2    0.45    0.26
   0   0   3    0.00    0.02
   0   0  -3   -0.01    0.02
   1   0   3  605.80   14.32
  -1   0   3  627.82   14.32
   1   0  -3  615.06   14.05
   2   0   3   11.72    0.38
   2   0  -3   11.47    0.44
   2   0   3   11.36    0.45
  -2   0   3   11.47    0.44
   3   0  -3    0.39    0.11
   3   0   3    0.36    0.10
  -3   0   3    0.35    0.12
   3   0   3    0.34    0.08
  -4   0   3   49.29    1.56
   4   0  -3   49.76    1.52
   4   0   3   50.69    1.56
  -5   0   3    1.82    0.27
   5   0   3    1.95    0.28
   5   0  -3    2.17    0.29
   6   0   3    0.19    0.15
   0  -1   3   37.11    0.94
   0   1   3   37.51    0.96
   0  -1  -3   37.30    0.91
   1  -1   3   56.46    1.34
  -1  -1  -3   56.68    1.35
   1  -1   3   54.73    1.44
  -1   1   3   55.12    1.44
   1   1  -3   55.61    1.41
  -1  -1   3   56.64    1.40
   1  -1  -3   56.29    1.41
   1   1   3   56.88    1.43
   2   1  -3    2.25    0.17
  -2   1   3    2.68    0.20
   2  -1   3    2.43    0.15
   2  -1   3    2.83    0.20
   2  -1  -3    2.55    0.18
   2   1   3    2.36    0.17
  -2  -1   3    2.54    0.17
   3  -1   3   33.92    0.98
   3  -1   3   32.93    1.08
   3   1  -3   34.58    1.06
  -3   1   3   31.41    1.08
   3  -1  -3   32.98    1.05
   3   1   3   35.25    1.07
  -3  -1   3   34.38    1.05
   4  -1   3    1.58    0.18
   4  -1   3    1.72    0.21
  -4   1   3    1.52    0.23
   4   1  -3    1.62    0.21
   4  -1  -3    1.36    0.20
  -4  -1   3    1.73    0.23
   4   1   3    1.78    0.21
   5  -1   3   19.46    0.88
  -5  -1  -3   20.29    0.86
  -5   1   3   17.29    0.85
   5  -1  -3   18.51    0.84
   5   1   3   18.25    0.84
  -5  -1   3   19.30    0.86
   6  -1   3    1.17    0.26
  -6   1   3    1.27    0.26
   6   1   3    1.01    0.25
   0  -2  -3   15.06    0.42
   0   2   3   15.10    0.45
   0  -2   3   14.44    0.41
   0  -2   3   13.89    0.42
  -1   2   3   30.08    0.86
   1  -2   3   29.59    0.85
  -1  -2  -3   30.26    0.78
   1   2   3   30.11    0.82
   1  -2  -3   29.63    0.82
  -1  -2   3   31.01    0.78
  -2  -2  -3    7.62    0.32
  -2   2   3    8.15    0.38
   2  -2   3    7.98    0.37
   2  -2   3    8.00    0.30
   2   2   3    7.70    0.33
   2  -2  -3    7.81    0.35
  -2  -2   3    8.20    0.32
  -3   2   3   15.05    0.65
   3  -2   3   15.55    0.55
  -3  -2  -3   15.56    0.60
   3  -2   3   15.85    0.65
   3   2   3   15.65    0.60
  -3  -2   3   16.33    0.60
   3  -2  -3   16.00    0.62
   4  -2   3    9.66    0.45
  -4   2   3    9.14    0.54
  -4  -2  -3    9.44    0.50
   4  -2   3    9.49    0.53
   4  -2  -3    9.20    0.50
   4   2   3    9.94    0.50
  -4  -2   3    9.80    0.50
   5  -2   3    5.41    0.45
  -5  -2  -3    5.68    0.42
   5  -2   3    6.65    0.40
  -5   2   3    5.38    0.45
   5  -2  -3    5.23    0.42
   5   2   3    5.85    0.43
   6  -2   3    1.41    0.30
  -6   2   3    1.29    0.28
   6  -2  -3    0.81    0.24
  -6  -2   3    1.00    0.24
   0  -3   3    0.96    0.09
   0   3   3    1.09    0.10
   0  -3  -3    1.21    0.10
   0  -3   3    1.10    0.09
   1  -3   3   10.47    0.40
  -1   3   3   10.61    0.41
   1  -3   3   10.15    0.32
  -1  -3  -3   10.96    0.35
   1   3   3   10.61    0.36
   1  -3  -3   10.07    0.37
  -1  -3   3   10.70    0.40
  -1  -3   3   10.36    0.30
   2  -3   3    6.54    0.34
   2  -3   3    6.30    0.26
  -2  -3  -3    6.61    0.29
  -2   3   3    6.08    0.34
   2   3   3    6.38    0.29
   2  -3  -3    5.86    0.30
  -2  -3   3    6.50    0.26
   3  -3   3    1.28    0.13
   3  -3   3    0.95    0.15
  -3  -3  -3    0.90    0.15
  -3   3   3    0.99    0.19
   3  -3  -3    0.90    0.15
  -3  -3   3    0.98    0.13
   3   3   3    1.28    0.14
   4  -3   3    0.14    0.09
  -4   3   3    0.13    0.14
   4  -3   3    0.03    0.08
  -4  -3  -3    0.10    0.11
   4  -3  -3   -0.02    0.08
  -4  -3   3    0.13    0.11
   4   3   3    0.14    0.07
   5  -3   3    2.04    0.29
  -5   3   3    1.77    0.29
  -5  -3  -3    2.16    0.27
   5  -3   3    2.63    0.25
  -5  -3   3    2.06    0.31
   5  -3  -3    2.22    0.29
   5   3   3    2.55    0.27
  -6   3   3   -0.05    0.14
   6  -3   3   -0.01    0.13
   6  -3  -3    0.34    0.18
  -6  -3   3    0.35    0.20
   0  -4   3  210.78    5.05
   0  -4  -3  216.47    5.05
   0   4   3  225.63    5.17
  -1  -4  -3   22.86    0.66
  -1   4   3   22.43    0.72
   1  -4   3   22.44    0.63
   1  -4   3   22.26    0.70
  -1  -4   3   23.21    0.71
   1  -4  -3   22.65    0.68
   2  -4   3   14.97    0.59
  -2  -4  -3   15.02    0.53
  -2   4   3   14.47    0.59
   2  -4   3   14.91    0.49
  -2  -4   3   15.17    0.44
  -2  -4   3   14.58    0.59
   2  -4  -3   15.00    0.55
   2   4   3   14.91    0.50
   3  -4   3   89.86    2.33
   3  -4   3   94.20    2.53
  -3  -4  -3   94.06    2.41
  -3   4   3   93.56    2.55
  -3  -4   3   89.12    2.52
  -3  -4   3   93.86    2.34
   3   4   3   93.20    2.39
   3  -4  -3   90.40    2.42
   4  -4   3    3.46    0.34
  -4  -4  -3    4.69    0.35
   4  -4   3    4.41    0.30
  -4   4   3    4.62    0.40
  -4  -4   3    4.37    0.39
   4  -4  -3    4.89    0.35
  -4  -4   3    4.13    0.30
   4   4   3    4.67    0.31
   5  -4   3    5.42    0.37
  -5   4   3    4.09    0.41
  -5  -4  -3    4.01    0.35
   5  -4   3    3.94    0.40
   5   4   3    4.40    0.33
  -5  -4   3    4.96    0.45
   5  -4  -3    3.79    0.37
   6  -4   3    0.52    0.21
  -6   4   3    0.35    0.20
  -6  -4   3    0.55    0.19
   6  -4  -3    0.55    0.21
   0  -5   3   95.70    2.30
   0   5   3   94.41    2.34
   0  -5   3   93.88    2.29
   0  -5  -3   92.49    2.29
   1  -5   3    6.23    0.30
  -1   5   3    6.59    0.32
   1  -5   3    5.92    0.25
  -1  -5  -3    6.19    0.28
   1   5   3    6.31    0.25
   1  -5  -3    5.75    0.28
  -1  -5   3    5.98    0.30
   2  -5   3   19.63    0.74
  -2  -5  -3   20.42    0.68
  -2   5   3   21.16    0.77
   2  -5   3   20.58    0.63
  -2  -5   3   20.34    0.75
   2  -5  -3   20.21    0.69
   2   5   3   20.18    0.63
   3  -5   3    0.97    0.16
  -3  -5  -3    1.04    0.15
   3  -5   3    1.19    0.14
  -3   5   3    0.64    0.17
  -3  -5   3    0.85    0.11
   3   5   3    0.93    0.12
   3  -5  -3    1.05    0.16
  -3  -5   3    0.58    0.17
  -4   5   3   31.61    1.21
   4  -5   3   30.94    1.01
   4  -5   3   30.34    1.16
  -4  -5  -3   30.68    1.07
   4  -5  -3   30.25    1.08
  -4  -5   3   31.46    1.19
   4   5   3   31.99    1.03
   5  -5   3    2.30    0.32
  -5  -5  -3    2.31    0.26
  -5   5   3    2.07    0.32
   5  -5   3    2.20    0.27
   5  -5  -3    2.67    0.31
  -5  -5   3    2.92    0.35
  -6   5   3    0.11    0.17
   6  -5   3    0.52    0.22
   6  -5  -3    0.44    0.21
  -6  -5   3    0.37    0.19
   0  -6   3    3.59    0.20
   0   6   3    3.35    0.20
   0  -6  -3    3.31    0.20
   0  -6   3    3.48    0.18
  -1   6   3  154.81    3.85
  -1  -6  -3  156.48    3.73
   1  -6   3  154.67    3.81
   1  -6   3  155.74    3.69
   1  -6  -3  158.29    3.75
  -1  -6   3  154.61    3.77
   1   6   3  152.60    3.72
   2  -6   3   10.21    0.40
   2  -6   3   10.47    0.49
  -2  -6  -3    9.58    0.43
  -2   6   3    9.75    0.49
   2   6   3    9.98    0.37
   2  -6  -3    9.67    0.43
  -2  -6   3    9.89    0.48
   3  -6   3   14.18    0.55
  -3  -6  -3   14.49    0.60
  -3   6   3   14.25    0.68
   3  -6   3   14.22    0.65
   3  -6  -3   13.45    0.59
  -3  -6   3   14.52    0.45
   3   6   3   13.82    0.52
  -3  -6   3   13.74    0.66
   4  -6   3   14.42    0.74
  -4  -6  -3   14.30    0.67
  -4   6   3   13.68    0.74
   4  -6   3   13.99    0.60
   4  -6  -3   14.56    0.67
   4   6   3   14.88    0.59
  -4  -6   3   14.16    0.73
   5  -6   3    3.85    0.40
  -5  -6  -3    3.24    0.33
  -5   6   3    3.85    0.42
   5  -6   3    3.77    0.33
   5  -6  -3    3.63    0.36
  -5  -6   3    3.42    0.38
   6  -6   3    0.38    0.21
  -6   6   3    0.70    0.23
  -6  -6   3    0.43    0.16
   6  -6  -3    0.82    0.26
   0   7   3   56.35    1.50
   0  -7   3   57.76    1.45
   0  -7   3   54.25    1.48
   0  -7  -3   55.21    1.49
  -1  -7  -3    9.85    0.42
   1  -7   3   10.33    0.40
   1  -7   3   10.01    0.44
  -1   7   3   10.02    0.45
  -1  -7   3   10.76    0.45
   1   7   3   10.46    0.37
   1  -7  -3   10.41    0.43
  -2   7   3    4.11    0.31
   2  -7   3    3.86    0.29
  -2  -7  -3    4.05    0.28
   2  -7   3    4.10    0.24
   2  -7  -3    4.19    0.27
   2   7   3    4.12    0.21
  -2  -7   3    3.77    0.29
   3  -7   3    2.92    0.22
  -3   7   3    2.59    0.29
   3  -7   3    2.73    0.28
  -3  -7  -3    2.35    0.24
   3  -7  -3    2.68    0.25
   3   7   3    2.63    0.18
  -3  -7   3    2.46    0.27
  -4   7   3   10.06    0.63
  -4  -7  -3   10.63    0.56
   4  -7   3    9.25    0.59
   4  -7   3   10.12    0.49
   4  -7  -3    9.14    0.53
  -4  -7   3    9.47    0.59
   5  -7   3    2.31    0.27
   5  -7   3    1.87    0.31
  -5  -7  -3    1.50    0.23
  -5   7   3    1.88    0.31
   5  -7  -3    2.16    0.29
  -5  -7   3    1.90    0.29
   6  -7   3    1.00    0.29
  -6   7   3    1.17    0.31
  -6  -7   3    1.13    0.28
  -6   7  -3    1.06    0.33
   6  -7  -3    1.52    0.31
   0  -8   3   92.37    2.30
   0  -8   3   93.04    2.34
   0   8   3   91.37    2.35
   0  -8  -3   91.06    2.34
  -1   8   3    3.51    0.26
   1  -8   3    4.27    0.27
   1  -8   3    4.39    0.25
  -1  -8  -3    4.12    0.27
   1   8   3    4.43    0.22
  -1  -8   3    4.54    0.28
   1  -8  -3    4.15    0.26
   2  -8   3   19.21    0.66
   2  -8   3   18.85    0.75
  -2  -8  -3   19.40    0.71
  -2   8   3   18.45    0.76
   2   8   3   19.25    0.60
   2  -8  -3   19.16    0.71
  -2  -8   3   17.67    0.73
  -3  -8  -3    8.84    0.47
   3  -8   3    7.49    0.49
  -3   8   3    8.03    0.52
   3  -8   3    8.28    0.41
   3   8   3    8.46    0.36
   3  -8  -3    8.02    0.45
  -3  -8   3    7.94    0.49
   4  -8   3    7.08    0.40
   4  -8   3    5.49    0.45
  -4   8   3    5.98    0.49
  -4  -8  -3    5.99    0.42
   4  -8  -3    5.64    0.42
  -4  -8   3    5.74    0.45
  -5   8   3    0.99    0.26
   5  -8   3    2.04    0.33
  -5  -8  -3    1.54    0.27
   5  -8   3    2.04    0.26
  -5  -8   3    2.18    0.32
   5  -8  -3    1.52    0.25
  -6   8   3    0.22    0.21
  -6  -8   3    0.35    0.17
  -6   8  -3    0.56    0.25
   6  -8  -3    0.62    0.22
   0   9   3    3.54    0.23
   0  -9   3    3.30    0.23
   0  -9   3    3.59    0.21
   0  -9  -3    3.51    0.25
   1  -9   3   37.89    1.09
  -1  -9  -3   36.72    1.12
   1  -9   3   36.21    1.13
  -1   9   3   39.64    1.18
   1  -9  -3   35.33    1.11
   1   9   3   36.94    1.03
  -1  -9   3   34.81    1.13
  -2  -9  -3    3.48    0.28
   2  -9   3    3.89    0.26
   2  -9   3    3.49    0.30
  -2   9   3    3.74    0.31
   2  -9  -3    3.44    0.27
   2   9   3    3.59    0.20
  -2  -9   3    3.37    0.30
  -3   9   3   13.53    0.70
  -3  -9  -3   12.58    0.61
   3  -9   3   11.97    0.65
   3  -9   3   13.31    0.56
  -3  -9   3   11.84    0.63
   3  -9  -3   13.51    0.61
   4  -9   3   16.95    0.70
   4  -9   3   16.57    0.84
  -4  -9  -3   16.50    0.75
  -4   9   3   15.55    0.84
   4  -9  -3   14.37    0.73
  -4  -9   3   16.65    0.82
  -5  -9  -3    6.63    0.48
   5  -9   3    6.62    0.44
  -5   9   3    5.55    0.52
   5  -9   3    5.66    0.53
  -5  -9   3    6.10    0.51
   5  -9  -3    6.74    0.50
  -6   9   3    1.31    0.34
  -6   9  -3    0.78    0.27
  -6  -9   3    1.31    0.29
   6  -9  -3    1.30    0.32
   0  10   3   37.85    1.14
   0  10  -3   37.78    1.11
   0 -10  -3   37.32    1.17
   0 -10   3   40.01    1.18
  -1  10   3    3.78    0.28
  -1 -10  -3    3.31    0.27
   1  10  -3    3.62    0.16
   1 -10   3    3.98    0.26
   1 -10   3    3.83    0.28
   1  10   3    4.10    0.22
  -1 -10   3    4.27    0.30
   1 -10  -3    3.48    0.26
  -2  10   3   21.60    0.89
  -2 -10  -3   23.03    0.86
   2 -10   3   23.09    0.89
   2 -10   3   23.18    0.80
   2  10   3   23.51    0.70
  -2 -10   3   22.93    0.89
   2 -10  -3   22.04    0.83
   3 -10   3   11.08    0.63
   3 -10   3   12.12    0.54
  -3 -10  -3   12.10    0.60
  -3  10   3   11.06    0.64
   3 -10  -3   10.70    0.58
  -3 -10   3   11.02    0.62
   4 -10   3    1.40    0.29
   4 -10   3    2.09    0.26
  -4 -10  -3    2.12    0.26
  -4  10   3    1.67    0.29
  -4 -10   3    1.98    0.28
   4 -10  -3    1.75    0.26
  -5  10   3    0.94    0.27
   5 -10   3    0.80    0.26
  -5 -10  -3    1.25    0.21
  -5 -10   3    0.53    0.20
   5 -10  -3    1.01    0.26
  -5  10  -3    0.92    0.30
  -6  10   3    1.19    0.33
  -6  10  -3    0.45    0.24
   6 -10  -3    0.62    0.23
  -6 -10   3    0.90    0.26
   0  11   3    3.26    0.24
   0 -11  -3    2.86    0.26
   0  11  -3    2.78    0.21
   0 -11   3    2.83    0.24
   1  11  -3    3.57    0.17
  -1  11   3    3.65    0.29
   1 -11   3    4.06    0.29
   1 -11   3    3.65    0.27
  -1 -11  -3    4.13    0.31
  -1 -11   3    4.03    0.30
   1  11   3    3.97    0.23
   1 -11  -3    3.92    0.29
  -2  11   3   14.63    0.72
  -2 -11  -3   16.72    0.71
   2 -11   3   16.25    0.65
   2 -11   3   14.64    0.70
   2 -11  -3   16.05    0.68
  -2 -11   3   15.88    0.72
   2  11   3   16.00    0.53
  -3 -11  -3    7.24    0.46
   3 -11   3    6.51    0.48
  -3  11   3    6.75    0.51
   3 -11   3    7.02    0.41
  -3 -11   3    7.05    0.49
   3 -11  -3    7.17    0.46
   4 -11   3    1.07    0.26
   4 -11   3    1.36    0.23
  -4 -11  -3    1.24    0.26
  -4  11   3    1.39    0.30
   4 -11  -3    1.18    0.26
  -4 -11   3    1.15    0.25
  -5 -11  -3    2.43    0.30
  -5  11   3    2.00    0.33
  -5 -11   3    2.60    0.34
   5 -11  -3    1.95    0.30
  -5  11  -3    2.19    0.37
   0  12   3    3.54    0.26
   0  12  -3    3.51    0.24
   0 -12   3    2.83    0.25
   0 -12  -3    2.85    0.27
   1 -12   3    3.19    0.26
  -1  12   3    3.15    0.28
  -1 -12  -3    3.31    0.30
   1  12   3    3.51    0.22
   1 -12  -3    3.39    0.29
  -1 -12   3    3.03    0.28
  -1  12  -3    3.17    0.29
  -2  12   3    7.35    0.49
   2 -12   3    8.06    0.50
   2 -12   3    8.08    0.44
  -2 -12  -3    7.27    0.46
  -2 -12   3    7.05    0.47
   2 -12  -3    7.34    0.46
  -3  12   3   15.60    0.81
   3 -12   3   13.38    0.75
  -3 -12  -3   15.55    0.73
   3 -12   3   14.87    0.68
   3 -12  -3   15.39    0.73
  -3 -12   3   15.55    0.78
   4 -12   3    3.02    0.36
  -4  12   3    2.96    0.38
  -4 -12  -3    3.49    0.35
   4 -12   3    3.45    0.34
  -4  12  -3    3.16    0.40
   4 -12  -3    3.41    0.35
  -4 -12   3    3.84    0.39
  -5 -12  -3    0.65    0.18
  -5  12   3    1.19    0.31
  -5  12  -3    0.53    0.26
  -5 -12   3    1.05    0.25
   5 -12  -3    0.89    0.26
   0 -13  -3   10.63    0.56
   0  13   3   11.51    0.53
   0 -13   3   12.45    0.58
   0  13  -3   11.19    0.49
  -1 -13  -3   30.32    1.11
  -1  13   3   31.18    1.11
   1 -13   3   34.49    1.11
  -1 -13   3   32.47    1.15
   1  13   3   32.85    0.97
  -1  13  -3   30.81    1.11
   1 -13  -3   29.75    1.10
   2 -13   3    2.55    0.26
  -2  13   3    2.45    0.31
  -2 -13  -3    2.35    0.27
  -2 -13   3    2.34    0.29
  -2  13  -3    1.92    0.28
   2 -13  -3    2.13    0.26
  -3 -13  -3    2.48    0.29
  -3  13   3    2.34    0.33
   3 -13   3    2.17    0.27
  -3 -13   3    2.26    0.30
   3 -13  -3    2.08    0.27
  -3  13  -3    2.31    0.33
  -4 -13  -3    0.85    0.21
  -4  13   3    0.62    0.25
   4 -13   3    0.95    0.21
   4 -13  -3    0.57    0.20
  -4 -13   3    1.02    0.24
  -4  13  -3    0.55    0.22
  -5 -13  -3    2.82    0.35
  -5  13   3    3.74    0.45
   5 -13  -3    2.75    0.36
  -5 -13   3    3.02    0.36
  -5  13  -3    2.78    0.41
   0 -14  -3    5.35    0.39
   0 -14   3    4.44    0.38
   0  14  -3    5.61    0.33
   0  14   3    6.22    0.37
  -1  14   3    1.69    0.22
   1 -14   3    1.24    0.24
  -1 -14  -3    1.42    0.21
  -1 -14   3    0.96    0.22
  -1  14  -3    1.42    0.21
   1 -14  -3    0.94    0.22
   2 -14   3    9.17    0.52
  -2 -14  -3    9.16    0.55
  -2  14   3    8.29    0.56
  -2  14  -3    9.29    0.59
   2 -14  -3    8.23    0.52
  -2 -14   3    7.91    0.54
  -3  14   3   -0.08    0.13
   3 -14   3    0.48    0.17
  -3 -14  -3    0.22    0.15
  -3  14  -3    0.07    0.16
  -3 -14   3    0.02    0.13
   3 -14  -3    0.10    0.13
  -4 -14  -3    4.51    0.41
   4 -14   3    4.62    0.40
  -4  14   3    3.74    0.46
   4 -14  -3    4.74    0.44
  -4 -14   3    3.92    0.42
  -4  14  -3    3.12    0.42
  -5 -14  -3    0.72    0.21
  -5  14   3    0.60    0.28
  -5 -14   3    0.61    0.19
  -5  14  -3    0.34    0.20
   5 -14  -3    0.34    0.22
   0 -15  -3    1.25    0.21
   0 -15   3    0.72    0.21
   0  15   3    1.48    0.19
  -1 -15  -3    3.92    0.36
   1 -15   3    3.26    0.33
  -1  15   3    4.33    0.36
  -1  15  -3    4.61    0.35
  -1 -15   3    3.78    0.38
   1 -15  -3    3.77    0.36
   2 -15   3    1.68    0.25
  -2  15   3    1.53    0.27
  -2 -15  -3    1.46    0.24
   2 -15  -3    1.24    0.25
  -2 -15   3    1.63    0.28
  -2  15  -3    1.02    0.25
   3 -15   3    4.68    0.40
  -3  15   3    4.98    0.48
  -3 -15  -3    5.31    0.44
  -3 -15   3    5.62    0.48
   3 -15  -3    5.61    0.45
  -3  15  -3    4.16    0.44
   4 -15   3    4.59    0.42
  -4  15   3    3.91    0.46
  -4 -15  -3    4.17    0.42
  -4  15  -3    4.72    0.51
   4 -15  -3    4.04    0.43
  -4 -15   3    4.61    0.45
  -5  15   3    0.83    0.31
  -5 -15  -3    1.86    0.27
   5 -15  -3    1.27    0.30
  -5 -15   3    1.65    0.28
  -5  15  -3    1.25    0.36
   0  16   3    1.81    0.22
   0 -16  -3    1.72    0.24
   0 -16   3    1.32    0.27
  -1  16   3    7.46    0.50
  -1 -16  -3    7.60    0.51
   1 -16   3    7.02    0.49
   1 -16  -3    7.38    0.51
  -1 -16   3    6.88    0.52
  -1  16  -3    7.30    0.47
  -2  16   3   13.94    0.77
  -2 -16  -3   14.46    0.75
   2 -16   3   13.14    0.70
  -2 -16   3   13.56    0.77
   2 -16  -3   12.81    0.70
  -2  16  -3   13.44    0.75
  -3 -16  -3    0.73    0.24
  -3  16   3    1.04    0.29
   3 -16   3    0.75    0.23
  -3  16  -3    0.71    0.24
   3 -16  -3    0.58    0.22
  -3 -16   3    0.97    0.26
   4 -16   3    0.23    0.17
  -4 -16  -3    0.01    0.12
  -4  16   3    0.11    0.20
  -4  16  -3    0.03    0.16
  -4 -16   3    0.35    0.19
   4 -16  -3   -0.05    0.15
   0 -17   3    0.92    0.25
   0 -17  -3    0.96    0.21
  -1  17   3    3.84    0.36
   1 -17   3    4.16    0.39
  -1 -17  -3    3.44    0.35
  -1 -17   3    4.03    0.40
  -1  17  -3    4.09    0.37
   1 -17  -3    3.88    0.38
   2 -17   3    0.73    0.21
  -2 -17  -3    0.49    0.18
  -2  17   3    0.76    0.23
   2 -17  -3    0.75    0.23
  -2 -17   3    0.54    0.22
  -2  17  -3    0.89    0.24
  -3  17   3    4.57    0.48
  -3 -17  -3    4.06    0.41
   3 -17   3    3.86    0.39
   3 -17  -3    3.52    0.40
  -3 -17   3    4.16    0.43
  -3  17  -3    4.81    0.47
   4 -17   3   -0.03    0.17
  -4  17   3    0.14    0.19
  -4 -17  -3    0.10    0.15
   4 -17  -3    0.36    0.21
  -4  17  -3    0.47    0.23
  -4 -17   3    0.25    0.16
   0 -18   3   -0.10    0.12
   0 -18  -3    0.06    0.09
  -1 -18  -3    1.12    0.25
   1 -18   3    0.78    0.22
  -1  18   3    0.92    0.23
  -1 -18   3    0.60    0.23
   1 -18  -3    0.51    0.19
   2 -18   3    2.62    0.34
  -2 -18  -3    3.32    0.36
  -2  18   3    3.20    0.38
  -2  18  -3    3.07    0.36
   2 -18  -3    2.69    0.35
  -2 -18   3    2.75    0.38
  -3  18   3    2.04    0.36
  -3 -18  -3    2.07    0.31
   3 -18   3    3.02    0.36
  -3 -18   3    2.98    0.37
   3 -18  -3    2.08    0.34
  -3  18  -3    2.61    0.37
  -4  18   3    0.80    0.29
  -4 -18  -3    0.39    0.16
   4 -18   3    0.29    0.18
   4 -18  -3    0.48    0.24
  -4  18  -3    0.70    0.27
  -4 -18   3   -0.05    0.14
   0 -19   3    0.74    0.23
   0 -19  -3    0.47    0.15
  -1 -19  -3    0.98    0.23
   1 -19   3    0.91    0.25
  -1 -19   3    0.82    0.27
   1 -19  -3    1.17    0.28
  -2  19   3    3.85    0.41
  -2 -19  -3    4.02    0.41
   2 -19   3    2.67    0.36
  -2 -19   3    3.53    0.43
   2 -19  -3    3.44    0.40
  -2  19  -3    3.18    0.40
   3 -19   3    0.37    0.21
  -3 -19  -3   -0.04    0.12
  -3  19   3    0.07    0.18
  -3  19  -3    0.48    0.19
   3 -19  -3    0.39    0.21
  -3 -19   3    0.37    0.15
   0 -20  -3    2.44    0.31
   0 -20   3    2.56    0.36
  -1 -20  -3    9.08    0.62
   1 -20   3    8.85    0.64
   1 -20  -3    8.67    0.64
  -1 -20   3    8.91    0.67
  -2 -20  -3    0.76    0.23
  -2  20   3    0.97    0.27
   2 -20   3    1.02    0.28
   2 -20  -3    0.64    0.23
  -2 -20   3    0.91    0.29
  -3  20   3    0.23    0.20
  -3 -20  -3    0.07    0.14
   3 -20   3    0.28    0.21
   3 -20  -3    0.59    0.26
  -3  20  -3    0.69    0.26
  -3 -20   3    0.27    0.15
   0 -21  -3    1.93    0.28
   0 -21   3    2.57    0.39
   1 -21   3    0.62    0.26
  -1 -21  -3    1.06    0.24
  -1 -21   3    0.86    0.28
   1 -21  -3    0.65    0.23
   2 -21   3    1.29    0.30
  -2 -21  -3    0.96    0.24
  -2 -21   3    1.09    0.34
   2 -21  -3    1.67    0.35
   0 -22  -3    0.05    0.10
   0 -22   3    0.06    0.20
  -1 -22  -3    0.12    0.11
   1 -22   3   -0.06    0.18
  -1 -22   3    0.26    0.23
   1 -22  -3    0.05    0.19
   0   0  -4   47.84    1.15
   0   0   4   47.26    1.21
   1   0  -4    5.94    0.25
   1   0   4    5.66    0.25
  -1   0   4    6.13    0.25
  -2   0   4   10.34    0.42
   2   0   4    9.49    0.41
   2   0  -4   10.54    0.42
   3   0   4    1.53    0.17
   3   0  -4    1.13    0.16
  -3   0   4    1.35    0.18
  -4   0   4    0.23    0.13
   4   0  -4    0.74    0.17
   4   0   4    0.58    0.15
  -5   0   4    1.78    0.26
   5   0  -4    1.71    0.26
   5   0   4    1.33    0.23
   6   0   4    0.11    0.16
   0  -1  -4   36.56    0.94
   0   1   4   38.19    1.01
   0  -1   4   40.00    1.00
   1  -1   4   23.77    0.72
  -1  -1  -4   24.55    0.61
  -1   1   4   24.77    0.71
   1   1  -4   24.49    0.70
   1  -1  -4   23.54    0.69
  -1  -1   4   23.70    0.67
   1   1   4   24.04    0.70
   2   1  -4   17.61    0.60
   2  -1   4   16.86    0.49
  -2   1   4   15.80    0.59
  -2  -1  -4   17.88    0.53
   2  -1   4   16.22    0.60
   2   1   4   17.24    0.59
   2  -1  -4   17.19    0.59
  -2  -1   4   16.43    0.56
  -3   1   4   17.46    0.68
   3  -1   4   17.10    0.68
   3   1  -4   16.49    0.65
   3  -1   4   17.28    0.57
  -3  -1  -4   16.87    0.62
   3  -1  -4   16.30    0.65
  -3  -1   4   16.34    0.62
   3   1   4   16.87    0.65
  -4   1   4    8.95    0.52
   4  -1   4    9.74    0.43
   4   1  -4    8.90    0.49
   4  -1   4    9.66    0.53
  -4  -1  -4    9.02    0.48
   4  -1  -4    8.79    0.49
  -4  -1   4    8.92    0.49
   4   1   4    8.86    0.49
  -5   1   4    4.99    0.42
   5  -1   4    5.47    0.44
  -5  -1  -4    6.38    0.43
  -5  -1   4    5.42    0.42
   5  -1  -4    5.16    0.42
   5   1   4    5.30    0.42
   6  -1   4    0.12    0.14
   6   1   4    0.01    0.15
   0  -2   4   32.73    0.85
   0  -2  -4   33.12    0.84
   0  -2   4   33.55    0.88
   0   2   4   33.18    0.90
  -1  -2  -4   98.16    2.30
  -1   2   4  103.88    2.45
   1  -2   4   97.35    2.44
   1   2   4   96.65    2.40
   1  -2  -4   97.78    2.38
  -1  -2   4   93.10    2.35
  -2  -2  -4   14.12    0.46
  -2   2   4   13.62    0.54
   2  -2   4   13.46    0.54
   2   2  -4   13.74    0.52
   2  -2   4   13.48    0.42
   2  -2  -4   13.64    0.51
   2   2   4   14.03    0.51
  -2  -2   4   13.65    0.46
   3   2  -4    1.91    0.20
  -3  -2  -4    1.99    0.19
  -3   2   4    1.83    0.22
   3  -2   4    2.22    0.22
   3  -2   4    2.09    0.16
  -3  -2   4    2.17    0.19
   3   2   4    2.11    0.20
   3  -2  -4    2.22    0.21
  -4   2   4   14.43    0.70
   4  -2   4   14.20    0.56
  -4  -2  -4   14.30    0.62
   4  -2   4   13.81    0.67
   4  -2  -4   14.32    0.65
   4   2   4   14.58    0.64
  -4  -2   4   14.45    0.62
  -5   2   4    0.57    0.21
  -5  -2  -4    1.15    0.23
   5  -2   4    0.86    0.24
   5  -2  -4    1.26    0.26
   5   2   4    0.97    0.23
   6  -2   4    0.28    0.18
  -6   2   4    0.21    0.18
   6  -2  -4    0.35    0.20
   0  -3   4  981.71   22.05
   0  -3   4  960.78   22.46
   0   3   4 1000.00   22.48
   0  -3  -4  937.68   22.06
   1  -3   4   30.62    0.91
   1  -3   4   31.51    0.80
  -1   3   4   30.88    0.92
  -1  -3  -4   32.16    0.83
  -1  -3   4   31.29    0.92
  -1  -3   4   31.94    0.81
   1  -3  -4   31.50    0.89
   1   3   4   32.18    0.88
  -2  -3  -4   29.42    0.82
   2  -3   4   28.13    0.92
   2  -3   4   28.22    0.78
  -2   3   4   27.91    0.92
   2  -3  -4   27.36    0.87
   2   3   4   28.86    0.86
  -2  -3   4   29.48    0.80
   3  -3   4   38.96    1.07
  -3   3   4   38.79    1.25
   3  -3   4   36.22    1.22
  -3  -3  -4   36.47    1.12
   3  -3  -4   37.93    1.17
  -3  -3   4   39.42    1.11
   3   3   4   38.09    1.16
  -4  -3  -4    1.93    0.22
   4  -3   4    2.18    0.20
   4  -3   4    1.73    0.24
  -4   3   4    1.74    0.26
   4   3   4    2.05    0.22
   4  -3  -4    1.59    0.23
  -4  -3   4    1.56    0.20
   5  -3   4    1.66    0.28
  -5  -3  -4    2.08    0.26
  -5   3   4    1.77    0.28
   5  -3   4    2.21    0.22
   5   3   4    2.19    0.27
   5  -3  -4    2.00    0.28
  -6   3   4    2.64    0.36
   6  -3   4    2.93    0.38
   6  -3  -4    2.71    0.36
  -6  -3   4    2.47    0.37
   0  -4   4   33.78    0.90
   0  -4   4   32.78    0.89
   0  -4  -4   33.72    0.90
   0   4   4   33.59    0.93
  -1   4   4   20.60    0.66
  -1  -4  -4   20.13    0.58
   1  -4   4   19.15    0.55
   1  -4   4   18.88    0.64
  -1  -4   4   20.00    0.65
   1  -4  -4   18.98    0.61
   2  -4   4    6.55    0.36
  -2   4   4    6.23    0.36
   2  -4   4    6.54    0.27
  -2  -4  -4    6.58    0.30
  -2  -4   4    6.64    0.24
  -2  -4   4    5.83    0.36
   2  -4  -4    6.52    0.33
   2   4   4    6.69    0.30
  -3  -4  -4    8.49    0.41
   3  -4   4    8.31    0.36
   3  -4   4    8.03    0.46
  -3   4   4    9.04    0.49
  -3  -4   4    8.56    0.36
  -3  -4   4    7.84    0.49
   3  -4  -4    8.93    0.45
   3   4   4    8.92    0.41
  -4  -4  -4   11.75    0.55
   4  -4   4   11.65    0.63
  -4   4   4   11.61    0.64
   4  -4   4   12.31    0.51
   4   4   4   11.29    0.53
   4  -4  -4   10.63    0.57
  -4  -4   4   11.07    0.64
   5  -4   4   14.54    0.79
  -5  -4  -4   13.57    0.67
  -5   4   4   12.45    0.74
  -5  -4   4   13.25    0.79
   5   4   4   16.52    0.71
   5  -4  -4   12.99    0.70
   6  -4   4    8.49    0.65
  -6   4   4   10.25    0.69
  -6  -4   4    9.70    0.69
   6  -4  -4    9.04    0.62
   0  -5   4    0.49    0.08
   0   5   4    0.66    0.09
   0  -5   4    0.54    0.08
   0  -5  -4    0.59    0.09
   1  -5   4  114.79    3.01
  -1  -5  -4  122.99    2.92
   1  -5   4  122.27    2.88
  -1   5   4  122.13    3.05
  -1  -5   4  123.26    2.99
   1   5   4  121.01    2.95
   1  -5  -4  121.11    2.95
  -2  -5  -4   32.25    0.93
  -2   5   4   32.65    1.05
   2  -5   4   31.15    1.02
   2  -5   4   32.24    0.88
   2   5   4   30.82    0.91
   2  -5  -4   30.34    0.96
  -2  -5   4   31.09    1.03
  -3  -5  -4   16.09    0.61
   3  -5   4   16.19    0.57
   3  -5   4   15.44    0.69
  -3   5   4   15.07    0.70
   3  -5  -4   15.86    0.65
  -3  -5   4   16.15    0.72
   3   5   4   15.23    0.58
  -3  -5   4   15.43    0.51
  -4   5   4    1.74    0.25
   4  -5   4    1.37    0.24
   4  -5   4    2.01    0.19
  -4  -5  -4    2.17    0.24
   4   5   4    1.55    0.18
  -4  -5   4    2.02    0.27
   4  -5  -4    1.20    0.23
  -5  -5  -4    3.70    0.32
  -5   5   4    3.30    0.37
   5  -5   4    3.50    0.38
   5  -5  -4    3.42    0.35
  -5  -5   4    3.33    0.38
   6  -5   4    2.32    0.35
  -6   5   4    2.09    0.33
  -6  -5   4    1.36    0.31
   6  -5  -4    2.46    0.36
   0  -6   4  292.08    6.64
   0  -6  -4  276.99    6.56
   0  -6   4  272.62    6.55
   0   6   4  283.65    6.69
   1  -6   4    9.92    0.37
  -1  -6  -4   10.26    0.41
  -1   6   4   10.56    0.45
   1  -6   4   10.52    0.44
   1   6   4   10.44    0.38
   1  -6  -4   10.52    0.43
  -1  -6   4   10.72    0.44
  -2  -6  -4    5.70    0.31
   2  -6   4    5.38    0.35
  -2   6   4    5.62    0.36
   2  -6   4    5.58    0.27
   2   6   4    5.61    0.27
   2  -6  -4    5.83    0.33
  -2  -6   4    5.39    0.35
  -3   6   4   -0.06    0.08
   3  -6   4    0.15    0.07
  -3  -6  -4    0.18    0.09
   3  -6   4   -0.02    0.08
   3   6   4   -0.03    0.04
   3  -6  -4    0.09    0.08
  -3  -6   4   -0.02    0.09
   4  -6   4    5.67    0.34
  -4   6   4    5.78    0.46
  -4  -6  -4    5.58    0.38
   4  -6   4    5.31    0.44
  -4  -6   4    5.21    0.43
   4  -6  -4    5.95    0.42
   4   6   4    6.70    0.37
  -5   6   4    0.50    0.19
   5  -6   4    0.39    0.18
  -5  -6  -4    0.35    0.12
   5  -6  -4    0.37    0.18
  -5  -6   4    0.42    0.19
  -6   6   4    2.01    0.33
   6  -6   4    1.89    0.39
   6  -6  -4    2.21    0.34
  -6  -6   4    2.18    0.33
   0  -7   4   94.54    2.28
   0   7   4   90.14    2.33
   0  -7  -4   92.26    2.30
   0  -7   4   88.38    2.29
   1  -7   4   66.73    1.72
  -1   7   4   66.45    1.84
  -1  -7  -4   66.29    1.76
   1  -7   4   69.19    1.83
  -1  -7   4   67.32    1.81
   1   7   4   67.93    1.73
   1  -7  -4   67.57    1.79
   2  -7   4   56.13    1.51
  -2  -7  -4   56.27    1.57
   2  -7   4   57.67    1.67
  -2   7   4   57.29    1.70
  -2  -7   4   55.59    1.65
   2  -7  -4   57.01    1.60
   2   7   4   58.22    1.51
  -3  -7  -4   12.63    0.57
   3  -7   4   11.90    0.63
  -3   7   4   12.24    0.65
   3  -7   4   13.88    0.53
   3  -7  -4   13.04    0.60
  -3  -7   4   13.75    0.67
   3   7   4   13.23    0.51
  -4   7   4    1.05    0.25
  -4  -7  -4    1.48    0.22
   4  -7   4    1.38    0.18
   4  -7   4    1.02    0.24
   4  -7  -4    1.06    0.22
  -4  -7   4    1.19    0.24
  -5  -7  -4    3.79    0.34
  -5   7   4    4.04    0.43
   5  -7   4    4.07    0.44
   5  -7  -4    3.61    0.36
  -5  -7   4    3.25    0.39
  -6   7   4    0.14    0.18
   6  -7   4    0.16    0.17
  -6  -7   4   -0.06    0.14
   6  -7  -4    0.20    0.18
   0  -8   4  104.59    2.55
   0  -8  -4  101.82    2.59
   0   8   4  103.27    2.61
   0  -8   4  100.14    2.58
  -1   8   4   67.12    1.88
   1  -8   4   67.78    1.77
  -1  -8  -4   68.07    1.81
   1  -8   4   69.39    1.86
   1   8   4   70.55    1.77
   1  -8  -4   65.93    1.82
  -1  -8   4   66.43    1.84
  -2  -8  -4    2.06    0.21
  -2   8   4    2.66    0.26
   2  -8   4    2.00    0.22
   2  -8   4    2.13    0.18
   2  -8  -4    2.72    0.23
  -2  -8   4    2.21    0.23
   2   8   4    2.37    0.17
  -3   8   4    0.38    0.16
   3  -8   4    0.21    0.12
   3  -8   4    0.45    0.12
  -3  -8  -4    0.34    0.13
   3   8   4    0.60    0.10
  -3  -8   4    0.30    0.14
   3  -8  -4    0.60    0.16
   4  -8   4    2.68    0.33
  -4   8   4    3.04    0.35
  -4  -8  -4    2.47    0.27
   4  -8   4    3.18    0.26
   4  -8  -4    2.19    0.28
  -4  -8   4    2.09    0.28
  -5   8   4   24.50    1.17
   5  -8   4   25.32    1.17
   5  -8  -4   25.65    1.07
  -5  -8   4   25.61    1.15
   6  -8   4    1.33    0.32
  -6   8   4    1.19    0.30
   6  -8  -4    1.34    0.30
  -6  -8   4    1.95    0.30
   0   9   4   -0.01    0.05
   0  -9  -4    0.06    0.07
   0  -9   4    0.05    0.05
   0  -9   4    0.08    0.06
  -1   9   4    6.23    0.37
   1  -9   4    5.72    0.34
   1  -9   4    6.17    0.32
  -1  -9  -4    6.88    0.36
   1   9   4    6.60    0.31
  -1  -9   4    6.25    0.36
   1  -9  -4    6.11    0.35
  -2  -9  -4   18.54    0.72
  -2   9   4   18.23    0.78
   2  -9   4   19.55    0.67
   2  -9   4   18.26    0.76
  -2  -9   4   17.82    0.76
   2   9   4   19.50    0.62
   2  -9  -4   17.89    0.72
  -3  -9  -4    6.99    0.43
   3  -9   4    6.81    0.47
  -3   9   4    7.10    0.50
   3  -9   4    7.77    0.39
   3  -9  -4    7.29    0.45
   3   9   4    7.30    0.34
  -3  -9   4    6.62    0.46
   4  -9   4    4.07    0.31
   4  -9   4    3.51    0.38
  -4   9   4    3.46    0.39
  -4  -9  -4    3.47    0.31
   4  -9  -4    3.17    0.33
  -4  -9   4    3.67    0.37
   5  -9   4    0.58    0.23
  -5   9   4    0.36    0.18
  -5  -9  -4    0.58    0.18
   5  -9  -4    0.41    0.18
  -5  -9   4    0.23    0.16
  -6   9   4    0.27    0.20
   6  -9   4    0.37    0.24
  -6   9  -4    0.39    0.25
   6  -9  -4    0.54    0.24
  -6  -9   4    0.36    0.17
   0  10   4   28.46    0.92
   0 -10   4   29.20    0.87
   0 -10  -4   28.29    0.95
   0 -10   4   28.62    0.94
  -1 -10  -4   15.53    0.64
   1 -10   4   16.30    0.64
  -1  10   4   15.68    0.66
   1 -10   4   16.33    0.61
   1  10   4   16.10    0.56
   1 -10  -4   15.11    0.63
  -1 -10   4   15.88    0.66
  -2  10   4   15.55    0.72
  -2 -10  -4   15.41    0.66
   2 -10   4   16.63    0.62
   2 -10   4   16.13    0.71
   2  10   4   15.28    0.55
  -2 -10   4   15.84    0.70
   2 -10  -4   15.98    0.67
  -3 -10  -4    6.09    0.42
   3 -10   4    7.07    0.39
  -3  10   4    6.94    0.50
   3 -10   4    6.68    0.48
  -3 -10   4    6.64    0.47
   3 -10  -4    5.93    0.42
  -4  10   4    2.84    0.35
  -4 -10  -4    1.93    0.25
   4 -10   4    1.85    0.24
   4 -10   4    1.73    0.28
  -4 -10   4    1.90    0.28
   4 -10  -4    2.12    0.29
  -5 -10  -4    9.25    0.57
   5 -10   4    7.72    0.63
  -5  10   4    8.74    0.67
   5 -10  -4    8.66    0.59
  -5 -10   4    8.06    0.60
  -6  10   4    1.62    0.36
   6 -10  -4    1.70    0.34
  -6 -10   4    2.05    0.31
  -6  10  -4    1.69    0.38
   0  11   4   11.27    0.49
   0  11  -4   11.34    0.48
   0 -11   4   11.48    0.53
   0 -11  -4   11.25    0.53
   1 -11   4    8.96    0.43
  -1  11   4    8.83    0.47
   1  11  -4    8.52    0.29
   1 -11   4    8.40    0.44
  -1 -11  -4    8.49    0.46
  -1 -11   4    8.40    0.46
   1  11   4    9.01    0.38
   1 -11  -4    7.83    0.44
   2 -11   4    0.18    0.09
   2 -11   4    0.08    0.11
  -2  11   4    0.05    0.09
  -2 -11  -4    0.09    0.09
  -2 -11   4    0.05    0.10
   2  11   4    0.20    0.08
   2 -11  -4    0.13    0.09
  -3 -11  -4    2.25    0.25
   3 -11   4    2.21    0.23
  -3  11   4    1.54    0.27
   3 -11   4    2.20    0.28
  -3 -11   4    1.56    0.25
   3 -11  -4    1.77    0.26
   4 -11   4    8.92    0.51
  -4 -11  -4    9.45    0.56
  -4  11   4    8.40    0.62
   4 -11   4    8.84    0.62
  -4 -11   4    8.47    0.58
   4 -11  -4    7.64    0.53
   5 -11   4    0.65    0.24
  -5  11   4    0.79    0.24
  -5 -11  -4    0.65    0.16
  -5 -11   4    0.66    0.20
   5 -11  -4    0.71    0.23
  -5  11  -4    0.99    0.30
   0 -12   4   24.09    0.89
   0 -12  -4   23.33    0.89
   0  12   4   24.46    0.86
   0  12  -4   26.03    0.84
   1 -12   4    0.70    0.17
  -1  12   4    0.75    0.17
  -1 -12  -4    1.17    0.19
   1 -12   4    1.10    0.16
   1 -12  -4    0.63    0.17
  -1 -12   4    0.87    0.19
   1  12   4    1.12    0.13
  -2 -12  -4    1.56    0.23
   2 -12   4    1.98    0.21
  -2  12   4    1.42    0.23
   2 -12   4    1.46    0.23
  -2 -12   4    1.27    0.25
   2 -12  -4    1.53    0.23
   3 -12   4   14.97    0.78
  -3 -12  -4   15.34    0.73
   3 -12   4   15.35    0.68
  -3  12   4   14.13    0.79
   3 -12  -4   14.57    0.72
  -3 -12   4   14.31    0.75
   4 -12   4    1.64    0.27
  -4 -12  -4    1.64    0.25
   4 -12   4    1.29    0.24
  -4  12   4    1.33    0.31
  -4 -12   4    1.32    0.28
   4 -12  -4    1.44    0.29
   5 -12   4    1.54    0.34
  -5  12   4    1.82    0.39
  -5 -12  -4    1.07    0.22
  -5 -12   4    0.94    0.25
  -5  12  -4    0.91    0.31
   5 -12  -4    1.28    0.30
   0  13  -4    1.47    0.17
   0 -13  -4    1.74    0.22
   0 -13   4    2.04    0.22
   0  13   4    1.95    0.20
  -1  13   4    4.22    0.34
  -1 -13  -4    3.98    0.33
   1 -13   4    4.46    0.32
  -1  13  -4    4.02    0.33
   1 -13  -4    3.14    0.30
   1  13   4    4.51    0.27
  -1 -13   4    4.00    0.35
   2 -13   4    4.90    0.39
  -2  13   4    5.15    0.43
  -2 -13  -4    5.47    0.40
   2 -13   4    5.33    0.36
  -2 -13   4    4.49    0.40
   2 -13  -4    4.99    0.39
   3 -13   4   10.12    0.55
  -3 -13  -4   11.14    0.61
  -3  13   4    9.66    0.65
   3 -13   4   10.22    0.64
  -3 -13   4    9.42    0.61
   3 -13  -4   10.46    0.61
  -4  13   4    2.11    0.35
   4 -13   4    2.68    0.31
   4 -13   4    2.06    0.31
  -4 -13  -4    2.55    0.30
  -4 -13   4    1.93    0.28
  -4  13  -4    2.06    0.36
   4 -13  -4    2.20    0.31
  -5  13   4    4.48    0.49
  -5 -13  -4    5.16    0.44
  -5  13  -4    4.25    0.52
  -5 -13   4    3.87    0.42
   5 -13  -4    4.47    0.45
   0  14   4    0.12    0.10
   0 -14   4    0.17    0.13
   0  14  -4    0.10    0.09
   0 -14  -4    0.11    0.09
   1 -14   4    5.45    0.41
  -1  14   4    6.49    0.43
  -1 -14  -4    5.94    0.42
  -1 -14   4    5.73    0.43
   1  14   4    6.34    0.34
   1 -14  -4    5.54    0.41
  -1  14  -4    6.84    0.43
  -2  14   4    0.47    0.18
  -2 -14  -4    0.51    0.18
   2 -14   4    0.38    0.16
  -2  14  -4    0.55    0.20
  -2 -14   4    0.58    0.21
   2 -14  -4    0.37    0.16
   3 -14   4    9.31    0.55
  -3 -14  -4   10.20    0.60
  -3  14   4   10.43    0.68
  -3  14  -4    8.67    0.64
  -3 -14   4    9.26    0.62
   3 -14  -4    9.51    0.59
   4 -14   4    0.97    0.23
  -4 -14  -4    0.73    0.22
  -4  14   4    0.78    0.27
  -4 -14   4    0.53    0.19
   4 -14  -4    0.88    0.24
  -4  14  -4    0.54    0.23
  -5 -14  -4    0.99    0.23
  -5  14   4    1.22    0.33
  -5  14  -4    0.63    0.29
   5 -14  -4    0.81    0.26
  -5 -14   4    1.26    0.29
   0 -15   4    2.96    0.33
   0 -15  -4    3.52    0.33
   0  15   4    3.56    0.29
   1 -15   4    6.32    0.45
  -1  15   4    6.50    0.45
  -1 -15  -4    6.56    0.46
   1 -15  -4    5.93    0.45
  -1 -15   4    5.61    0.45
  -1  15  -4    6.75    0.44
   2 -15   4    8.01    0.50
  -2  15   4    7.15    0.53
  -2 -15  -4    7.71    0.51
   2 -15  -4    7.76    0.53
  -2  15  -4    6.50    0.51
  -2 -15   4    8.19    0.57
  -3 -15  -4    5.74    0.46
  -3  15   4    5.19    0.50
   3 -15   4    5.68    0.43
  -3  15  -4    5.28    0.50
  -3 -15   4    5.63    0.48
   3 -15  -4    5.28    0.45
  -4  15   4    0.43    0.21
   4 -15   4    0.04    0.15
  -4 -15  -4    0.32    0.16
   4 -15  -4    0.23    0.18
  -4  15  -4   -0.38    0.13
  -4 -15   4    0.05    0.11
  -5  15   4    1.56    0.38
  -5 -15  -4    1.39    0.28
   5 -15  -4    0.65    0.25
  -5 -15   4    0.80    0.23
  -5  15  -4    0.62    0.26
   0 -16   4    0.10    0.14
   0  16   4    0.18    0.11
   0 -16  -4    0.13    0.11
  -1  16   4    5.00    0.41
   1 -16   4    5.11    0.43
  -1 -16  -4    5.08    0.41
  -1 -16   4    4.95    0.44
   1 -16  -4    5.16    0.43
  -1  16  -4    5.99    0.41
  -2 -16  -4    0.43    0.17
   2 -16   4    0.28    0.15
  -2  16   4    0.52    0.19
   2 -16  -4    0.40    0.19
  -2 -16   4    0.39    0.21
  -2  16  -4    0.40    0.20
   3 -16   4    2.29    0.30
  -3  16   4    2.68    0.37
  -3 -16  -4    2.71    0.32
  -3 -16   4    2.19    0.32
   3 -16  -4    2.04    0.31
  -3  16  -4    2.08    0.34
  -4 -16  -4    0.96    0.22
   4 -16   4    0.94    0.22
  -4  16   4    0.52    0.27
   4 -16  -4    0.61    0.22
  -4 -16   4    0.75    0.21
  -4  16  -4    0.59    0.26
   0 -17  -4    0.17    0.10
   0 -17   4    0.23    0.16
  -1 -17  -4    4.25    0.38
   1 -17   4    4.83    0.42
  -1  17   4    4.95    0.41
  -1 -17   4    4.40    0.42
   1 -17  -4    4.32    0.41
  -2  17   4    1.71    0.33
   2 -17   4    1.55    0.26
  -2 -17  -4    1.76    0.27
   2 -17  -4    1.33    0.29
  -2 -17   4    1.31    0.30
  -2  17  -4    1.80    0.29
  -3 -17  -4   -0.06    0.12
   3 -17   4    0.34    0.18
  -3  17   4    0.29    0.20
   3 -17  -4    0.13    0.15
  -3  17  -4    0.11    0.15
  -3 -17   4    0.26    0.16
  -4  17   4    1.32    0.35
  -4 -17  -4    1.50    0.31
  -4 -17   4    0.95    0.25
   4 -17  -4    1.08    0.30
  -4  17  -4    1.22    0.32
   0 -18  -4    1.69    0.24
   0 -18   4    1.32    0.28
   1 -18   4    0.43    0.19
  -1  18   4    0.44    0.19
  -1 -18  -4    0.43    0.16
   1 -18  -4    0.53    0.21
  -1 -18   4    0.74    0.23
  -2 -18  -4    0.43    0.18
  -2  18   4    0.38    0.20
   2 -18   4    0.36    0.17
  -2  18  -4    0.89    0.25
  -2 -18   4    0.77    0.26
   2 -18  -4    0.79    0.24
  -3 -18  -4    0.63    0.21
   3 -18   4    0.60    0.22
  -3  18   4    0.74    0.24
  -3  18  -4    0.89    0.24
   3 -18  -4    0.78    0.26
  -3 -18   4    1.20    0.30
  -4 -18  -4    1.51    0.32
  -4  18   4    1.71    0.39
  -4 -18   4    1.07    0.25
  -4  18  -4    1.90    0.39
   4 -18  -4    1.54    0.34
   0 -19  -4    0.67    0.21
   0 -19   4    0.64    0.22
   1 -19   4    0.15    0.14
  -1  19   4    0.40    0.17
  -1 -19  -4    0.11    0.11
   1 -19  -4    0.19    0.16
  -1 -19   4    0.07    0.17
  -2  19   4    6.27    0.53
  -2 -19  -4    5.62    0.48
   2 -19   4    5.13    0.47
   2 -19  -4    4.34    0.46
  -2  19  -4    6.57    0.53
  -2 -19   4    4.46    0.48
  -3 -19  -4    1.28    0.29
   3 -19   4    1.75    0.30
  -3  19   4    2.03    0.40
   3 -19  -4    1.51    0.34
  -3 -19   4    1.62    0.28
  -3  19  -4    1.24    0.31
   0 -20   4    0.94    0.28
   0 -20  -4    0.76    0.23
  -1 -20  -4    2.87    0.35
   1 -20   4    3.28    0.40
   1 -20  -4    2.69    0.38
  -1 -20   4    3.12    0.42
  -2  20   4    1.99    0.34
  -2 -20  -4    1.14    0.26
   2 -20   4    1.19    0.27
   2 -20  -4    1.11    0.31
  -2 -20   4    1.65    0.36
  -3 -20  -4    1.07    0.27
   3 -20   4    0.88    0.26
  -3  20   4    1.04    0.33
  -3 -20   4    0.67    0.20
   3 -20  -4    1.16    0.33
  -3  20  -4    1.16    0.29
   0 -21  -4    0.25    0.14
   0 -21   4    0.48    0.25
   1 -21   4    0.80    0.26
  -1 -21  -4    0.83    0.24
  -1 -21   4    0.93    0.31
   1 -21  -4    1.16    0.32
  -2 -21  -4    2.84    0.34
   2 -21   4    3.23    0.40
  -2  21   4    3.52    0.39
   2 -21  -4    2.30    0.39
  -2 -21   4    1.69    0.38
   0 -22   4    0.59    0.27
   0 -22  -4    0.79    0.22
   1 -22   4    2.48    0.40
  -1 -22  -4    1.85    0.27
  -1 -22   4    2.48    0.41
   1 -22  -4    2.46    0.39
   0   0  -5    0.05    0.03
   0   0   5    0.01    0.04
   1   0   5    4.89    0.24
  -1   0   5    4.44    0.22
   1   0  -5    4.46    0.22
   2   0  -5   27.85    0.86
   2   0   5   28.39    0.89
  -2   0   5   27.20    0.85
   3   0  -5    0.48    0.13
   3   0   5    0.52    0.13
  -3   0   5    0.48    0.13
  -4   0   5   38.51    1.27
   4   0  -5   37.57    1.25
   4   0   5   35.59    1.25
  -5   0   5    7.92    0.53
   5   0  -5    8.43    0.54
   5   0   5    8.39    0.55
   6   0   5    3.99    0.41
   0   1  -5   73.06    1.72
   0  -1  -5   71.14    1.72
   0  -1   5   73.72    1.81
   0   1   5   70.42    1.81
   1  -1   5   58.71    1.64
  -1  -1  -5   67.76    1.50
   1   1  -5   61.64    1.60
  -1   1   5   63.49    1.64
  -1  -1   5   63.58    1.60
   1  -1  -5   65.61    1.61
   1   1   5   61.98    1.64
   2  -1   5  162.06    3.72
  -2   1   5  155.55    3.93
   2   1  -5  158.40    3.87
   2  -1   5  155.98    3.96
  -2  -1  -5  169.16    3.76
   2   1   5  158.11    3.93
  -2  -1   5  159.43    3.88
   2  -1  -5  158.75    3.87
  -3  -1  -5   74.13    1.88
   3  -1   5   67.28    1.81
   3   1  -5   70.76    1.97
  -3   1   5   73.90    2.02
   3  -1   5   72.23    2.03
   3   1   5   72.43    2.01
   3  -1  -5   74.44    1.99
  -3  -1   5   73.31    1.97
  -4   1   5   15.38    0.72
   4  -1   5   16.02    0.73
  -4  -1  -5   17.00    0.66
   4   1  -5   15.76    0.71
   4  -1  -5   15.94    0.71
  -4  -1   5   16.18    0.70
   4   1   5   15.56    0.70
  -5   1   5    8.85    0.57
   5  -1   5    9.78    0.61
  -5  -1   5   10.36    0.59
   5  -1  -5    9.34    0.58
   5   1   5    9.27    0.58
   6  -1   5    2.64    0.35
   6   1   5    2.78    0.34
   0  -2   5  132.91    3.15
   0   2   5  133.32    3.26
   0  -2   5  137.56    3.24
   0  -2  -5  133.83    3.15
  -1  -2  -5  103.45    2.39
   1  -2   5  100.92    2.55
  -1   2   5  100.16    2.54
  -1  -2   5  101.71    2.46
   1  -2  -5   98.98    2.47
   1   2   5  103.78    2.53
  -2  -2  -5   23.10    0.65
   2   2  -5   22.51    0.74
  -2   2   5   21.39    0.76
   2  -2   5   23.09    0.78
   2  -2   5   21.98    0.61
   2  -2  -5   22.08    0.74
   2   2   5   23.79    0.75
  -2  -2   5   22.27    0.69
  -3  -2  -5   33.37    0.99
   3  -2   5   34.39    0.94
   3   2  -5   33.24    1.07
  -3   2   5   32.65    1.11
   3  -2   5   32.32    1.11
   3  -2  -5   32.87    1.07
   3   2   5   33.52    1.07
  -3  -2   5   33.02    1.02
   4  -2   5    6.27    0.33
   4  -2   5    6.34    0.44
  -4  -2  -5    6.62    0.38
  -4   2   5    6.20    0.44
   4  -2  -5    6.42    0.43
  -4  -2   5    6.19    0.39
   4   2   5    6.26    0.40
  -5   2   5    5.67    0.45
   5  -2   5    4.44    0.42
   5   2   5    6.11    0.44
   5  -2  -5    4.87    0.42
  -6   2   5    1.69    0.28
   6  -2   5    1.58    0.31
   6  -2  -5    1.75    0.30
   0   3   5   43.30    1.13
   0  -3   5   40.56    1.06
   0  -3  -5   42.05    1.07
   0  -3   5   40.05    1.09
  -1   3   5  196.46    4.69
  -1  -3  -5  195.87    4.50
   1  -3   5  183.90    4.67
   1  -3   5  191.24    4.47
   1   3   5  192.97    4.65
   1  -3  -5  192.76    4.57
  -1  -3   5  194.38    4.58
  -1  -3   5  203.58    4.64
  -2   3   5   93.23    2.42
   2  -3   5   90.90    2.20
   2  -3   5   90.42    2.42
   2  -3  -5   95.51    2.35
   2   3   5   88.57    2.34
  -2  -3   5   91.15    2.27
  -3  -3  -5   16.93    0.60
  -3   3   5   17.54    0.72
   3  -3   5   15.51    0.69
   3  -3   5   16.89    0.56
  -3  -3   5   17.07    0.60
   3   3   5   17.41    0.65
   3  -3  -5   16.37    0.66
  -4  -3  -5    1.36    0.19
  -4   3   5    1.30    0.26
   4  -3   5    0.99    0.23
   4  -3   5    1.36    0.15
  -4  -3   5    1.22    0.18
   4   3   5    1.53    0.19
   4  -3  -5    1.36    0.25
   5  -3   5    0.10    0.14
  -5   3   5    0.07    0.12
   5   3   5    0.22    0.15
   5  -3  -5    0.05    0.14
  -6   3   5    1.64    0.28
   6  -3   5    1.57    0.33
  -6  -3   5    1.58    0.33
   6  -3  -5    1.74    0.34
   0  -4  -5    1.95    0.14
   0   4   5    1.82    0.15
   0  -4   5    1.91    0.14
   0  -4   5    1.96    0.13
  -1  -4  -5   15.59    0.48
   1  -4   5   15.56    0.56
  -1   4   5   16.15    0.57
   1  -4   5   15.36    0.45
  -1  -4   5   15.40    0.45
  -1  -4   5   15.13    0.56
   1  -4  -5   14.91    0.52
  -2  -4  -5   13.78    0.48
   2  -4   5   13.19    0.57
   2  -4   5   14.23    0.45
  -2   4   5   13.66    0.59
  -2  -4   5   13.48    0.59
  -2  -4   5   14.27    0.44
   2  -4  -5   15.10    0.56
   2   4   5   14.93    0.53
  -3   4   5    2.52    0.27
   3  -4   5    2.65    0.26
  -3  -4  -5    2.74    0.21
   3  -4   5    2.82    0.19
   3  -4  -5    2.77    0.25
  -3  -4   5    2.84    0.19
   3   4   5    2.50    0.21
   4  -4   5    5.14    0.30
  -4  -4  -5    4.57    0.32
  -4   4   5    5.16    0.41
   4  -4   5    4.52    0.39
  -4  -4   5    4.00    0.39
   4  -4  -5    4.16    0.35
   4   4   5    5.33    0.35
  -5   4   5    7.74    0.56
   5  -4   5    7.48    0.56
   5   4   5    7.23    0.48
   5  -4  -5    8.30    0.54
  -5  -4   5    7.37    0.58
  -6   4   5    0.57    0.19
   6  -4   5    0.73    0.27
  -6  -4   5    0.85    0.25
   6  -4  -5    0.50    0.22
   0  -5  -5   15.04    0.50
   0  -5   5   14.59    0.49
   0  -5   5   15.44    0.49
   0   5   5   14.76    0.52
  -1  -5  -5   62.18    1.58
   1  -5   5   62.09    1.54
   1  -5   5   61.72    1.67
  -1   5   5   62.84    1.70
  -1  -5   5   61.82    1.65
   1   5   5   60.98    1.61
  -1  -5   5   62.70    1.52
   1  -5  -5   61.30    1.63
  -2   5   5    4.77    0.33
   2  -5   5    5.71    0.35
   2  -5   5    5.52    0.24
  -2  -5  -5    4.72    0.26
  -2  -5   5    5.00    0.19
   2   5   5    5.19    0.27
   2  -5  -5    5.29    0.31
  -2  -5   5    5.31    0.34
  -3   5   5   19.01    0.81
   3  -5   5   19.12    0.79
   3  -5   5   19.03    0.63
   3  -5  -5   18.33    0.73
  -3  -5   5   19.24    0.59
  -3  -5   5   16.57    0.77
   3   5   5   20.01    0.70
  -4   5   5    1.33    0.23
   4  -5   5    1.95    0.18
  -4  -5  -5    1.01    0.17
   4  -5   5    1.06    0.23
  -4  -5   5    1.16    0.24
   4   5   5    1.61    0.19
   4  -5  -5    1.59    0.23
  -5   5   5    3.39    0.38
   5  -5   5    3.29    0.37
   5  -5  -5    3.66    0.36
  -5  -5   5    3.53    0.39
  -6   5   5    5.31    0.51
   6  -5   5    5.35    0.52
  -6  -5   5    5.26    0.50
   6  -5  -5    5.17    0.49
   0  -6  -5  218.89    5.08
   0  -6   5  215.89    5.13
   0  -6   5  211.50    5.06
   0   6   5  214.46    5.18
   1  -6   5   31.96    0.99
   1  -6   5   31.80    0.88
  -1   6   5   31.90    1.01
  -1  -6  -5   32.28    0.93
   1  -6  -5   31.83    0.96
   1   6   5   31.95    0.93
  -1  -6   5   31.94    0.98
   2  -6   5   36.11    1.00
   2  -6   5   37.22    1.17
  -2  -6  -5   35.11    1.04
  -2   6   5   35.04    1.17
   2   6   5   37.43    1.05
   2  -6  -5   34.79    1.10
  -2  -6   5   35.96    1.16
   3  -6   5   12.01    0.63
   3  -6   5   13.34    0.51
  -3  -6  -5   13.65    0.56
  -3   6   5   14.04    0.68
  -3  -6   5   12.84    0.66
   3  -6  -5   13.65    0.61
   3   6   5   13.47    0.54
  -4  -6  -5    0.44    0.15
   4  -6   5    0.61    0.13
   4  -6   5    0.65    0.20
  -4   6   5    0.48    0.15
   4   6   5    0.87    0.16
  -4  -6   5    0.51    0.18
   4  -6  -5    0.48    0.17
   5  -6   5    1.86    0.31
  -5   6   5    1.88    0.29
   5  -6  -5    1.60    0.26
  -5  -6   5    2.50    0.35
   6  -6   5    2.80    0.39
  -6   6   5    3.82    0.43
   6  -6  -5    4.32    0.44
  -6  -6   5    3.29    0.42
   0  -7   5  188.13    4.31
   0  -7  -5  177.05    4.31
   0  -7   5  180.38    4.33
   0   7   5  174.62    4.39
  -1  -7  -5   93.08    2.37
   1  -7   5   93.65    2.32
   1  -7   5   94.06    2.45
  -1   7   5   89.80    2.47
   1   7   5   94.22    2.37
   1  -7  -5   91.47    2.39
  -1  -7   5   96.82    2.26
  -1  -7   5   98.68    2.45
   2  -7   5   62.91    1.64
   2  -7   5   62.49    1.83
  -2   7   5   62.33    1.84
  -2  -7  -5   64.94    1.71
  -2  -7   5   62.17    1.80
   2   7   5   64.72    1.68
   2  -7  -5   61.52    1.74
   3  -7   5   15.80    0.59
   3  -7   5   15.32    0.73
  -3   7   5   15.78    0.75
  -3  -7  -5   16.15    0.65
   3  -7  -5   15.37    0.68
   3   7   5   16.53    0.61
  -3  -7   5   16.74    0.76
   4  -7   5    3.61    0.27
  -4  -7  -5    3.67    0.30
  -4   7   5    3.02    0.34
   4  -7   5    2.96    0.34
  -4  -7   5    3.13    0.35
   4  -7  -5    2.84    0.31
   4   7   5    2.95    0.24
  -5   7   5    4.53    0.46
   5  -7   5    4.20    0.45
   5  -7  -5    4.13    0.40
  -5  -7   5    4.13    0.43
  -6   7   5    1.38    0.33
   6  -7   5    1.22    0.34
  -6  -7   5    1.41    0.34
   6  -7  -5    1.35    0.32
   0  -8   5    0.26    0.08
   0  -8   5    0.35    0.09
   0  -8  -5    0.26    0.10
   0   8   5    0.24    0.08
  -1  -8  -5   31.74    0.97
   1  -8   5   32.64    1.01
   1  -8   5   30.88    0.92
  -1   8   5   29.27    1.02
  -1  -8   5   32.75    0.81
   1  -8  -5   29.86    0.98
   1   8   5   30.55    0.93
  -1  -8   5   32.07    1.01
  -2  -8  -5    4.69    0.30
  -2   8   5    4.55    0.34
   2  -8   5    4.93    0.27
   2  -8   5    3.77    0.32
   2   8   5    4.78    0.26
  -2  -8   5    4.44    0.32
   2  -8  -5    4.62    0.31
   3  -8   5    1.14    0.15
   3  -8   5    0.52    0.18
  -3   8   5    1.13    0.24
  -3  -8  -5    1.11    0.20
   3   8   5    1.09    0.14
   3  -8  -5    1.18    0.19
  -3  -8   5    0.75    0.19
   4  -8   5    4.20    0.41
   4  -8   5    5.15    0.33
  -4   8   5    4.22    0.42
  -4  -8  -5    4.31    0.35
   4  -8  -5    4.94    0.39
  -4  -8   5    3.60    0.38
   5  -8   5    2.24    0.34
  -5  -8  -5    3.58    0.32
  -5   8   5    2.98    0.39
  -5  -8   5    3.02    0.37
   5  -8  -5    2.99    0.34
   6  -8   5    1.52    0.35
  -6   8   5    1.69    0.36
  -6  -8   5    1.37    0.31
   6  -8  -5    1.76    0.36
   0  -9   5    2.53    0.20
   0  -9  -5    2.65    0.22
   0   9   5    2.93    0.22
   0  -9   5    2.50    0.18
  -1  -9  -5    4.01    0.28
  -1   9   5    4.36    0.31
   1  -9   5    4.76    0.27
   1  -9   5    4.20    0.29
   1   9   5    4.25    0.25
   1  -9  -5    3.95    0.29
  -1  -9   5    4.88    0.31
   2  -9   5    5.15    0.37
   2  -9   5    5.26    0.29
  -2  -9  -5    5.37    0.34
  -2   9   5    5.23    0.38
   2  -9  -5    5.01    0.34
  -2  -9   5    5.68    0.38
   2   9   5    5.61    0.29
  -3  -9  -5    3.77    0.31
   3  -9   5    4.46    0.28
   3  -9   5    3.21    0.33
  -3   9   5    3.07    0.33
   3   9   5    4.04    0.25
  -3  -9   5    3.90    0.36
   3  -9  -5    3.49    0.32
   4  -9   5    7.33    0.41
  -4  -9  -5    5.90    0.41
  -4   9   5    5.97    0.50
   4  -9   5    6.63    0.51
   4  -9  -5    5.54    0.44
  -4  -9   5    6.44    0.50
  -5  -9  -5    1.36    0.19
  -5   9   5    1.03    0.29
   5  -9   5    0.82    0.26
   5  -9  -5    0.80    0.22
  -5  -9   5    1.14    0.27
  -6   9   5    2.01    0.34
   6  -9   5    2.34    0.39
  -6  -9   5    1.96    0.33
   6  -9  -5    1.74    0.35
   0  10   5    0.18    0.08
   0 -10  -5    0.16    0.10
   0 -10   5    0.13    0.07
   0 -10   5    0.12    0.06
  -1  10   5    2.49    0.24
   1 -10   5    2.58    0.21
   1  10  -5    2.21    0.13
  -1 -10  -5    2.03    0.22
   1 -10   5    2.12    0.21
   1 -10  -5    2.30    0.23
   1  10   5    2.28    0.19
  -1 -10   5    2.59    0.24
   2 -10   5   38.79    1.33
   2 -10   5   39.28    1.19
  -2  10   5   43.15    1.38
  -2 -10  -5   38.23    1.25
   2  10   5   39.63    1.15
  -2 -10   5   39.39    1.32
   2 -10  -5   41.50    1.29
  -3  10   5    3.85    0.38
   3 -10   5    4.24    0.29
   3 -10   5    3.60    0.35
  -3 -10  -5    4.07    0.33
  -3 -10   5    4.27    0.38
   3 -10  -5    3.39    0.33
  -4 -10  -5    7.36    0.47
   4 -10   5    6.90    0.54
  -4  10   5    7.12    0.56
   4 -10   5    8.19    0.45
  -4 -10   5    7.19    0.54
   4 -10  -5    7.72    0.52
   5 -10   5    2.91    0.40
  -5  10   5    3.25    0.41
  -5 -10  -5    2.77    0.30
   5 -10  -5    2.78    0.36
  -5 -10   5    2.85    0.36
  -6  10   5    1.22    0.30
   6 -10   5    0.87    0.29
   6 -10  -5    1.09    0.31
  -6  10  -5    0.78    0.28
  -6 -10   5    1.03    0.27
   0 -11   5    9.09    0.40
   0  11   5    9.69    0.46
   0 -11   5    8.38    0.44
   0 -11  -5    8.41    0.46
  -1 -11  -5   14.93    0.65
   1 -11   5   15.26    0.62
   1 -11   5   15.87    0.65
  -1  11   5   14.48    0.67
   1  11   5   16.66    0.60
  -1 -11   5   16.80    0.69
   1 -11  -5   15.82    0.67
   2 -11   5    2.81    0.23
  -2  11   5    2.25    0.27
   2 -11   5    2.25    0.26
  -2 -11  -5    2.39    0.26
   2  11   5    2.42    0.19
  -2 -11   5    1.70    0.25
   2 -11  -5    1.91    0.24
  -3 -11  -5    0.87    0.19
  -3  11   5    0.66    0.20
   3 -11   5    0.71    0.15
   3 -11   5    0.47    0.17
   3 -11  -5    0.61    0.19
  -3 -11   5    0.45    0.16
   4 -11   5    0.90    0.21
  -4  11   5    0.94    0.26
  -4 -11  -5    1.24    0.21
   4 -11   5    0.71    0.21
   4 -11  -5    0.94    0.23
  -4 -11   5    0.73    0.21
  -5  11   5    0.85    0.25
  -5 -11  -5    0.78    0.17
   5 -11   5    0.58    0.21
  -5 -11   5    0.73    0.22
   5 -11  -5    0.73    0.24
   0 -12   5    0.78    0.15
   0  12   5    0.77    0.16
   0 -12   5    0.80    0.13
   0 -12  -5    0.95    0.20
   1 -12   5    6.35    0.37
  -1 -12  -5    5.29    0.38
   1 -12   5    5.15    0.36
  -1  12   5    5.61    0.38
   1 -12  -5    5.61    0.39
  -1 -12   5    5.59    0.38
   1  12   5    6.51    0.34
  -2  12   5    5.97    0.44
   2 -12   5    5.80    0.35
  -2 -12  -5    4.93    0.38
   2 -12   5    5.54    0.41
  -2 -12   5    5.03    0.41
   2  12   5    5.48    0.29
   2 -12  -5    4.87    0.38
  -3  12   5    0.72    0.22
   3 -12   5    0.77    0.22
  -3 -12  -5    1.02    0.20
   3 -12   5    1.33    0.18
   3 -12  -5    0.84    0.23
  -3 -12   5    0.80    0.22
  -4  12   5    3.40    0.42
  -4 -12  -5    4.26    0.38
   4 -12   5    4.61    0.36
   4 -12   5    4.42    0.44
   4 -12  -5    4.00    0.40
  -4 -12   5    4.00    0.41
  -5  12   5    0.22    0.17
   5 -12   5    0.41    0.18
  -5 -12  -5    0.75    0.19
   5 -12  -5    0.22    0.16
  -5 -12   5    0.40    0.20
   0  13   5    0.20    0.10
   0 -13  -5    0.01    0.07
   0  13  -5    0.31    0.09
   0 -13   5    0.22    0.10
  -1 -13  -5   11.57    0.58
   1 -13   5   11.92    0.56
   1 -13   5   10.79    0.55
  -1  13   5   10.93    0.58
   1  13   5   11.77    0.50
  -1 -13   5   11.08    0.60
   1 -13  -5   11.19    0.58
  -2 -13  -5    0.93    0.20
   2 -13   5    0.93    0.21
  -2  13   5    0.91    0.23
   2 -13   5    1.01    0.16
   2 -13  -5    0.77    0.21
  -2 -13   5    0.98    0.24
   3 -13   5    6.40    0.43
   3 -13   5    6.00    0.49
  -3  13   5    6.63    0.53
  -3 -13  -5    5.46    0.42
  -3 -13   5    6.72    0.50
   3 -13  -5    5.81    0.45
   4 -13   5    0.72    0.24
  -4 -13  -5    1.51    0.24
  -4  13   5    1.42    0.34
  -4 -13   5    1.28    0.28
   4 -13  -5    1.31    0.28
  -5  13   5    0.60    0.22
   5 -13   5    0.50    0.18
  -5 -13  -5    0.24    0.15
  -5  13  -5    0.47    0.25
   5 -13  -5    0.58    0.23
  -5 -13   5    0.19    0.17
   0  14  -5    8.98    0.45
   0  14   5   10.08    0.51
   0 -14  -5    9.34    0.53
   0 -14   5    9.73    0.55
   1 -14   5    2.07    0.27
  -1 -14  -5    1.85    0.24
  -1  14   5    2.41    0.28
  -1 -14   5    1.91    0.28
   1  14   5    3.00    0.23
   1 -14  -5    2.38    0.26
  -1  14  -5    2.52    0.28
  -2 -14  -5    0.24    0.12
   2 -14   5    0.04    0.10
  -2  14   5    0.27    0.16
   2 -14   5    0.21    0.14
   2 -14  -5    0.23    0.13
  -2 -14   5    0.01    0.12
  -3  14   5    1.37    0.30
  -3 -14  -5    1.65    0.26
   3 -14   5    1.27    0.25
   3 -14   5    1.48    0.29
  -3 -14   5    1.05    0.27
   3 -14  -5    1.29    0.27
  -4  14   5    0.23    0.20
   4 -14   5    0.21    0.15
  -4 -14  -5    0.63    0.20
  -4 -14   5    0.60    0.22
   4 -14  -5    0.31    0.18
  -4  14  -5    0.30    0.20
  -5 -14  -5    0.37    0.14
  -5  14   5   -0.10    0.12
   5 -14  -5    0.22    0.19
  -5  14  -5    0.19    0.23
  -5 -14   5    0.13    0.13
   0  15   5    0.61    0.16
   0 -15  -5    0.24    0.12
   0 -15   5    0.12    0.15
  -1 -15  -5    7.54    0.49
   1 -15   5    7.23    0.48
  -1  15   5    7.16    0.49
  -1 -15   5    7.08    0.51
   1 -15  -5    7.25    0.48
  -1  15  -5    8.34    0.51
  -2  15   5   10.86    0.67
   2 -15   5   12.00    0.62
  -2 -15  -5   11.94    0.66
  -2 -15   5   11.98    0.70
   2 -15  -5   12.36    0.67
  -2  15  -5   11.00    0.68
   3 -15   5    6.46    0.46
  -3  15   5    7.30    0.58
  -3 -15  -5    6.73    0.49
  -3  15  -5    5.76    0.54
  -3 -15   5    6.63    0.53
   3 -15  -5    6.71    0.51
  -4 -15  -5    0.43    0.15
  -4  15   5    0.28    0.20
   4 -15  -5    0.42    0.20
  -4 -15   5   -0.06    0.13
  -4  15  -5    0.23    0.21
   0 -16  -5    0.89    0.20
   0  16   5    0.97    0.20
   0 -16   5    0.73    0.22
   1 -16   5    0.64    0.20
  -1 -16  -5    0.43    0.16
  -1  16   5    0.49    0.19
  -1 -16   5    0.46    0.20
   1 -16  -5    0.54    0.16
  -1  16  -5    0.71    0.19
   2 -16   5    5.85    0.44
  -2 -16  -5    5.76    0.45
  -2  16   5    6.31    0.50
  -2  16  -5    5.52    0.48
   2 -16  -5    5.43    0.45
  -2 -16   5    5.39    0.49
  -3 -16  -5    5.75    0.47
  -3  16   5    4.69    0.48
   3 -16   5    5.09    0.42
   3 -16  -5    5.20    0.46
  -3 -16   5    4.46    0.45
  -3  16  -5    4.09    0.47
  -4 -16  -5    3.35    0.37
  -4  16   5    2.64    0.41
  -4  16  -5    2.23    0.38
   4 -16  -5    2.75    0.38
  -4 -16   5    3.55    0.41
   0  17   5    4.15    0.34
   0 -17  -5    4.02    0.37
   0 -17   5    4.18    0.40
   1 -17   5    1.28    0.26
  -1 -17  -5    1.27    0.26
  -1  17   5    1.15    0.25
   1 -17  -5    0.76    0.18
  -1 -17   5    1.23    0.29
  -2  17   5    3.78    0.40
  -2 -17  -5    3.13    0.35
   2 -17   5    3.45    0.35
  -2 -17   5    3.13    0.40
  -2  17  -5    3.12    0.37
   2 -17  -5    3.49    0.39
  -3 -17  -5    6.79    0.52
   3 -17   5    6.73    0.50
  -3  17   5    6.33    0.57
  -3 -17   5    6.08    0.54
  -3  17  -5    5.96    0.55
   3 -17  -5    6.15    0.52
  -4  17   5    1.25    0.34
  -4 -17  -5    1.92    0.27
  -4  17  -5    1.20    0.33
  -4 -17   5    1.41    0.30
   4 -17  -5    1.21    0.31
   0 -18   5    0.02    0.16
   0 -18  -5    0.02    0.09
   1 -18   5    0.33    0.18
  -1 -18  -5    0.41    0.15
  -1  18   5    0.37    0.18
   1 -18  -5    0.61    0.17
  -1 -18   5    0.38    0.19
  -2 -18  -5    3.36    0.37
   2 -18   5    3.19    0.36
  -2  18   5    3.41    0.40
  -2  18  -5    3.47    0.39
  -2 -18   5    3.59    0.44
   2 -18  -5    3.27    0.39
   3 -18   5    0.59    0.20
  -3 -18  -5    0.26    0.16
  -3  18   5    0.83    0.26
  -3 -18   5    0.72    0.29
  -3  18  -5    0.86    0.26
   3 -18  -5    0.75    0.25
   0 -19   5    0.41    0.22
   0 -19  -5    0.78    0.21
  -1  19   5    0.00    0.13
   1 -19   5    0.07    0.13
  -1 -19  -5    0.16    0.10
  -1 -19   5   -0.08    0.15
   1 -19  -5    0.23    0.12
   2 -19   5    1.77    0.34
  -2 -19  -5    2.47    0.32
  -2  19   5    2.11    0.34
  -2 -19   5    2.01    0.39
   2 -19  -5    2.08    0.34
   3 -19   5    0.98    0.26
  -3  19   5    0.86    0.26
  -3 -19  -5    0.47    0.16
  -3 -19   5    0.74    0.33
   3 -19  -5    1.09    0.30
  -3  19  -5    0.71    0.25
   0 -20  -5    2.29    0.30
   0 -20   5    2.22    0.35
  -1 -20  -5    2.10    0.29
   1 -20   5    1.66    0.33
   1 -20  -5    1.78    0.28
  -1 -20   5    1.57    0.33
  -2 -20  -5    1.26    0.26
   2 -20   5    0.86    0.25
  -2  20   5    0.52    0.24
  -2 -20   5    0.75    0.29
   2 -20  -5    0.76    0.26
   0 -21   5    7.58    0.61
   0 -21  -5    7.29    0.56
  -1 -21  -5    1.90    0.28
   1 -21   5    2.42    0.37
   1 -21  -5    2.35    0.36
  -1 -21   5    2.45    0.39
  -2  21   5    4.70    0.46
   2 -21   5    4.96    0.49
  -2 -21  -5    3.97    0.41
   2 -21  -5    4.95    0.51
  -2 -21   5    3.66    0.49
   0 -22  -5    0.17    0.11
   0 -22   5    0.29    0.24
   0   0  -6    0.10    0.03
   0   0   6   -0.01    0.04
   1   0   6    2.64    0.18
  -1   0   6    2.26    0.16
   1   0  -6    2.34    0.16
  -2   0  -6    3.49    0.16
   2   0  -6    3.65    0.25
   2   0   6    3.38    0.24
  -2   0   6    3.43    0.23
   3   0  -6   26.17    0.92
  -3   0   6   26.69    0.91
   3   0   6   26.59    0.95
  -3   0  -6   27.04    0.81
  -4   0  -6   44.60    1.30
  -4   0   6   42.33    1.39
   4   0  -6   41.35    1.39
   4   0   6   42.84    1.43
  -5   0   6    0.56    0.17
   5   0  -6    0.25    0.15
   5   0   6    0.45    0.19
   6   0   6    0.41    0.20
   0   1  -6  128.80    2.86
   0   1   6  123.48    2.99
   0  -1   6  115.74    2.98
   0  -1  -6  119.74    2.86
   1  -1   6    9.69    0.40
   1   1  -6   10.01    0.38
  -1  -1  -6    9.97    0.27
  -1   1   6    9.59    0.39
   1   1   6    9.66    0.39
   1  -1  -6   10.00    0.38
  -1  -1   6   10.05    0.37
   2   1  -6    5.74    0.32
  -2   1   6    5.97    0.33
  -2  -1  -6    6.07    0.22
   2  -1   6    5.65    0.33
   2   1   6    5.97    0.32
  -2  -1   6    5.94    0.30
   2  -1  -6    5.69    0.32
   3   1  -6   49.41    1.49
  -3  -1  -6   51.65    1.36
   3  -1   6   50.77    1.54
  -3   1   6   49.72    1.51
   3  -1  -6   50.01    1.49
  -3  -1   6   51.40    1.47
   3   1   6   51.38    1.52
  -4  -1  -6    0.76    0.16
  -4   1   6    0.82    0.20
   4  -1   6    0.87    0.20
   4   1  -6    0.72    0.19
  -4  -1   6    0.68    0.17
   4  -1  -6    0.79    0.20
   4   1   6    0.95    0.20
   5  -1   6    0.09    0.14
  -5   1   6    0.21    0.12
   5  -1  -6   -0.02    0.12
   5   1   6    0.09    0.14
   6  -1   6    0.49    0.20
   6   1   6    0.21    0.18
   0  -2  -6    0.49    0.07
   0   2   6    0.38    0.09
   0  -2   6    0.33    0.06
   0  -2   6    0.30    0.07
   1  -2   6   10.53    0.43
  -1   2   6   10.54    0.43
  -1  -2  -6   10.85    0.32
  -1  -2   6   11.27    0.39
   1   2   6   10.10    0.41
   1  -2  -6   10.60    0.40
   2  -2   6  128.88    2.98
   2  -2   6  124.72    3.25
   2   2  -6  133.95    3.17
  -2   2   6  123.84    3.22
  -2  -2  -6  127.62    3.01
  -2  -2   6  130.67    3.14
   2  -2  -6  125.16    3.16
   2   2   6  124.76    3.20
  -3   2   6   33.07    1.09
   3  -2   6   32.74    0.89
  -3  -2  -6   31.47    0.92
   3  -2   6   30.39    1.08
   3   2  -6   30.22    1.04
  -3  -2   6   31.00    0.98
   3  -2  -6   30.87    1.04
   3   2   6   32.38    1.05
  -4  -2  -6   23.00    0.82
  -4   2   6   23.93    0.96
   4  -2   6   23.34    0.97
   4   2   6   24.12    0.92
  -4  -2   6   24.56    0.88
   4  -2  -6   22.80    0.92
  -5   2   6    0.14    0.11
   5  -2   6    0.01    0.13
   5  -2  -6    0.20    0.16
   5   2   6    0.15    0.13
   6  -2   6    1.57    0.33
  -6   2   6    1.24    0.26
   6  -2  -6    1.33    0.30
   6   2   6    1.59    0.26
   0  -3   6   89.91    2.28
   0  -3   6   95.38    2.22
   0  -3  -6   92.01    2.22
   0   3   6   90.84    2.32
  -1   3   6    2.16    0.18
   1  -3   6    2.14    0.10
  -1  -3  -6    2.29    0.13
   1  -3   6    2.39    0.19
   1   3   6    2.36    0.17
  -1  -3   6    2.08    0.14
   1  -3  -6    2.41    0.17
  -2   3   6   38.84    1.22
  -2  -3  -6   39.66    1.06
   2  -3   6   41.15    1.24
   2  -3   6   40.35    1.02
  -2  -3   6   42.51    1.10
   2   3   6   39.24    1.17
   2  -3  -6   39.64    1.18
  -3   3   6    1.87    0.23
   3  -3   6    2.09    0.23
  -3  -3  -6    2.26    0.18
   3  -3   6    2.28    0.15
   3   3   6    2.06    0.21
  -3  -3   6    2.02    0.18
   3  -3  -6    1.64    0.19
   4  -3   6   17.36    0.61
  -4  -3  -6   16.84    0.65
  -4   3   6   16.84    0.79
   4  -3   6   16.11    0.78
   4   3   6   17.71    0.73
   4  -3  -6   15.12    0.72
  -4  -3   6   16.56    0.66
   5  -3   6    2.07    0.31
  -5   3   6    2.06    0.29
   5  -3  -6    2.07    0.30
   5   3   6    2.40    0.29
  -6   3   6    1.28    0.28
   6  -3   6    1.30    0.31
   6  -3  -6    1.21    0.30
  -6  -3   6    1.32    0.30
   0  -4   6  183.74    4.30
   0  -4  -6  176.94    4.21
   0  -4   6  175.07    4.21
   0   4   6  181.38    4.35
   1  -4   6   66.49    1.74
   1  -4   6   63.96    1.56
  -1  -4  -6   65.27    1.61
  -1   4   6   61.71    1.74
  -1  -4   6   65.74    1.62
  -1  -4   6   65.49    1.72
   1  -4  -6   64.33    1.68
  -2   4   6   46.91    1.38
  -2  -4  -6   44.68    1.21
   2  -4   6   44.88    1.38
   2  -4   6   45.35    1.16
   2  -4  -6   45.76    1.32
  -2  -4   6   46.59    1.40
  -2  -4   6   45.70    1.20
   2   4   6   46.29    1.30
  -3   4   6    0.16    0.11
  -3  -4  -6    0.18    0.08
   3  -4   6    0.04    0.06
   3  -4   6    0.17    0.10
   3  -4  -6    0.14    0.08
  -3  -4   6    0.18    0.07
   3   4   6    0.15    0.07
  -4  -4  -6    8.27    0.42
   4  -4   6    8.12    0.53
   4  -4   6    8.31    0.38
  -4   4   6    7.89    0.52
   4  -4  -6    7.75    0.49
   4   4   6    8.43    0.47
  -5   4   6    2.39    0.32
   5  -4   6    2.37    0.33
   5  -4  -6    2.62    0.32
   5   4   6    2.39    0.28
  -5  -4   6    1.68    0.33
  -6   4   6    0.67    0.23
   6  -4   6    1.10    0.27
  -6  -4   6    0.87    0.25
   6  -4  -6    0.47    0.22
   0  -5   6  354.94    8.15
   0   5   6  359.21    8.36
   0  -5   6  351.10    8.30
   0  -5  -6  345.80    8.15
   1  -5   6   21.47    0.75
  -1   5   6   21.93    0.76
   1  -5   6   22.99    0.64
  -1  -5  -6   21.98    0.67
   1   5   6   22.28    0.71
  -1  -5   6   22.94    0.76
  -1  -5   6   22.67    0.63
   1  -5  -6   22.68    0.73
  -2  -5  -6   41.18    1.13
  -2   5   6   39.73    1.28
   2  -5   6   41.98    1.29
   2  -5   6   39.99    1.07
  -2  -5   6   43.42    1.06
   2   5   6   41.46    1.19
   2  -5  -6   40.29    1.22
  -2  -5   6   38.94    1.27
   3  -5   6    0.12    0.06
   3  -5   6    0.19    0.10
  -3   5   6    0.07    0.09
  -3  -5  -6    0.31    0.10
   3  -5  -6    0.07    0.08
  -3  -5   6    0.13    0.06
   3   5   6    0.10    0.07
  -3  -5   6    0.12    0.11
  -4  -5  -6    5.02    0.33
   4  -5   6    4.70    0.41
   4  -5   6    4.90    0.28
  -4   5   6    5.04    0.42
  -4  -5   6    4.99    0.44
   4   5   6    4.90    0.34
   4  -5  -6    4.67    0.38
   5  -5   6    3.10    0.37
  -5   5   6    2.57    0.34
   5  -5  -6    2.12    0.29
  -5  -5   6    3.16    0.38
   5   5   6    2.89    0.29
   6  -5   6    2.17    0.35
  -6   5   6    1.80    0.36
  -6  -5   6    2.21    0.33
   6  -5  -6    1.55    0.34
   0  -6  -6   16.89    0.57
   0  -6   6   15.28    0.54
   0   6   6   17.07    0.60
   0  -6   6   16.20    0.55
   1  -6   6   26.55    0.87
  -1   6   6   26.55    0.89
   1  -6   6   26.10    0.76
  -1  -6  -6   26.64    0.80
  -1  -6   6   27.34    0.87
  -1  -6   6   27.61    0.73
   1   6   6   26.65    0.82
   1  -6  -6   26.73    0.85
   2  -6   6   32.30    1.09
  -2   6   6   31.99    1.09
   2  -6   6   33.01    0.90
  -2  -6  -6   31.73    0.95
  -2  -6   6   32.22    1.08
   2   6   6   32.24    0.98
   2  -6  -6   31.49    1.02
   3  -6   6    9.84    0.56
   3  -6   6   10.87    0.43
  -3  -6  -6   10.58    0.47
  -3   6   6    9.80    0.57
  -3  -6   6    9.26    0.56
   3   6   6   11.59    0.50
   3  -6  -6    9.91    0.52
  -4   6   6    1.15    0.26
  -4  -6  -6    1.12    0.18
   4  -6   6    0.70    0.22
   4  -6  -6    0.81    0.21
   4   6   6    0.79    0.16
  -4  -6   6    1.28    0.27
  -5   6   6    1.11    0.26
   5  -6   6    0.35    0.20
  -5  -6   6    0.93    0.26
   5  -6  -6    1.05    0.27
   6  -6   6    1.19    0.32
  -6   6   6    0.91    0.24
  -6  -6   6    1.15    0.27
   6  -6  -6    1.56    0.32
   0  -7   6  206.22    4.82
   0   7   6  198.54    4.88
   0  -7   6  198.89    4.76
   0  -7  -6  196.23    4.77
   1  -7   6   48.80    1.42
  -1  -7  -6   47.73    1.34
  -1   7   6   47.37    1.44
   1  -7   6   48.42    1.30
  -1  -7   6   48.39    1.41
  -1  -7   6   52.58    1.25
   1   7   6   50.52    1.37
   1  -7  -6   48.10    1.38
  -2  -7  -6    5.26    0.31
   2  -7   6    5.58    0.37
   2  -7   6    5.66    0.27
  -2   7   6    5.64    0.38
   2  -7  -6    5.49    0.35
  -2  -7   6    5.22    0.35
   2   7   6    5.89    0.31
  -3  -7  -6    4.69    0.31
   3  -7   6    4.14    0.37
   3  -7   6    5.51    0.29
  -3   7   6    5.63    0.42
  -3  -7   6    4.24    0.38
   3  -7  -6    4.52    0.34
   3   7   6    5.22    0.31
  -4  -7  -6    5.01    0.36
  -4   7   6    4.73    0.42
   4  -7   6    4.42    0.42
   4  -7  -6    5.39    0.42
   4   7   6    5.15    0.34
  -4  -7   6    4.66    0.43
   5  -7   6    1.18    0.28
  -5   7   6    1.41    0.32
   5  -7  -6    0.99    0.25
  -5  -7   6    1.63    0.34
   6  -7   6    3.06    0.42
  -6   7   6    3.44    0.42
   6  -7  -6    3.25    0.39
  -6  -7   6    3.37    0.41
   0  -8   6   11.35    0.44
   0  -8   6   11.73    0.47
   0   8   6   11.40    0.49
   0  -8  -6   11.05    0.48
  -1   8   6   24.44    0.89
  -1  -8  -6   26.01    0.83
   1  -8   6   25.11    0.78
   1  -8   6   24.57    0.86
   1   8   6   24.54    0.80
  -1  -8   6   25.44    0.87
   1  -8  -6   24.97    0.85
  -1  -8   6   26.90    0.70
  -2  -8  -6   19.63    0.71
  -2   8   6   19.41    0.80
   2  -8   6   19.61    0.80
   2  -8   6   19.16    0.65
  -2  -8   6   19.66    0.79
   2   8   6   19.71    0.68
   2  -8  -6   20.00    0.76
  -3   8   6   23.22    1.00
   3  -8   6   26.66    1.03
   3  -8   6   26.44    0.83
  -3  -8  -6   25.24    0.89
   3   8   6   25.96    0.86
   3  -8  -6   24.70    0.95
  -3  -8   6   23.78    0.99
  -4  -8  -6    8.39    0.48
   4  -8   6    6.92    0.53
  -4   8   6    8.13    0.57
  -4  -8   6    8.12    0.57
   4  -8  -6    7.47    0.51
   5  -8   6    2.02    0.33
  -5   8   6    2.83    0.37
  -5  -8   6    2.72    0.35
   5  -8  -6    2.29    0.32
   6  -8   6    2.87    0.42
  -6   8   6    2.73    0.38
  -6  -8   6    2.39    0.35
   6  -8  -6    2.31    0.35
   0  -9   6    1.45    0.15
   0  -9  -6    1.61    0.18
   0  -9   6    1.50    0.15
   0   9   6    1.72    0.18
   1  -9   6   42.80    1.22
  -1  -9  -6   41.72    1.26
   1  -9   6   44.64    1.31
  -1   9   6   40.93    1.32
  -1  -9   6   41.97    1.30
   1   9   6   42.45    1.23
  -1  -9   6   43.90    1.10
   1  -9  -6   41.13    1.28
   2  -9   6   14.20    0.54
   2  -9   6   13.15    0.64
  -2  -9  -6   13.82    0.59
  -2   9   6   14.33    0.67
   2   9   6   14.50    0.55
   2  -9  -6   13.00    0.60
  -2  -9   6   14.45    0.66
  -3   9   6    8.63    0.55
   3  -9   6    8.64    0.41
   3  -9   6    7.63    0.52
  -3  -9  -6    8.61    0.47
  -3  -9   6    7.87    0.52
   3   9   6    8.80    0.41
   3  -9  -6    7.12    0.47
  -4   9   6    2.37    0.32
   4  -9   6    2.71    0.34
  -4  -9  -6    3.11    0.29
   4  -9  -6    2.72    0.32
  -4  -9   6    2.53    0.33
   5  -9   6    9.69    0.71
  -5   9   6   10.79    0.73
   5  -9  -6    9.48    0.63
  -5  -9   6    8.83    0.65
   6  -9   6    3.47    0.46
  -6   9   6    2.95    0.41
   6  -9  -6    2.96    0.40
  -6  -9   6    3.26    0.40
   0 -10  -6   21.34    0.78
   0 -10   6   21.58    0.77
   0  10   6   21.86    0.79
   0 -10   6   20.89    0.71
   1 -10   6    2.37    0.20
   1 -10   6    1.64    0.20
  -1  10   6    1.70    0.21
  -1 -10  -6    1.80    0.21
   1  10   6    2.23    0.19
   1 -10  -6    1.88    0.21
  -1 -10   6    2.09    0.13
  -1 -10   6    2.24    0.22
   2 -10   6    0.61    0.13
   2 -10   6    0.40    0.16
  -2  10   6    0.73    0.19
  -2 -10  -6    0.65    0.16
   2  10   6    0.69    0.13
   2 -10  -6    0.44    0.14
  -2 -10   6    0.46    0.13
  -3 -10  -6    2.40    0.26
   3 -10   6    3.02    0.24
  -3  10   6    2.62    0.33
   3 -10   6    2.83    0.31
  -3 -10   6    2.31    0.30
   3 -10  -6    2.79    0.30
  -4 -10  -6    1.63    0.21
  -4  10   6    1.19    0.28
   4 -10   6    1.44    0.29
  -4 -10   6    0.87    0.25
   4 -10  -6    1.32    0.27
  -5  10   6    2.84    0.38
   5 -10   6    1.53    0.34
  -5 -10   6    2.27    0.34
   5 -10  -6    1.97    0.32
   0 -11   6   34.49    1.12
   0 -11   6   35.98    1.05
   0  11   6   33.84    1.12
   0 -11  -6   34.18    1.13
   1 -11   6    2.82    0.23
  -1 -11  -6    2.87    0.27
   1 -11   6    2.71    0.26
  -1  11   6    3.25    0.28
   1  11   6    3.03    0.23
   1 -11  -6    2.86    0.27
  -1 -11   6    3.21    0.28
   2 -11   6   10.19    0.47
  -2  11   6    9.75    0.57
   2 -11   6    9.58    0.55
  -2 -11  -6    9.11    0.50
   2 -11  -6    9.04    0.51
  -2 -11   6    8.04    0.52
   2  11   6    9.92    0.44
  -3 -11  -6    2.34    0.26
   3 -11   6    2.29    0.22
  -3  11   6    2.08    0.30
   3 -11   6    2.29    0.29
   3 -11  -6    2.17    0.29
  -3 -11   6    1.78    0.29
   4 -11   6    3.86    0.40
  -4 -11  -6    3.38    0.33
  -4  11   6    4.04    0.43
  -4 -11   6    3.27    0.38
   4 -11  -6    2.87    0.34
   5 -11   6    0.71    0.22
  -5  11   6    0.71    0.24
  -5 -11   6    0.85    0.25
   5 -11  -6    1.24    0.30
   0 -12   6    4.32    0.32
   0 -12   6    4.18    0.27
   0 -12  -6    3.88    0.32
   0  12   6    3.92    0.30
   1 -12   6    0.96    0.19
  -1  12   6    1.31    0.19
   1 -12   6    1.45    0.17
  -1 -12  -6    1.22    0.19
   1 -12  -6    1.12    0.18
   1  12   6    1.07    0.15
  -1 -12   6    1.04    0.17
  -2 -12  -6    2.27    0.26
   2 -12   6    1.77    0.20
   2 -12   6    1.97    0.26
  -2  12   6    1.58    0.26
  -2 -12   6    1.46    0.28
   2 -12  -6    1.82    0.25
   2  12   6    2.20    0.19
  -3 -12  -6   15.59    0.72
  -3  12   6   14.56    0.81
   3 -12   6   15.67    0.81
   3 -12   6   14.74    0.65
  -3 -12   6   14.83    0.79
   3 -12  -6   14.73    0.75
  -4 -12  -6    3.92    0.35
   4 -12   6    3.70    0.40
  -4  12   6    3.19    0.40
   4 -12  -6    3.35    0.38
  -4 -12   6    3.37    0.38
  -5  12   6    0.74    0.25
   5 -12   6    0.88    0.25
   5 -12  -6    0.90    0.24
  -5 -12   6    1.06    0.27
   0 -13  -6    0.59    0.16
   0 -13   6    0.60    0.12
   0  13   6    0.73    0.16
   0 -13   6    0.80    0.17
   1 -13   6    4.60    0.35
  -1  13   6    5.10    0.38
   1 -13   6    5.27    0.35
  -1 -13  -6    5.12    0.37
  -1 -13   6    4.30    0.38
   1  13   6    5.45    0.33
   1 -13  -6    4.93    0.36
   2 -13   6   14.29    0.63
   2 -13   6   14.71    0.72
  -2  13   6   14.05    0.73
  -2 -13  -6   13.79    0.67
   2 -13  -6   11.91    0.66
  -2 -13   6   13.84    0.73
  -3  13   6    5.81    0.50
   3 -13   6    5.69    0.47
  -3 -13  -6    6.62    0.45
   3 -13   6    5.64    0.40
   3 -13  -6    5.05    0.43
  -3 -13   6    4.48    0.44
  -4 -13  -6    4.51    0.40
  -4  13   6    4.74    0.49
   4 -13   6    4.30    0.44
   4 -13  -6    4.05    0.42
  -4 -13   6    4.56    0.44
   5 -13   6    2.88    0.38
  -5  13   6    2.70    0.37
  -5 -13   6    2.83    0.36
   5 -13  -6    2.54    0.37
   0 -14   6   18.90    0.83
   0 -14  -6   19.42    0.84
   0  14   6   21.34    0.82
  -1  14   6   10.18    0.58
  -1 -14  -6   10.09    0.56
   1 -14   6   10.32    0.55
   1 -14   6   10.77    0.56
   1 -14  -6    8.79    0.53
  -1 -14   6    9.17    0.57
   1  14   6   11.27    0.51
   2 -14   6    2.98    0.31
  -2 -14  -6    2.79    0.30
  -2  14   6    2.41    0.32
   2 -14   6    3.49    0.34
   2 -14  -6    2.77    0.32
  -2 -14   6    2.70    0.34
  -3  14   6    3.56    0.41
  -3 -14  -6    3.22    0.34
   3 -14   6    3.56    0.33
   3 -14   6    3.37    0.38
  -3 -14   6    3.35    0.39
   3 -14  -6    3.08    0.35
  -4  14   6    2.35    0.38
  -4 -14  -6    3.48    0.35
   4 -14   6    2.67    0.36
   4 -14  -6    3.06    0.38
  -4 -14   6    2.88    0.36
  -5  14   6    0.55    0.22
   5 -14   6    0.28    0.17
  -5  14  -6    0.33    0.27
  -5 -14   6    0.79    0.20
   5 -14  -6    0.59    0.26
   0 -15  -6    4.81    0.38
   0  15   6    5.45    0.38
   0 -15   6    4.79    0.40
  -1 -15  -6   14.98    0.74
  -1  15   6   16.15    0.77
   1 -15   6   15.62    0.73
   1  15   6   16.60    0.67
  -1 -15   6   15.36    0.77
   1 -15  -6   14.15    0.73
  -1  15  -6   15.78    0.75
  -2 -15  -6    6.40    0.46
   2 -15   6    5.95    0.46
   2 -15   6    5.76    0.42
  -2  15   6    5.15    0.46
  -2 -15   6    5.46    0.48
   2 -15  -6    5.44    0.45
  -3  15   6    2.48    0.35
   3 -15   6    2.62    0.35
  -3 -15  -6    2.29    0.28
   3 -15   6    3.00    0.32
  -3 -15   6    2.43    0.36
   3 -15  -6    2.16    0.31
  -4 -15  -6    0.50    0.17
   4 -15   6    0.67    0.20
  -4  15   6    0.51    0.24
   4 -15  -6    0.57    0.22
  -4  15  -6    0.60    0.26
  -4 -15   6    0.43    0.19
   0  16   6   11.12    0.58
   0 -16  -6   10.10    0.60
   0 -16   6   10.74    0.62
   1 -16   6   12.58    0.68
  -1  16   6   13.71    0.71
  -1 -16  -6   13.03    0.69
  -1  16  -6   13.94    0.69
   1 -16  -6   12.86    0.69
  -1 -16   6   11.46    0.69
  -2 -16  -6    0.41    0.15
  -2  16   6    0.49    0.21
   2 -16   6    0.75    0.21
  -2 -16   6    0.51    0.20
  -2  16  -6    0.46    0.21
   2 -16  -6    0.52    0.20
  -3  16   6    0.72    0.26
  -3 -16  -6    0.75    0.21
   3 -16   6    1.08    0.24
  -3 -16   6    0.73    0.26
   3 -16  -6    1.34    0.29
  -3  16  -6    0.68    0.26
  -4  16   6    1.57    0.36
  -4 -16  -6    1.97    0.28
  -4 -16   6    1.67    0.27
   4 -16  -6    1.43    0.33
  -4  16  -6    1.39    0.37
   0 -17  -6    0.33    0.16
   0 -17   6    0.19    0.18
   0  17   6    0.28    0.14
  -1  17   6    0.16    0.15
   1 -17   6    0.09    0.14
  -1 -17  -6   -0.08    0.09
  -1 -17   6   -0.11    0.15
   1 -17  -6   -0.09    0.08
   2 -17   6    0.76    0.23
  -2  17   6    0.23    0.19
  -2 -17  -6    0.75    0.20
   2 -17  -6    0.36    0.19
  -2  17  -6    0.28    0.19
  -2 -17   6    0.64    0.23
   3 -17   6    0.25    0.17
  -3  17   6   -0.02    0.15
  -3 -17  -6   -0.14    0.09
  -3 -17   6    0.02    0.19
   3 -17  -6    0.20    0.18
  -3  17  -6    0.00    0.19
  -4  17   6    1.58    0.36
  -4 -17  -6    1.78    0.26
   4 -17  -6    2.18    0.41
  -4 -17   6    2.47    0.32
  -4  17  -6    1.71    0.39
   0 -18  -6    1.20    0.25
   0 -18   6    1.54    0.31
  -1  18   6    1.45    0.29
   1 -18   6    1.59    0.31
  -1 -18  -6    1.41    0.23
   1 -18  -6    0.93    0.23
  -1 -18   6    0.98    0.26
  -2  18   6    0.58    0.21
  -2 -18  -6    0.68    0.19
   2 -18   6    0.87    0.23
   2 -18  -6    0.53    0.20
  -2  18  -6    0.48    0.21
  -2 -18   6    0.60    0.24
  -3 -18  -6    0.05    0.11
  -3  18   6    0.50    0.22
   3 -18   6    0.36    0.16
  -3  18  -6    0.33    0.22
   3 -18  -6    0.43    0.21
  -3 -18   6    0.22    0.23
   0 -19  -6    0.15    0.10
   0 -19   6    0.38    0.20
  -1 -19  -6    1.82    0.27
  -1  19   6    1.54    0.27
   1 -19   6    1.95    0.30
  -1 -19   6    0.97    0.29
   1 -19  -6    1.93    0.26
   2 -19   6    2.12    0.32
  -2  19   6    2.06    0.32
  -2 -19  -6    1.90    0.27
  -2 -19   6    2.27    0.38
   2 -19  -6    2.12    0.34
  -3  19   6    0.11    0.19
  -3 -19  -6    0.17    0.14
  -3  19  -6    0.01    0.19
  -3 -19   6    0.21    0.23
   3 -19  -6    0.38    0.21
   0 -20   6   10.77    0.71
   0 -20  -6    9.73    0.66
  -1 -20  -6    1.30    0.28
   1 -20   6    1.05    0.27
  -1 -20   6    1.08    0.32
   1 -20  -6    1.01    0.23
  -2  20   6    2.02    0.32
  -2 -20  -6    2.14    0.28
   2 -20   6    1.10    0.26
   2 -20  -6    1.95    0.39
  -2 -20   6    1.80    0.41
   0 -21  -6    1.64    0.26
   0 -21   6    1.43    0.32
  -1 -21  -6    0.63    0.18
   1 -21   6    0.65    0.23
   1 -21  -6    0.43    0.17
  -1 -21   6    0.65    0.28
  -2 -21  -6    2.10    0.29
   2 -21   6    2.08    0.35
  -2  21   6    2.22    0.33
   2 -21  -6    1.85    0.39
  -2 -21   6    1.64    0.39
   0 -22  -6    0.42    0.15
   0 -22   6    0.25    0.24
   0   0   7   -0.04    0.04
   0   0  -7    0.02    0.03
   1   0   7    0.44    0.10
  -1   0   7    0.31    0.08
   1   0  -7    0.26    0.08
  -2   0   7   23.70    0.79
   2   0  -7   24.16    0.80
   2   0   7   24.27    0.83
   3   0  -7   24.10    0.87
   3   0   7   23.45    0.89
  -3   0   7   24.06    0.85
  -3   0  -7   24.10    0.71
   4   0   7    0.38    0.16
   4   0  -7    0.37    0.15
  -4   0   7    0.32    0.14
   5   0  -7    5.39    0.45
   5   0   7    6.64    0.50
  -5   0   7    7.30    0.48
   6   0   7    0.70    0.22
   0  -1  -7    0.26    0.06
   0   1   7    0.37    0.09
   0   1  -7    0.32    0.05
   0  -1   7    0.33    0.08
  -1   1   7   50.40    1.40
   1   1  -7   51.63    1.35
   1  -1   7   51.54    1.42
   1   1   7   51.75    1.41
   1  -1  -7   51.81    1.36
  -1  -1   7   50.11    1.36
   2   1  -7   39.09    1.18
   2  -1   7   39.57    1.22
  -2   1   7   39.71    1.20
  -2  -1  -7   41.50    1.00
   2  -1  -7   39.52    1.18
   2   1   7   40.69    1.21
  -2  -1   7   41.17    1.17
  -3  -1  -7    8.91    0.35
  -3   1   7    9.06    0.47
   3  -1   7    9.28    0.50
   3   1  -7    9.32    0.48
   3  -1  -7    8.75    0.46
  -3  -1   7    9.02    0.44
   3   1   7    9.21    0.48
   4   1  -7    0.35    0.16
   4  -1   7    0.60    0.18
  -4   1   7    0.23    0.13
   4   1   7    0.29    0.13
   4  -1  -7    0.21    0.14
  -4  -1   7    0.44    0.15
  -5   1   7    3.13    0.33
   5  -1   7    3.01    0.36
   5   1   7    3.87    0.38
   5  -1  -7    2.89    0.34
   6  -1   7    1.54    0.31
   6   1   7    2.03    0.32
   6  -1  -7    1.49    0.32
   0  -2   7    0.21    0.06
   0   2   7    0.14    0.07
   0  -2  -7    0.12    0.05
   0  -2   7    0.10    0.05
  -1   2   7   91.07    2.35
   1   2  -7   90.13    2.27
  -1  -2  -7   93.16    2.16
   1  -2   7   91.39    2.35
  -1  -2   7   93.85    2.29
   1   2   7   91.39    2.35
   1  -2  -7   88.33    2.27
   2   2  -7   19.99    0.70
  -2  -2  -7   20.19    0.56
  -2   2   7   20.91    0.74
   2  -2   7   18.84    0.73
   2   2   7   18.93    0.70
  -2  -2   7   20.59    0.66
   2  -2  -7   20.08    0.71
   3   2  -7   14.22    0.63
   3  -2   7   13.93    0.46
  -3   2   7   14.25    0.64
  -3  -2  -7   14.83    0.50
   3  -2   7   13.39    0.64
   3   2   7   14.86    0.63
  -3  -2   7   14.97    0.58
   3  -2  -7   14.75    0.63
   4  -2   7    1.08    0.25
  -4   2   7    1.51    0.23
  -4  -2   7    1.12    0.18
   4  -2  -7    1.25    0.24
   4   2   7    1.36    0.19
   5  -2   7    1.95    0.30
  -5   2   7    2.14    0.28
   5  -2  -7    2.72    0.32
   5   2   7    2.21    0.30
   6  -2   7    0.32    0.19
   6  -2  -7    0.26    0.18
   6   2   7    0.49    0.18
   0   3   7  303.71    7.35
   0  -3   7  310.69    7.32
   0  -3   7  313.17    7.14
   0  -3  -7  309.62    7.14
   1  -3   7   21.60    0.75
  -1   3   7   23.02    0.77
  -1  -3  -7   23.81    0.63
   1  -3   7   22.10    0.58
   1   3   7   23.62    0.75
  -1  -3   7   23.48    0.68
   1  -3  -7   22.70    0.72
  -2   3   7   20.38    0.76
   2  -3   7   19.50    0.54
  -2  -3  -7   21.22    0.60
   2  -3   7   20.74    0.77
   2   3   7   20.40    0.72
  -2  -3   7   21.06    0.65
   2  -3  -7   21.07    0.73
  -3   3   7    3.38    0.30
  -3  -3  -7    3.41    0.21
   3  -3   7    3.10    0.28
   3  -3   7    3.31    0.18
   3  -3  -7    3.21    0.27
   3   3   7    3.29    0.26
  -3  -3   7    3.33    0.23
   4  -3   7    1.86    0.27
  -4   3   7    1.63    0.25
   4  -3  -7    2.05    0.26
   4   3   7    2.55    0.26
  -4  -3   7    2.72    0.24
   5  -3   7    0.43    0.20
  -5   3   7    0.50    0.18
   5   3   7    0.59    0.19
   5  -3  -7    0.43    0.17
   6  -3   7    1.61    0.35
  -6   3   7    1.51    0.26
   6  -3  -7    1.38    0.31
  -6  -3   7    1.57    0.36
   0  -4   7    5.39    0.24
   0   4   7    5.70    0.29
   0  -4   7    5.25    0.27
   0  -4  -7    5.26    0.25
  -1  -4  -7    3.73    0.19
   1  -4   7    3.38    0.24
  -1   4   7    3.57    0.25
   1  -4   7    3.51    0.16
  -1  -4   7    3.73    0.25
   1  -4  -7    3.29    0.22
  -1  -4   7    3.44    0.19
   2  -4   7   14.04    0.62
  -2  -4  -7   14.96    0.49
   2  -4   7   14.91    0.44
  -2   4   7   14.59    0.62
   2   4   7   14.65    0.57
  -2  -4   7   14.47    0.48
   2  -4  -7   14.03    0.58
   3  -4   7    3.29    0.19
   3  -4   7    3.64    0.31
  -3  -4  -7    3.29    0.22
  -3   4   7    3.33    0.30
   3   4   7    3.48    0.27
   3  -4  -7    3.26    0.28
  -3  -4   7    3.24    0.22
  -4   4   7    1.67    0.25
   4  -4   7    1.49    0.25
   4   4   7    1.85    0.22
   4  -4  -7    1.50    0.27
  -5   4   7    0.76    0.22
   5  -4   7    0.82    0.23
   5   4   7    1.22    0.26
   5  -4  -7    1.37    0.29
  -5  -4   7    0.88    0.25
  -6   4   7    0.08    0.14
   6  -4   7    0.07    0.17
  -6  -4   7    0.03    0.15
   6  -4  -7    0.27    0.19
   0  -5   7   70.95    1.83
   0  -5  -7   70.46    1.80
   0   5   7   68.93    1.88
   0  -5   7   71.80    1.79
   1  -5   7   45.44    1.20
  -1   5   7   50.23    1.40
  -1  -5  -7   46.58    1.25
   1  -5   7   45.84    1.36
   1   5   7   49.17    1.34
  -1  -5   7   48.30    1.24
  -1  -5   7   47.29    1.35
   1  -5  -7   46.66    1.32
   2  -5   7   36.11    1.18
  -2   5   7   34.10    1.17
  -2  -5  -7   36.26    1.01
   2  -5   7   35.87    0.95
   2  -5  -7   36.78    1.13
  -2  -5   7   36.71    1.19
   2   5   7   36.55    1.10
  -2  -5   7   36.05    0.97
  -3  -5  -7    6.89    0.35
   3  -5   7    6.37    0.44
   3  -5   7    7.25    0.31
  -3   5   7    6.78    0.45
   3  -5  -7    7.24    0.43
  -3  -5   7    6.83    0.47
  -3  -5   7    7.19    0.31
   3   5   7    6.95    0.39
   4  -5   7    1.89    0.28
  -4   5   7    2.11    0.28
  -4  -5  -7    2.11    0.22
  -4  -5   7    2.23    0.32
   4   5   7    3.03    0.27
   4  -5  -7    1.93    0.27
   5  -5   7    0.37    0.17
  -5   5   7    0.50    0.20
   5  -5  -7    0.12    0.14
  -5  -5   7    0.78    0.23
   5   5   7    0.70    0.18
  -6   5   7    0.34    0.18
   6  -5   7    0.52    0.25
   6  -5  -7    0.62    0.25
  -6  -5   7    0.31    0.19
   0  -6  -7   62.14    1.65
   0  -6   7   64.18    1.66
   0   6   7   61.03    1.71
   0  -6   7   63.77    1.64
  -1   6   7   43.39    1.32
   1  -6   7   43.19    1.15
   1  -6   7   43.95    1.30
  -1  -6  -7   42.24    1.19
  -1  -6   7   43.79    1.15
   1  -6  -7   44.59    1.26
  -1  -6   7   45.22    1.29
   1   6   7   43.97    1.25
   2  -6   7    6.58    0.28
  -2   6   7    6.20    0.40
   2  -6   7    6.16    0.39
  -2  -6  -7    7.29    0.33
  -2  -6   7    6.54    0.40
   2   6   7    6.74    0.34
   2  -6  -7    5.67    0.36
   3  -6   7    1.48    0.23
  -3  -6  -7    2.11    0.20
  -3   6   7    2.08    0.26
   3  -6   7    2.03    0.16
   3  -6  -7    2.06    0.23
  -3  -6   7    2.35    0.27
   3   6   7    1.91    0.20
  -4  -6  -7   38.80    1.20
   4  -6   7   35.82    1.39
  -4   6   7   36.85    1.39
   4   6   7   38.29    1.26
   4  -6  -7   38.30    1.32
  -4  -6   7   37.69    1.43
  -5   6   7    1.66    0.28
   5  -6   7    1.96    0.31
  -5  -6   7    1.45    0.31
   5  -6  -7    1.56    0.27
   6  -6   7    2.81    0.40
  -6   6   7    2.73    0.37
  -6  -6   7    2.43    0.36
   6  -6  -7    2.39    0.36
   0  -7   7   48.86    1.37
   0  -7   7   52.16    1.38
   0  -7  -7   50.13    1.39
   0   7   7   49.75    1.44
   1  -7   7   10.53    0.48
   1  -7   7   11.17    0.41
  -1   7   7   10.15    0.50
  -1  -7  -7   10.67    0.43
   1   7   7   10.17    0.44
   1  -7  -7   10.82    0.47
  -1  -7   7   10.78    0.37
  -1  -7   7    9.86    0.46
   2  -7   7   15.80    0.53
   2  -7   7   16.16    0.70
  -2  -7  -7   17.00    0.61
  -2   7   7   15.20    0.69
   2  -7  -7   16.73    0.67
   2   7   7   16.44    0.61
  -2  -7   7   15.97    0.69
  -3   7   7    3.10    0.32
   3  -7   7    3.61    0.22
  -3  -7  -7    3.47    0.26
   3  -7   7    3.19    0.32
   3  -7  -7    2.77    0.29
  -3  -7   7    3.51    0.35
   3   7   7    3.09    0.25
   4  -7   7    6.39    0.50
  -4  -7  -7    6.33    0.39
  -4   7   7    6.47    0.51
   4  -7  -7    6.62    0.48
  -4  -7   7    5.75    0.48
   4   7   7    7.21    0.42
  -5   7   7    1.84    0.30
   5  -7   7    1.83    0.36
  -5  -7   7    1.58    0.32
   5  -7  -7    1.74    0.30
  -6   7   7    0.68    0.23
   6  -7   7    0.87    0.30
  -6  -7   7    0.66    0.25
   6  -7  -7    1.02    0.29
   0   8   7    3.42    0.25
   0  -8   7    3.89    0.24
   0  -8  -7    3.68    0.26
   0  -8   7    3.81    0.24
  -1  -8  -7   17.91    0.65
  -1   8   7   17.29    0.72
   1  -8   7   18.58    0.62
   1  -8   7   17.98    0.70
  -1  -8   7   18.04    0.70
  -1  -8   7   19.34    0.56
   1  -8  -7   18.14    0.69
   1   8   7   18.14    0.66
  -2  -8  -7    5.78    0.33
  -2   8   7    5.09    0.37
   2  -8   7    5.45    0.28
   2  -8   7    5.22    0.38
  -2  -8   7    4.88    0.35
   2   8   7    5.79    0.32
   2  -8  -7    5.18    0.35
   3  -8   7    2.64    0.30
  -3  -8  -7    2.31    0.23
   3  -8   7    2.71    0.21
  -3   8   7    2.14    0.28
   3   8   7    2.64    0.23
   3  -8  -7    2.15    0.27
  -3  -8   7    2.05    0.28
   4  -8   7   14.15    0.79
  -4  -8  -7   14.62    0.65
  -4   8   7   13.55    0.78
  -4  -8   7   14.37    0.80
   4  -8  -7   14.64    0.73
   5  -8   7    2.00    0.33
  -5   8   7    2.50    0.34
   5  -8  -7    2.33    0.32
  -5  -8   7    2.25    0.33
   6  -8   7    1.86    0.38
  -6   8   7    2.03    0.32
  -6  -8   7    2.02    0.32
   6  -8  -7    2.21    0.35
   0  -9   7    2.46    0.20
   0  -9   7    2.35    0.20
   0   9   7    2.85    0.23
   0  -9  -7    2.32    0.22
   1  -9   7    7.23    0.35
  -1  -9  -7    7.20    0.38
  -1   9   7    7.09    0.42
   1  -9   7    6.78    0.39
   1  -9  -7    6.72    0.39
  -1  -9   7    6.50    0.38
  -1  -9   7    7.21    0.28
   1   9   7    7.01    0.36
  -2  -9  -7    6.55    0.37
  -2   9   7    6.57    0.44
   2  -9   7    5.78    0.41
   2  -9   7    6.00    0.31
   2   9   7    6.15    0.34
  -2  -9   7    6.12    0.41
   2  -9  -7    6.22    0.40
   3  -9   7   19.81    0.69
  -3  -9  -7   18.35    0.74
   3  -9   7   19.00    0.87
  -3   9   7   19.33    0.88
   3  -9  -7   18.97    0.82
  -3  -9   7   16.98    0.84
   3   9   7   19.93    0.72
   4  -9   7    2.03    0.29
  -4   9   7    3.05    0.35
  -4  -9  -7    2.78    0.26
   4  -9  -7    2.22    0.29
  -4  -9   7    2.51    0.33
   5  -9   7    0.07    0.18
  -5   9   7    0.27    0.16
   5  -9  -7    0.05    0.16
  -5  -9   7    0.43    0.20
   6  -9   7    1.31    0.35
  -6   9   7    1.22    0.30
   6  -9  -7    1.55    0.33
  -6  -9   7    1.67    0.34
   0  10   7    6.34    0.38
   0 -10   7    6.67    0.34
   0 -10  -7    6.76    0.39
   0 -10   7    7.14    0.38
  -1 -10  -7    8.46    0.44
   1 -10   7    8.32    0.46
   1 -10   7    9.22    0.42
  -1  10   7    8.90    0.49
  -1 -10   7    8.47    0.46
   1 -10  -7    8.10    0.45
   1  10   7    9.66    0.44
  -2  10   7    4.47    0.38
   2 -10   7    5.33    0.30
   2 -10   7    4.58    0.37
  -2 -10  -7    5.42    0.35
  -2 -10   7    4.32    0.36
   2 -10  -7    4.70    0.35
   2  10   7    5.01    0.30
  -3  10   7    1.98    0.29
   3 -10   7    2.81    0.23
   3 -10   7    2.46    0.31
  -3 -10  -7    2.25    0.25
   3  10   7    2.65    0.23
   3 -10  -7    2.00    0.27
  -3 -10   7    2.65    0.32
  -4 -10  -7   12.28    0.61
   4 -10   7   11.80    0.73
  -4  10   7   11.77    0.74
   4 -10  -7   12.45    0.68
  -4 -10   7   11.32    0.71
   5 -10   7    0.34    0.19
  -5  10   7    0.43    0.18
  -5 -10   7    0.26    0.14
   5 -10  -7    0.22    0.20
   0  11   7    8.65    0.46
   0 -11  -7    8.22    0.45
   0 -11   7    8.89    0.45
   0 -11   7    7.60    0.38
  -1 -11  -7    1.18    0.18
   1 -11   7    0.86    0.18
   1 -11   7    1.32    0.16
  -1  11   7    1.00    0.17
  -1 -11   7    1.08    0.17
   1 -11  -7    1.10    0.21
   1  11   7    0.92    0.14
   2 -11   7    4.67    0.39
  -2  11   7    4.62    0.40
  -2 -11  -7    5.14    0.36
   2 -11   7    5.32    0.31
  -2 -11   7    3.34    0.34
   2  11   7    5.35    0.32
   2 -11  -7    4.12    0.33
  -3 -11  -7    7.70    0.47
  -3  11   7    7.67    0.55
   3 -11   7    8.80    0.58
   3 -11   7    8.52    0.43
   3 -11  -7    7.56    0.51
  -3 -11   7    6.57    0.52
  -4  11   7    1.23    0.28
  -4 -11  -7    1.46    0.21
   4 -11   7    1.23    0.28
   4 -11  -7    0.99    0.26
  -4 -11   7    1.17    0.27
   5 -11   7    0.53    0.22
  -5  11   7    0.33    0.19
  -5 -11   7    0.49    0.21
   5 -11  -7    0.55    0.23
   0  12   7    3.11    0.27
   0 -12   7    2.86    0.23
   0 -12   7    3.04    0.26
   0 -12  -7    2.78    0.27
  -1 -12  -7    3.49    0.30
   1 -12   7    3.71    0.28
  -1  12   7    4.11    0.34
   1 -12   7    3.77    0.32
  -1 -12   7    3.35    0.30
   1 -12  -7    2.91    0.28
   1  12   7    3.47    0.26
  -2  12   7   10.60    0.63
   2 -12   7   10.84    0.61
   2 -12   7   12.49    0.54
  -2 -12  -7   11.77    0.59
   2 -12  -7   10.20    0.57
   2  12   7   11.93    0.52
  -2 -12   7   11.40    0.64
   3 -12   7   19.14    0.93
  -3 -12  -7   20.17    0.84
  -3  12   7   20.53    0.98
   3 -12   7   21.08    0.79
  -3 -12   7   18.89    0.93
   3 -12  -7   19.79    0.90
   4 -12   7    3.94    0.42
  -4  12   7    4.45    0.45
  -4 -12  -7    5.13    0.40
   4 -12  -7    3.95    0.40
  -4 -12   7    4.32    0.43
  -5  12   7    0.95    0.26
   5 -12   7    0.46    0.20
  -5 -12   7    1.14    0.28
   5 -12  -7    1.16    0.30
   0 -13   7    4.75    0.30
   0 -13  -7    4.95    0.36
   0 -13   7    5.20    0.37
   0  13   7    5.68    0.37
  -1  13   7    3.76    0.34
  -1 -13  -7    3.64    0.31
   1 -13   7    3.62    0.31
   1 -13   7    4.12    0.31
  -1 -13   7    3.44    0.34
   1 -13  -7    3.19    0.30
   1  13   7    3.47    0.27
  -2 -13  -7   46.68    1.50
   2 -13   7   49.25    1.59
   2 -13   7   45.24    1.42
  -2  13   7   45.71    1.60
  -2 -13   7   45.76    1.58
   2 -13  -7   45.76    1.53
  -3  13   7    0.71    0.23
   3 -13   7    1.03    0.26
  -3 -13  -7    0.72    0.18
   3 -13   7    0.57    0.18
  -3 -13   7    0.97    0.25
   3 -13  -7    0.35    0.18
   4 -13   7    4.83    0.48
  -4  13   7    4.51    0.49
  -4 -13  -7    4.71    0.39
  -4 -13   7    4.05    0.43
   4 -13  -7    4.36    0.44
   5 -13   7    0.28    0.17
  -5  13   7    0.55    0.21
   5 -13  -7    0.26    0.20
  -5 -13   7    0.24    0.18
   0  14   7   -0.11    0.07
   0 -14  -7   -0.03    0.08
   0 -14   7    0.07    0.14
  -1  14   7    4.24    0.38
  -1 -14  -7    4.37    0.36
   1 -14   7    4.58    0.36
   1 -14   7    4.77    0.37
   1  14   7    5.01    0.34
  -1 -14   7    4.49    0.40
   1 -14  -7    5.17    0.39
   2 -14   7    5.93    0.45
  -2 -14  -7    6.18    0.44
  -2  14   7    4.83    0.44
   2 -14   7    5.14    0.38
  -2 -14   7    4.70    0.43
   2 -14  -7    5.60    0.43
   3 -14   7    8.19    0.49
   3 -14   7    9.58    0.63
  -3  14   7    8.28    0.61
  -3 -14  -7    9.25    0.56
  -3 -14   7    7.35    0.58
   3 -14  -7    8.45    0.58
  -4  14   7    0.05    0.14
  -4 -14  -7    0.18    0.13
   4 -14   7    0.08    0.13
  -4 -14   7    0.27    0.16
   4 -14  -7    0.02    0.15
  -5  14   7    2.01    0.33
   5 -14   7    1.75    0.30
   5 -14  -7    2.88    0.40
  -5 -14   7    2.36    0.32
   0 -15   7    1.69    0.27
   0  15   7    1.91    0.24
   0 -15  -7    1.54    0.22
   1 -15   7   -0.01    0.10
  -1  15   7    0.26    0.15
   1 -15   7    0.05    0.12
  -1 -15  -7   -0.09    0.08
   1  15   7    0.03    0.08
   1 -15  -7    0.13    0.10
  -1 -15   7    0.14    0.15
  -2  15   7    2.27    0.32
   2 -15   7    3.00    0.31
  -2 -15  -7    2.32    0.29
   2 -15   7    2.36    0.29
  -2 -15   7    2.59    0.33
   2 -15  -7    2.76    0.30
  -3 -15  -7    0.87    0.21
   3 -15   7    0.45    0.19
  -3  15   7    0.52    0.22
  -3 -15   7    0.57    0.23
   3 -15  -7    0.54    0.20
  -4 -15  -7    0.16    0.12
  -4  15   7   -0.03    0.16
   4 -15   7    0.16    0.14
   4 -15  -7    0.36    0.20
  -4 -15   7    0.34    0.14
   0 -16   7    6.78    0.49
   0 -16  -7    6.24    0.46
   0  16   7    6.15    0.43
  -1  16   7    4.03    0.38
  -1 -16  -7    3.38    0.33
   1 -16   7    3.23    0.35
   1 -16  -7    3.37    0.34
  -1  16  -7    4.40    0.39
  -1 -16   7    3.29    0.38
  -2  16   7    5.84    0.49
   2 -16   7    6.08    0.47
   2 -16   7    6.04    0.45
  -2 -16  -7    5.53    0.44
  -2 -16   7    5.28    0.48
   2 -16  -7    5.50    0.45
   3 -16   7    0.70    0.20
  -3 -16  -7    0.84    0.22
  -3  16   7    0.84    0.28
  -3 -16   7    0.86    0.27
   3 -16  -7    0.75    0.24
  -4  16   7    0.59    0.27
   4 -16   7    0.38    0.20
  -4 -16  -7    0.53    0.18
   4 -16  -7    0.51    0.23
  -4 -16   7    0.52    0.20
  -4  16  -7    0.92    0.32
   0 -17  -7    2.96    0.32
   0 -17   7    3.03    0.35
   0  17   7    3.01    0.31
  -1 -17  -7    5.56    0.44
   1 -17   7    3.65    0.38
  -1  17   7    5.02    0.44
  -1 -17   7    4.82    0.45
   1 -17  -7    5.09    0.42
  -2  17   7    2.50    0.35
   2 -17   7    2.37    0.31
  -2 -17  -7    3.14    0.33
  -2 -17   7    2.58    0.37
   2 -17  -7    2.39    0.29
  -2  17  -7    2.79    0.36
  -3  17   7    0.39    0.21
  -3 -17  -7    0.73    0.20
  -3 -17   7    0.67    0.25
   3 -17  -7    0.86    0.27
  -3  17  -7    0.60    0.24
  -4  17   7    0.32    0.23
  -4 -17  -7    0.08    0.12
   4 -17  -7    0.20    0.20
  -4  17  -7    0.28    0.25
  -4 -17   7    0.11    0.12
   0 -18  -7   -0.07    0.08
   0 -18   7   -0.19    0.13
  -1 -18  -7    1.62    0.24
   1 -18   7    1.41    0.29
  -1  18   7    1.47    0.29
   1 -18  -7    1.63    0.24
  -1 -18   7    1.16    0.29
   2 -18   7    5.34    0.46
  -2 -18  -7    5.80    0.47
  -2  18   7    5.05    0.48
  -2  18  -7    5.41    0.48
  -2 -18   7    5.26    0.52
   2 -18  -7    5.17    0.47
  -3 -18  -7    1.17    0.25
  -3  18   7    1.13    0.32
  -3 -18   7    0.70    0.26
  -3  18  -7    0.98    0.28
   3 -18  -7    1.59    0.33
   0 -19  -7    1.00    0.24
   0 -19   7    1.01    0.26
  -1  19   7    2.52    0.32
   1 -19   7    2.50    0.33
  -1 -19  -7    2.52    0.30
  -1 -19   7    2.32    0.35
   1 -19  -7    2.36    0.30
  -2  19   7    0.85    0.25
   2 -19   7    0.45    0.22
  -2 -19  -7    0.75    0.21
  -2 -19   7    0.74    0.29
   2 -19  -7    1.10    0.30
  -3  19   7    1.24    0.32
  -3 -19  -7    1.90    0.26
   3 -19  -7    0.90    0.29
  -3  19  -7    0.97    0.30
  -3 -19   7    1.33    0.37
   0 -20  -7    0.20    0.13
   0 -20   7    0.16    0.18
  -1 -20  -7    0.09    0.11
   1 -20   7    0.53    0.22
  -1 -20   7    0.44    0.23
   1 -20  -7    0.32    0.16
  -2 -20  -7    1.25    0.26
   2 -20   7    1.53    0.32
  -2  20   7    1.62    0.33
  -2 -20   7    1.62    0.36
   2 -20  -7    1.67    0.37
   0 -21  -7    1.55    0.24
   0 -21   7    0.94    0.28
  -1 -21  -7   -0.17    0.09
   1 -21   7    0.28    0.20
  -1 -21   7    0.13    0.22
   1 -21  -7   -0.03    0.10
   0   0  -8   62.65    1.55
   0   0   8   63.52    1.68
   1   0   8    7.57    0.37
  -1   0   8    7.68    0.35
   1   0  -8    7.51    0.33
   2   0   8   10.03    0.48
  -2   0   8   10.18    0.46
   2   0  -8   10.31    0.46
  -3   0   8    3.46    0.28
   3   0  -8    3.77    0.30
   3   0   8    2.99    0.27
  -3   0  -8    3.60    0.18
   4   0   8    0.46    0.17
  -4   0   8    0.36    0.15
   4   0  -8    0.50    0.18
  -5   0   8    0.17    0.10
   5   0  -8   -0.03    0.13
   5   0   8    0.14    0.14
   6   0   8    0.19    0.17
   0   1  -8   14.19    0.44
   0   1   8   14.71    0.53
   0  -1   8   15.04    0.54
  -1   1   8   46.26    1.27
   1  -1   8   44.67    1.28
   1   1  -8   41.99    1.20
  -1  -1   8   44.72    1.24
   1   1   8   43.59    1.27
   1  -1  -8   45.28    1.22
   2  -1   8   83.55    2.26
   2   1  -8   81.13    2.18
  -2   1   8   86.46    2.22
   2   1   8   82.18    2.23
   2  -1  -8   82.47    2.18
  -2  -1   8   81.85    2.17
   3  -1   8    7.40    0.44
   3   1  -8    7.33    0.43
  -3  -1  -8    7.63    0.29
  -3   1   8    7.17    0.42
   3   1   8    6.73    0.41
   3  -1  -8    6.86    0.41
  -3  -1   8    7.23    0.39
   4   1  -8    0.09    0.12
  -4   1   8    0.39    0.15
   4  -1   8    0.11    0.13
  -4  -1   8    0.37    0.14
   4   1   8    0.50    0.17
   4  -1  -8    0.42    0.18
  -5   1   8    3.06    0.32
   5  -1   8    3.42    0.37
   5   1   8    2.88    0.34
   5  -1  -8    2.96    0.35
   6  -1   8    2.72    0.36
   6   1   8    2.58    0.36
   6  -1  -8    2.62    0.37
   0  -2  -8    4.29    0.21
   0  -2   8    4.65    0.22
   0  -2   8    4.29    0.25
   0   2   8    4.21    0.25
   1   2  -8  167.78    3.97
  -1  -2  -8  169.15    3.85
   1  -2   8  163.60    4.10
  -1   2   8  170.12    4.11
   1  -2  -8  166.74    3.98
  -1  -2   8  165.62    4.03
   1   2   8  159.85    4.09
  -2  -2  -8   34.30    0.84
  -2   2   8   31.28    1.05
   2  -2   8   31.69    1.07
   2   2  -8   32.96    1.03
   2  -2  -8   33.18    1.03
  -2  -2   8   32.50    0.98
   2   2   8   32.65    1.05
  -3   2   8    7.24    0.44
   3   2  -8    7.05    0.42
  -3  -2  -8    7.30    0.30
   3  -2   8    7.11    0.44
  -3  -2   8    6.52    0.36
   3   2   8    6.73    0.41
   3  -2  -8    6.98    0.42
   4  -2   8    5.83    0.46
  -4   2   8    7.22    0.47
   4   2   8    6.77    0.46
   4  -2  -8    6.86    0.47
  -4  -2   8    7.13    0.41
   5  -2   8   26.73    1.16
  -5   2   8   26.18    1.10
   5   2   8   26.89    1.10
   5  -2  -8   24.95    1.08
   6  -2   8    0.55    0.22
   6   2   8    0.49    0.19
   6  -2  -8    0.35    0.23
   0  -3   8    5.09    0.24
   0  -3   8    4.95    0.27
   0   3   8    5.41    0.30
   0  -3  -8    5.31    0.24
  -1  -3  -8   59.10    1.40
  -1   3   8   56.86    1.58
   1  -3   8   56.48    1.58
   1  -3  -8   56.72    1.51
   1   3   8   53.65    1.55
  -1  -3   8   55.92    1.49
  -2  -3  -8    7.14    0.27
   2  -3   8    7.46    0.41
  -2   3   8    7.26    0.40
   2  -3  -8    6.59    0.37
  -2  -3   8    6.63    0.31
   2   3   8    7.42    0.38
  -3   3   8    8.26    0.49
   3  -3   8    9.35    0.31
   3  -3   8    8.56    0.50
  -3  -3  -8    9.39    0.36
   3   3   8    8.93    0.47
  -3  -3   8    8.87    0.41
   3  -3  -8    8.57    0.48
  -4   3   8    0.71    0.19
   4  -3   8    0.36    0.17
   4  -3  -8    0.80    0.21
   4   3   8    0.61    0.16
   5  -3   8    1.31    0.29
  -5   3   8    1.44    0.24
   5   3   8    1.50    0.25
   5  -3  -8    1.36    0.29
   6  -3   8    2.01    0.33
  -6   3   8    1.64    0.26
   6  -3  -8    1.46    0.34
  -6  -3   8    1.22    0.32
   0  -4   8   40.39    1.10
   0  -4   8   40.96    1.16
   0  -4  -8   41.06    1.11
   0   4   8   40.70    1.20
   1  -4   8    9.75    0.31
   1  -4   8    9.26    0.44
  -1   4   8    9.85    0.46
  -1  -4  -8   10.14    0.35
  -1  -4   8    8.69    0.42
   1  -4  -8    9.38    0.41
  -1  -4   8    9.91    0.38
   2  -4   8    5.34    0.36
   2  -4   8    5.37    0.20
  -2   4   8    5.58    0.36
  -2  -4  -8    5.38    0.25
  -2  -4   8    4.94    0.26
   2  -4  -8    5.47    0.34
   2   4   8    5.78    0.33
   3  -4   8    0.50    0.15
  -3   4   8    0.49    0.15
  -3  -4  -8    0.54    0.10
   3  -4   8    0.60    0.07
   3  -4  -8    0.26    0.12
   3   4   8    0.39    0.12
  -3  -4   8    0.51    0.10
   4  -4   8    1.91    0.28
  -4   4   8    2.09    0.27
   4   4   8    2.84    0.27
   4  -4  -8    2.20    0.28
  -5   4   8    2.40    0.31
   5  -4   8    1.99    0.32
   5   4   8    2.43    0.30
   5  -4  -8    2.17    0.30
  -5  -4   8    2.72    0.38
  -6   4   8    0.40    0.18
   6  -4   8    1.05    0.29
  -6  -4   8    0.66    0.24
   6  -4  -8    0.90    0.27
   0  -5  -8    0.09    0.06
   0   5   8    0.17    0.08
   0  -5   8    0.13    0.07
   0  -5   8    0.16    0.06
  -1  -5  -8    0.57    0.10
  -1   5   8    0.38    0.11
   1  -5   8    0.69    0.08
   1  -5   8    0.48    0.12
   1  -5  -8    0.53    0.12
  -1  -5   8    0.69    0.14
  -1  -5   8    0.68    0.10
   1   5   8    0.51    0.12
   2  -5   8   37.20    0.97
  -2  -5  -8   37.95    1.04
   2  -5   8   36.48    1.23
  -2   5   8   34.95    1.21
  -2  -5   8   37.39    1.23
   2   5   8   38.37    1.16
  -2  -5   8   39.15    1.03
   2  -5  -8   37.85    1.17
  -3   5   8    7.26    0.47
   3  -5   8    7.60    0.50
  -3  -5  -8    7.93    0.37
  -3  -5   8    8.25    0.53
   3  -5  -8    8.10    0.47
   3   5   8    8.02    0.43
   4  -5   8    0.11    0.14
  -4   5   8    0.00    0.11
   4   5   8    0.01    0.09
  -4  -5   8   -0.05    0.12
   4  -5  -8    0.11    0.13
   5  -5   8    6.03    0.52
  -5   5   8    4.73    0.44
   5  -5  -8    4.46    0.42
  -5  -5   8    5.40    0.50
   5   5   8    5.77    0.45
  -6   5   8    0.29    0.18
   6  -5   8    0.18    0.20
   6  -5  -8    0.34    0.23
  -6  -5   8    0.34    0.17
   0  -6   8   80.58    2.10
   0  -6  -8   81.92    2.07
   0  -6   8   79.30    2.04
   0   6   8   81.11    2.16
   1  -6   8   90.71    2.39
   1  -6   8   87.93    2.19
  -1   6   8   88.33    2.42
  -1  -6  -8   92.76    2.26
   1   6   8   89.91    2.35
  -1  -6   8   87.78    2.34
   1  -6  -8   90.18    2.32
  -1  -6   8   90.84    2.25
   2  -6   8   16.23    0.71
   2  -6   8   16.59    0.51
  -2  -6  -8   17.32    0.58
  -2   6   8   16.20    0.71
  -2  -6   8   16.80    0.72
   2   6   8   15.76    0.63
   2  -6  -8   15.63    0.66
  -3   6   8    5.14    0.41
   3  -6   8    4.68    0.39
  -3  -6  -8    4.85    0.30
   3  -6  -8    5.16    0.37
   3   6   8    5.62    0.35
  -3  -6   8    5.12    0.42
  -4   6   8    4.98    0.44
   4  -6   8    5.27    0.46
   4   6   8    6.08    0.40
  -4  -6   8    5.78    0.48
   4  -6  -8    5.90    0.44
   5  -6   8    0.61    0.22
  -5   6   8    0.51    0.19
  -5  -6   8    0.52    0.20
   5  -6  -8    0.37    0.19
   6  -6   8    0.59    0.22
  -6   6   8    0.10    0.15
   6  -6  -8    0.76    0.25
  -6  -6   8    0.29    0.18
   0  -7   8    0.14    0.08
   0  -7  -8    0.19    0.08
   0  -7   8    0.21    0.07
   0   7   8    0.13    0.07
   1  -7   8    9.21    0.36
  -1   7   8    9.54    0.48
  -1  -7  -8    8.53    0.39
   1  -7   8    9.44    0.46
  -1  -7   8    8.74    0.43
  -1  -7   8    9.09    0.35
   1   7   8    9.36    0.43
   1  -7  -8    9.34    0.44
  -2   7   8   13.83    0.64
   2  -7   8   12.87    0.45
   2  -7   8   12.39    0.61
  -2  -7  -8   12.92    0.51
   2   7   8   12.76    0.54
  -2  -7   8   12.41    0.61
   2  -7  -8   12.43    0.57
  -3   7   8    2.83    0.30
   3  -7   8    2.44    0.29
  -3  -7  -8    2.83    0.23
  -3  -7   8    2.05    0.29
   3   7   8    2.93    0.26
   3  -7  -8    2.67    0.26
  -4   7   8    1.89    0.28
   4  -7   8    1.42    0.30
   4   7   8    2.43    0.25
   4  -7  -8    1.42    0.28
  -4  -7   8    1.95    0.29
   5  -7   8    0.28    0.18
  -5   7   8    0.65    0.21
  -5  -7   8    0.70    0.21
   5  -7  -8    0.71    0.23
  -6   7   8    0.32    0.18
   6  -7   8    0.32    0.21
  -6  -7   8    0.36    0.18
   6  -7  -8    0.44    0.22
   0   8   8    0.23    0.09
   0  -8   8    0.12    0.07
   0  -8  -8    0.27    0.10
   0  -8   8    0.23    0.07
  -1   8   8    6.29    0.39
   1  -8   8    5.54    0.36
   1  -8   8    6.30    0.30
  -1  -8  -8    5.72    0.32
  -1  -8   8    6.09    0.36
  -1  -8   8    6.51    0.27
   1   8   8    6.46    0.35
   1  -8  -8    5.77    0.35
  -2  -8  -8    2.24    0.21
  -2   8   8    2.07    0.24
   2  -8   8    2.42    0.17
   2  -8   8    2.67    0.28
  -2  -8   8    2.30    0.24
   2   8   8    2.47    0.22
   2  -8  -8    1.87    0.23
  -3  -8  -8    0.63    0.14
   3  -8   8    0.40    0.15
  -3   8   8    0.20    0.12
   3   8   8    0.53    0.14
  -3  -8   8    0.52    0.19
   3  -8  -8    0.43    0.14
  -4   8   8   -0.03    0.12
   4  -8   8    0.05    0.10
   4  -8  -8   -0.04    0.11
   4   8   8    0.00    0.09
  -4  -8   8    0.08    0.13
  -5   8   8    4.50    0.46
   5  -8   8    5.35    0.52
  -5  -8   8    4.55    0.46
   5  -8  -8    3.95    0.41
  -6   8   8   -0.07    0.12
   6  -8   8    0.01    0.18
   6  -8  -8    0.19    0.19
  -6  -8   8    0.21    0.14
   0  -9   8    5.65    0.32
   0  -9  -8    5.11    0.33
   0  -9   8    5.83    0.33
   0   9   8    6.38    0.37
   1  -9   8    5.83    0.30
  -1  -9  -8    5.66    0.33
   1  -9   8    4.66    0.33
  -1   9   8    4.53    0.34
  -1  -9   8    5.15    0.34
  -1  -9   8    5.46    0.25
   1  -9  -8    5.25    0.35
   1   9   8    5.36    0.32
   2  -9   8    1.96    0.25
  -2   9   8    3.39    0.31
  -2  -9  -8    2.35    0.22
   2  -9   8    2.89    0.20
   2  -9  -8    1.99    0.24
   2   9   8    2.47    0.22
  -2  -9   8    2.28    0.24
  -3  -9  -8    7.06    0.41
   3  -9   8    6.24    0.48
  -3   9   8    5.19    0.44
   3  -9  -8    5.88    0.43
   3   9   8    6.66    0.38
  -3  -9   8    5.50    0.46
  -4   9   8    4.23    0.42
   4  -9   8    4.59    0.43
   4  -9  -8    4.84    0.41
  -4  -9   8    4.51    0.43
   5  -9   8    0.14    0.17
  -5   9   8    0.07    0.14
   5  -9  -8    0.31    0.18
  -5  -9   8   -0.05    0.14
   0 -10   8    0.22    0.09
   0 -10  -8    0.18    0.10
   0 -10   8    0.23    0.10
   0  10   8    0.44    0.12
  -1 -10  -8   22.15    0.79
   1 -10   8   21.62    0.75
  -1  10   8   20.80    0.85
   1 -10   8   21.05    0.82
   1  10   8   21.33    0.78
   1 -10  -8   22.00    0.83
  -1 -10   8   21.48    0.83
  -2  10   8    7.43    0.50
  -2 -10  -8    8.14    0.44
   2 -10   8    8.25    0.38
   2 -10   8    7.50    0.49
  -2 -10   8    7.41    0.50
   2  10   8    8.09    0.42
   2 -10  -8    7.59    0.45
  -3 -10  -8    5.60    0.37
   3 -10   8    4.79    0.42
  -3  10   8    4.89    0.43
  -3 -10   8    4.17    0.40
   3 -10  -8    4.92    0.41
   3  10   8    5.08    0.33
   4 -10   8    0.46    0.20
  -4  10   8    0.83    0.24
  -4 -10   8    0.51    0.19
   4 -10  -8    0.59    0.20
   5 -10   8    0.27    0.16
  -5  10   8    0.01    0.13
  -5 -10   8    0.18    0.15
   5 -10  -8    0.09    0.16
   0  11   8   12.17    0.58
   0 -11   8   13.16    0.58
   0 -11  -8   12.16    0.58
   0 -11   8   12.88    0.53
  -1 -11  -8   19.96    0.77
  -1  11   8   18.45    0.81
   1 -11   8   19.96    0.73
   1 -11   8   20.11    0.79
  -1 -11   8   19.19    0.80
   1  11   8   18.36    0.72
   1 -11  -8   19.67    0.79
  -2  11   8   22.94    0.97
  -2 -11  -8   23.16    0.87
   2 -11   8   22.51    0.94
   2 -11   8   22.72    0.79
   2  11   8   22.76    0.82
   2 -11  -8   22.72    0.90
  -2 -11   8   22.39    0.94
  -3  11   8    0.25    0.18
   3 -11   8    0.18    0.14
  -3 -11  -8    0.21    0.12
  -3 -11   8    0.38    0.18
   3 -11  -8    0.33    0.16
  -4  11   8    0.86    0.24
   4 -11   8    0.44    0.19
   4 -11  -8    0.81    0.24
  -4 -11   8    0.55    0.19
   5 -11   8    2.78    0.37
  -5  11   8    2.73    0.38
   5 -11  -8    2.45    0.36
  -5 -11   8    2.30    0.33
   0 -12  -8    4.82    0.36
   0 -12   8    4.58    0.33
   0 -12   8    5.11    0.31
   0  12   8    5.04    0.35
   1 -12   8   32.46    1.11
  -1 -12  -8   29.89    1.08
   1 -12   8   32.82    1.05
  -1  12   8   29.78    1.13
  -1 -12   8   28.31    1.10
   1 -12  -8   32.72    1.12
   1  12   8   31.38    1.05
   2 -12   8    2.80    0.30
  -2 -12  -8    2.24    0.26
   2 -12   8    2.55    0.23
  -2  12   8    2.05    0.29
   2 -12  -8    2.64    0.27
  -2 -12   8    2.39    0.31
   2  12   8    2.87    0.24
   3 -12   8    4.40    0.42
  -3  12   8    4.15    0.43
  -3 -12  -8    4.13    0.33
   3 -12  -8    3.32    0.35
  -3 -12   8    3.42    0.39
   4 -12   8    1.64    0.28
  -4  12   8    1.18    0.28
   4 -12  -8    1.71    0.33
  -4 -12   8    1.49    0.32
  -5  12   8    0.83    0.24
   5 -12   8    1.36    0.31
   5 -12  -8    1.17    0.31
  -5 -12   8    1.67    0.28
   0  13   8    1.47    0.21
   0 -13   8    1.30    0.19
   0 -13  -8    1.30    0.20
   1 -13   8   10.82    0.53
  -1  13   8    9.94    0.58
  -1 -13  -8   10.25    0.55
   1 -13   8   11.01    0.56
   1  13   8   10.71    0.52
   1 -13  -8   10.00    0.56
  -1 -13   8    9.25    0.56
   2 -13   8    8.50    0.46
   2 -13   8    9.21    0.56
  -2 -13  -8    7.37    0.47
  -2  13   8    8.99    0.58
   2  13   8    8.69    0.46
  -2 -13   8    7.88    0.55
   2 -13  -8    8.49    0.53
  -3 -13  -8    5.36    0.40
  -3  13   8    5.50    0.50
   3 -13   8    5.72    0.49
  -3 -13   8    4.99    0.47
   3 -13  -8    5.20    0.45
  -4  13   8    0.76    0.26
   4 -13   8    0.99    0.27
   4 -13  -8    0.66    0.23
  -4 -13   8    0.66    0.24
   5 -13   8    1.96    0.32
  -5  13   8    2.16    0.34
   5 -13  -8    1.97    0.38
  -5 -13   8    1.51    0.33
   0 -14  -8   -0.02    0.08
   0  14   8    0.10    0.11
   0 -14   8    0.06    0.12
   1 -14   8   20.58    0.82
   1 -14   8   17.15    0.75
  -1 -14  -8   17.04    0.78
  -1  14   8   18.02    0.84
   1 -14  -8   17.49    0.81
  -1 -14   8   16.20    0.81
   1  14   8   19.23    0.75
   2 -14   8   10.86    0.56
  -2 -14  -8   10.95    0.60
   2 -14   8   11.34    0.64
  -2  14   8    9.53    0.63
  -2 -14   8    9.81    0.63
   2 -14  -8   10.79    0.62
   3 -14   8    0.71    0.21
  -3 -14  -8    0.74    0.19
  -3  14   8    0.84    0.27
   3 -14  -8    0.65    0.22
  -3 -14   8    0.34    0.21
   4 -14   8    0.33    0.15
  -4  14   8    0.14    0.18
  -4 -14  -8    0.13    0.13
  -4 -14   8    0.38    0.21
   4 -14  -8    0.40    0.20
   0 -15  -8    0.26    0.13
   0  15   8    0.07    0.11
   0 -15   8   -0.02    0.13
   1 -15   8    0.58    0.18
  -1  15   8    0.44    0.18
   1 -15   8    0.42    0.15
  -1 -15  -8    0.54    0.16
   1 -15  -8    0.54    0.16
  -1 -15   8    0.40    0.18
   1  15   8    0.94    0.16
   2 -15   8    5.02    0.43
   2 -15   8    5.60    0.42
  -2  15   8    5.82    0.49
  -2 -15  -8    5.97    0.44
   2 -15  -8    5.31    0.43
  -2 -15   8    5.22    0.47
   3 -15   8    4.36    0.43
  -3 -15  -8    4.68    0.39
  -3  15   8    3.90    0.44
  -3 -15   8    4.51    0.47
   3 -15  -8    3.70    0.41
   4 -15   8    0.33    0.19
  -4  15   8   -0.04    0.15
  -4 -15  -8    0.32    0.12
  -4 -15   8    0.08    0.19
   4 -15  -8    0.01    0.16
   0 -16  -8   11.38    0.64
   0  16   8   11.26    0.61
   1 -16   8    0.07    0.14
  -1 -16  -8    0.20    0.12
  -1  16   8   -0.03    0.12
   1 -16  -8   -0.05    0.08
  -1 -16   8    0.04    0.13
  -2  16   8    1.66    0.29
  -2 -16  -8    1.87    0.24
   2 -16   8    1.32    0.27
   2 -16   8    1.60    0.25
   2 -16  -8    1.43    0.23
  -2 -16   8    1.15    0.28
   3 -16   8    2.38    0.32
  -3  16   8    2.86    0.39
  -3 -16  -8    2.42    0.30
  -3 -16   8    2.14    0.35
   3 -16  -8    2.26    0.33
  -4  16   8    0.88    0.33
   4 -16   8    0.76    0.25
   4 -16  -8    0.88    0.28
  -4 -16   8    1.05    0.34
   0 -17  -8   11.25    0.66
   0  17   8   11.33    0.62
   1 -17   8    1.23    0.26
  -1  17   8    1.58    0.30
  -1 -17  -8    1.37    0.27
   1 -17  -8    1.35    0.22
  -1 -17   8    1.44    0.30
  -2  17   8    3.74    0.42
   2 -17   8    3.89    0.39
   2 -17   8    3.78    0.36
  -2 -17  -8    3.91    0.38
  -2  17  -8    4.29    0.45
   2 -17  -8    4.28    0.39
  -2 -17   8    4.05    0.45
   3 -17   8    0.73    0.22
  -3 -17  -8    1.20    0.25
  -3  17   8    0.45    0.24
  -3 -17   8    0.77    0.27
  -3  17  -8    0.63    0.26
   3 -17  -8    0.96    0.29
  -4  17   8    1.69    0.39
   4 -17  -8    1.96    0.39
  -4  17  -8    1.93    0.43
  -4 -17   8    2.02    0.42
   0 -18  -8   11.75    0.70
   1 -18   8    1.60    0.31
  -1 -18  -8    1.73    0.25
  -1  18   8    1.54    0.31
   1 -18  -8    1.61    0.24
  -1 -18   8    1.45    0.32
   2 -18   8    3.61    0.38
  -2 -18  -8    3.57    0.36
  -2  18   8    2.67    0.37
   2 -18  -8    2.85    0.32
  -2 -18   8    2.81    0.40
  -3  18   8    5.49    0.55
  -3 -18  -8    5.62    0.48
  -3  18  -8    5.31    0.55
  -3 -18   8    4.92    0.55
   3 -18  -8    5.86    0.54
   0 -19  -8    0.11    0.13
   0 -19   8    0.05    0.16
  -1 -19  -8    0.79    0.21
   1 -19   8    0.68    0.22
  -1  19   8    0.61    0.21
   1 -19  -8    0.99    0.23
  -1 -19   8    0.87    0.27
  -2  19   8    0.14    0.14
  -2 -19  -8    0.19    0.13
   2 -19   8    0.38    0.20
  -2 -19   8    0.48    0.24
   2 -19  -8    0.14    0.11
  -3  19   8    0.80    0.29
  -3 -19  -8    1.05    0.22
  -3  19  -8    1.05    0.31
   3 -19  -8    0.45    0.22
  -3 -19   8    0.86    0.31
   0 -20   8    0.17    0.18
   0 -20  -8   -0.07    0.10
   1 -20   8    0.23    0.19
  -1 -20  -8   -0.03    0.13
  -1  20   8    0.17    0.12
  -1 -20   8   -0.11    0.18
   1 -20  -8    0.21    0.12
  -2 -20  -8    0.51    0.17
  -2  20   8    0.65    0.25
   2 -20  -8    0.45    0.14
  -2 -20   8    0.51    0.28
   0 -21  -8   -0.19    0.08
   0 -21   8   -0.17    0.17
   1 -21   8    3.90    0.45
  -1 -21  -8    3.67    0.38
  -1 -21   8    3.36    0.46
   1 -21  -8    3.83    0.39
   0   0  -9    0.00    0.04
   0   0   9    0.05    0.06
  -1   0   9    0.96    0.13
   1   0  -9    0.81    0.12
   1   0   9    0.75    0.13
   2   0  -9    2.50    0.22
  -2   0   9    2.83    0.23
   2   0   9    2.52    0.23
   3   0  -9    0.94    0.20
   3   0   9    1.04    0.21
  -3   0   9    0.61    0.15
   4   0  -9    0.96    0.24
   4   0   9    0.80    0.21
  -4   0   9    1.06    0.21
   5   0   9    6.08    0.49
   5   0  -9    4.55    0.42
   6   0   9    3.11    0.40
   0  -1   9    5.43    0.30
   0   1   9    5.14    0.29
   0   1  -9    5.43    0.23
   0  -1  -9    5.27    0.23
   1  -1   9    7.48    0.38
   1   1  -9    7.74    0.35
  -1   1   9    8.07    0.38
   1   1   9    7.51    0.38
   1  -1  -9    8.00    0.36
  -1  -1   9    7.84    0.37
  -2   1   9    1.14    0.16
   2   1  -9    1.46    0.17
   2  -1   9    1.55    0.18
   2  -1  -9    1.15    0.16
   2   1   9    1.28    0.16
  -2  -1   9    1.32    0.15
   3   1  -9    3.55    0.30
  -3   1   9    3.30    0.28
   3  -1   9    3.41    0.30
   3  -1  -9    3.39    0.30
  -3  -1   9    3.20    0.26
   3   1   9    3.76    0.30
  -4   1   9    6.65    0.45
   4  -1   9    7.20    0.50
   4   1  -9    6.13    0.45
   4   1   9    6.83    0.48
  -4  -1   9    7.71    0.45
   4  -1  -9    6.13    0.46
   5  -1   9    5.59    0.48
  -5   1   9    6.08    0.46
   5   1   9    5.88    0.49
   5  -1  -9    6.00    0.49
   6  -1   9    0.89    0.25
   6   1   9    0.90    0.26
   6  -1  -9    0.92    0.28
   0  -2  -9   14.45    0.48
   0  -2   9   14.79    0.56
   0   2   9   15.36    0.57
   1   2  -9    8.04    0.36
  -1  -2  -9    8.07    0.27
   1  -2   9    7.88    0.40
  -1   2   9    7.38    0.38
   1   2   9    7.77    0.39
  -1  -2   9    8.10    0.36
   1  -2  -9    8.33    0.37
   2   2  -9   22.31    0.79
   2  -2   9   22.08    0.84
  -2   2   9   22.96    0.83
   2   2   9   23.40    0.83
  -2  -2   9   21.64    0.75
   2  -2  -9   23.68    0.81
   3  -2   9    2.03    0.24
   3   2  -9    1.75    0.22
  -3   2   9    1.58    0.22
   3   2   9    1.86    0.21
  -3  -2   9    1.61    0.19
   3  -2  -9    1.58    0.22
  -4   2   9    0.45    0.15
   4  -2   9    0.17    0.13
   4  -2  -9    0.17    0.14
   4   2   9    0.13    0.13
  -4  -2   9    0.16    0.11
   5  -2   9    1.91    0.30
  -5   2   9    2.54    0.31
   5  -2  -9    2.34    0.32
   5   2   9    2.40    0.32
   6  -2   9    0.09    0.19
   6  -2  -9    0.10    0.19
   6   2   9    0.37    0.20
   0  -3   9    0.52    0.08
   0   3   9    0.63    0.13
   0  -3   9    0.68    0.13
   0  -3  -9    0.55    0.09
   1  -3   9    1.13    0.17
  -1  -3  -9    1.10    0.10
  -1   3   9    1.02    0.15
   1   3   9    1.00    0.14
   1  -3  -9    0.99    0.13
  -1  -3   9    1.08    0.13
  -2   3   9    2.04    0.22
   2  -3   9    2.03    0.22
  -2  -3  -9    2.24    0.13
  -2  -3   9    2.55    0.19
   2   3   9    2.43    0.22
   2  -3  -9    2.29    0.22
   3  -3   9    8.37    0.51
  -3   3   9    8.49    0.49
   3  -3  -9    8.14    0.47
  -3  -3   9    8.24    0.40
   3   3   9    8.73    0.48
   4  -3   9    7.79    0.55
  -4   3   9    8.83    0.54
   4  -3  -9    8.41    0.52
   4   3   9    8.46    0.52
  -5   3   9    4.89    0.43
   5  -3   9    5.18    0.48
   5  -3  -9    4.10    0.41
   5   3   9    5.44    0.45
   6  -3   9    0.84    0.27
  -6  -3   9    0.79    0.26
   6  -3  -9    0.94    0.29
   0  -4   9    0.62    0.09
   0  -4  -9    0.63    0.10
   0   4   9    0.41    0.11
   0  -4   9    0.47    0.11
  -1   4   9   72.72    2.00
   1  -4   9   69.50    1.73
  -1  -4  -9   74.14    1.79
   1  -4   9   70.81    1.98
   1  -4  -9   74.54    1.91
  -1  -4   9   74.74    1.89
  -1  -4   9   69.94    1.93
   2  -4   9    1.96    0.23
  -2  -4  -9    1.90    0.14
  -2   4   9    1.49    0.20
   2  -4  -9    1.49    0.19
  -2  -4   9    1.83    0.16
   2   4   9    1.67    0.18
  -3  -4  -9    2.85    0.19
   3  -4   9    2.83    0.29
  -3   4   9    2.37    0.27
  -3  -4   9    2.62    0.20
   3   4   9    3.02    0.27
   3  -4  -9    2.53    0.26
   4  -4   9    1.58    0.31
  -4   4   9    1.19    0.21
   4   4   9    1.40    0.22
   4  -4  -9    1.10    0.23
   5  -4   9    8.93    0.64
  -5   4   9    9.28    0.61
   5   4   9    8.38    0.56
  -5  -4   9    8.52    0.67
   5  -4  -9    7.70    0.57
  -6   4   9    6.30    0.52
   6  -4   9    5.41    0.55
   6  -4  -9    5.84    0.53
  -6  -4   9    4.96    0.52
   0   5   9   45.67    1.39
   0  -5   9   48.55    1.29
   0  -5  -9   49.17    1.31
   0  -5   9   48.57    1.36
   1  -5   9   20.84    0.59
  -1   5   9   20.63    0.77
   1  -5   9   21.06    0.77
  -1  -5  -9   20.84    0.64
  -1  -5   9   20.72    0.67
   1   5   9   21.74    0.76
   1  -5  -9   19.66    0.71
  -1  -5   9   20.82    0.75
   2  -5   9   14.68    0.67
  -2  -5  -9   14.62    0.50
   2  -5   9   14.91    0.43
  -2   5   9   13.80    0.65
   2   5   9   14.83    0.61
  -2  -5   9   15.33    0.51
   2  -5  -9   14.95    0.62
  -2  -5   9   12.47    0.62
   3  -5   9    4.53    0.38
  -3   5   9    4.56    0.38
  -3  -5  -9    4.99    0.27
  -3  -5   9    3.76    0.38
   3   5   9    4.94    0.34
   3  -5  -9    4.43    0.34
   4  -5   9    1.83    0.28
  -4   5   9    1.28    0.26
   4   5   9    1.75    0.25
   4  -5  -9    1.74    0.26
  -4  -5   9    1.87    0.30
  -5   5   9    0.33    0.17
   5  -5   9    0.27    0.19
   5  -5  -9    0.15    0.14
   5   5   9    0.33    0.18
  -5  -5   9    0.29    0.16
  -6   5   9    7.22    0.57
   6  -5   9    6.15    0.58
  -6  -5   9    6.76    0.60
   6  -5  -9    7.28    0.60
   0   6   9   13.64    0.58
   0  -6   9   14.11    0.55
   0  -6   9   14.56    0.52
   0  -6  -9   15.17    0.55
  -1  -6  -9   41.70    1.15
   1  -6   9   41.23    1.09
   1  -6   9   42.51    1.28
  -1   6   9   40.80    1.29
   1  -6  -9   40.08    1.21
  -1  -6   9   40.30    1.24
  -1  -6   9   41.75    1.15
   1   6   9   40.78    1.24
   2  -6   9    2.62    0.15
  -2   6   9    2.66    0.27
   2  -6   9    2.51    0.27
  -2  -6  -9    2.67    0.19
  -2  -6   9    2.48    0.25
   2   6   9    2.64    0.23
   2  -6  -9    2.37    0.24
  -2  -6   9    2.90    0.18
   3  -6   9    5.85    0.44
  -3   6   9    6.09    0.44
  -3  -6  -9    6.21    0.32
   3   6   9    5.98    0.38
   3  -6  -9    5.33    0.38
  -3  -6   9    5.20    0.44
   4  -6   9    4.29    0.42
  -4   6   9    4.53    0.41
  -4  -6   9    3.73    0.42
   4  -6  -9    4.48    0.40
   4   6   9    5.35    0.40
  -5   6   9    2.97    0.36
   5  -6   9    3.19    0.41
   5  -6  -9    3.40    0.39
  -5  -6   9    3.92    0.44
   6  -6   9    0.09    0.19
  -6   6   9    0.32    0.16
   6  -6  -9    0.03    0.18
  -6  -6   9    0.41    0.19
   0  -7  -9    0.36    0.10
   0   7   9    0.59    0.14
   0  -7   9    0.55    0.09
   0  -7   9    0.53    0.11
  -1  -7  -9   28.95    0.88
  -1   7   9   26.05    0.98
   1  -7   9   27.68    0.97
   1  -7   9   27.79    0.82
  -1  -7   9   28.67    0.95
   1  -7  -9   27.08    0.92
   1   7   9   28.68    0.94
  -1  -7   9   29.76    0.85
  -2  -7  -9   26.77    0.83
   2  -7   9   25.29    0.97
  -2   7   9   24.86    0.98
   2   7   9   25.78    0.90
   2  -7  -9   25.91    0.93
  -2  -7   9   25.15    0.97
  -3  -7  -9   11.18    0.48
   3  -7   9   10.37    0.61
  -3   7   9   10.11    0.60
  -3  -7   9   10.36    0.63
   3   7   9   11.31    0.54
   3  -7  -9   10.92    0.57
  -4   7   9    5.04    0.44
   4  -7   9    4.61    0.44
   4   7   9    4.61    0.37
   4  -7  -9    3.69    0.37
  -4  -7   9    4.56    0.46
  -5   7   9    2.51    0.33
   5  -7   9    2.48    0.37
   5  -7  -9    2.83    0.35
  -5  -7   9    2.55    0.35
   6  -7   9    3.17    0.44
  -6   7   9    3.83    0.41
   6  -7  -9    3.52    0.43
  -6  -7   9    2.36    0.35
   0   8   9    0.18    0.08
   0  -8   9    0.05    0.07
   0  -8  -9    0.10    0.08
   0  -8   9    0.20    0.08
   1  -8   9   23.31    0.74
   1  -8   9   24.38    0.88
  -1  -8  -9   23.60    0.79
  -1   8   9   24.57    0.92
   1  -8  -9   22.60    0.84
  -1  -8   9   24.78    0.74
  -1  -8   9   24.18    0.86
   1   8   9   23.42    0.84
   2  -8   9    2.17    0.26
  -2  -8  -9    1.98    0.20
   2  -8   9    2.48    0.17
  -2   8   9    2.25    0.27
   2   8   9    2.56    0.23
   2  -8  -9    2.51    0.26
  -2  -8   9    1.72    0.23
   3  -8   9    9.58    0.59
  -3  -8  -9    8.89    0.44
  -3   8   9    9.43    0.59
   3   8   9    9.55    0.49
   3  -8  -9    9.11    0.53
  -3  -8   9    8.79    0.59
   4  -8   9    3.41    0.37
  -4   8   9    2.77    0.33
   4   8   9    2.80    0.29
  -4  -8   9    3.10    0.38
   4  -8  -9    3.35    0.35
   5  -8   9    1.25    0.31
  -5   8   9    1.32    0.30
   5  -8  -9    1.43    0.31
  -5  -8   9    1.74    0.29
   6  -8   9    1.34    0.34
  -6   8   9    0.76    0.24
  -6  -8   9    0.83    0.25
   6  -8  -9    0.76    0.27
   0  -9   9   47.32    1.39
   0  -9   9   48.91    1.41
   0   9   9   49.59    1.48
   0  -9  -9   47.94    1.42
  -1  -9  -9    7.31    0.38
   1  -9   9    6.89    0.34
  -1   9   9    6.17    0.41
   1  -9   9    6.65    0.41
  -1  -9   9    6.51    0.39
  -1  -9   9    6.32    0.30
   1  -9  -9    6.20    0.39
   1   9   9    6.76    0.38
  -2  -9  -9   50.47    1.43
  -2   9   9   47.12    1.59
   2  -9   9   47.43    1.34
   2  -9   9   48.46    1.58
  -2  -9   9   48.10    1.55
   2   9   9   50.73    1.48
   2  -9  -9   48.93    1.53
  -3  -9  -9    3.50    0.29
   3  -9   9    3.24    0.35
  -3   9   9    3.21    0.35
  -3  -9   9    2.62    0.34
   3   9   9    3.46    0.28
   3  -9  -9    3.40    0.32
  -4   9   9    1.05    0.26
   4  -9   9    0.92    0.24
   4  -9  -9    1.00    0.25
  -4  -9   9    0.82    0.27
   5  -9   9    0.09    0.17
  -5   9   9    0.39    0.18
   5  -9  -9    0.29    0.17
  -5  -9   9    0.58    0.21
   0 -10   9    3.49    0.26
   0  10   9    2.72    0.26
   0 -10  -9    2.86    0.26
   0 -10   9    3.20    0.24
  -1 -10  -9    6.18    0.37
  -1  10   9    6.64    0.44
   1 -10   9    6.02    0.40
   1 -10   9    6.25    0.34
   1  10   9    6.73    0.38
  -1 -10   9    6.19    0.39
   1 -10  -9    6.00    0.39
  -2 -10  -9    1.04    0.19
  -2  10   9    0.78    0.20
   2 -10   9    0.69    0.20
   2 -10   9    1.04    0.13
   2 -10  -9    0.79    0.18
  -2 -10   9    0.76    0.22
   2  10   9    0.90    0.17
  -3 -10  -9    3.36    0.29
   3 -10   9    3.50    0.37
  -3  10   9    3.72    0.37
  -3 -10   9    3.68    0.39
   3  10   9    3.38    0.28
   3 -10  -9    2.78    0.29
  -4  10   9    4.82    0.45
   4 -10   9    4.03    0.43
  -4 -10   9    4.52    0.46
   4 -10  -9    4.12    0.41
  -5  10   9    0.09    0.15
   5 -10   9    0.36    0.16
  -5 -10   9    0.21    0.14
   5 -10  -9   -0.06    0.14
   0 -11  -9    5.21    0.37
   0  11   9    6.00    0.39
   0 -11   9    5.96    0.37
   0 -11   9    6.64    0.36
   1 -11   9    2.16    0.20
   1 -11   9    1.73    0.23
  -1 -11  -9    2.06    0.23
  -1  11   9    1.89    0.25
  -1 -11   9    2.39    0.25
   1  11   9    2.16    0.22
   1 -11  -9    1.64    0.21
  -2  11   9   13.63    0.72
   2 -11   9   13.42    0.69
  -2 -11  -9   13.07    0.61
   2 -11   9   13.89    0.56
  -2 -11   9   12.18    0.68
   2  11   9   14.11    0.61
   2 -11  -9   13.54    0.66
  -3  11   9   18.99    0.95
   3 -11   9   19.97    0.95
  -3 -11   9   18.34    0.92
   3 -11  -9   20.15    0.89
   3  11   9   21.02    0.79
  -4  11   9    7.34    0.58
   4 -11   9    7.29    0.57
  -4 -11   9    6.75    0.57
   4 -11  -9    7.29    0.55
   5 -11   9    0.71    0.21
  -5  11   9    0.58    0.20
  -5 -11   9    0.86    0.23
   5 -11  -9    0.71    0.25
   0 -12  -9    1.62    0.20
   0  12   9    2.02    0.23
   0 -12   9    1.85    0.19
   0 -12   9    1.95    0.22
  -1 -12  -9   10.16    0.54
   1 -12   9   10.54    0.50
  -1  12   9    9.76    0.58
   1 -12   9   10.71    0.56
   1 -12  -9    9.74    0.54
   1  12   9    9.99    0.51
  -1 -12   9    9.36    0.55
   2 -12   9    5.91    0.44
  -2 -12  -9    6.94    0.42
  -2  12   9    5.15    0.45
   2 -12   9    6.43    0.37
   2 -12  -9    5.97    0.42
   2  12   9    6.59    0.39
  -2 -12   9    5.62    0.46
  -3 -12  -9    0.92    0.20
  -3  12   9    1.18    0.27
   3 -12   9    1.01    0.24
   3 -12  -9    1.33    0.20
  -3 -12   9    0.99    0.25
   4 -12   9    2.57    0.34
  -4  12   9    3.17    0.38
   4 -12  -9    2.51    0.34
  -4 -12   9    2.61    0.38
   5 -12   9    0.10    0.14
  -5  12   9    0.01    0.12
   5 -12  -9   -0.01    0.17
  -5 -12   9   -0.14    0.12
   0  13   9    1.30    0.22
   0 -13  -9    1.25    0.19
   0 -13   9    1.33    0.21
  -1 -13  -9    4.77    0.36
   1 -13   9    5.65    0.39
   1 -13   9    5.52    0.35
  -1  13   9    4.04    0.38
   1  13   9    4.79    0.34
   1 -13  -9    5.10    0.38
  -1 -13   9    4.08    0.37
  -2 -13  -9   12.72    0.63
   2 -13   9   13.69    0.71
  -2  13   9   12.38    0.72
   2 -13   9   12.81    0.58
   2  13   9   12.76    0.59
  -2 -13   9   12.35    0.70
   2 -13  -9   12.91    0.67
   3 -13   9    2.56    0.33
  -3  13   9    1.79    0.30
  -3 -13  -9    2.52    0.27
   3 -13  -9    2.18    0.27
  -3 -13   9    2.18    0.34
   4 -13   9    1.67    0.28
  -4  13   9    1.22    0.29
  -4 -13   9    0.89    0.27
   4 -13  -9    1.23    0.30
  -5  13   9    0.47    0.17
   5 -13   9    0.41    0.18
  -5 -13   9   -0.04    0.12
   5 -13  -9    0.74    0.27
   0 -14   9    3.23    0.33
   0  14   9    3.19    0.31
   0 -14  -9    3.00    0.29
  -1  14   9    1.44    0.25
   1 -14   9    2.02    0.24
  -1 -14  -9    1.54    0.21
   1 -14   9    1.91    0.26
   1  14   9    1.78    0.21
  -1 -14   9    1.32    0.27
   1 -14  -9    1.06    0.22
  -2  14   9    2.01    0.31
  -2 -14  -9    1.40    0.21
   2 -14   9    2.07    0.27
   2 -14   9    1.81    0.25
   2 -14  -9    1.78    0.23
  -2 -14   9    1.68    0.32
   3 -14   9    1.15    0.26
  -3  14   9    0.62    0.23
  -3 -14  -9    1.24    0.25
   3 -14  -9    1.44    0.28
  -3 -14   9    0.98    0.27
   4 -14   9    0.60    0.23
  -4  14   9    0.32    0.21
   4 -14  -9    0.51    0.23
  -4 -14   9    0.39    0.24
   0 -15  -9    0.13    0.11
   0  15   9    0.30    0.13
   0 -15   9    0.04    0.14
  -1 -15  -9    3.30    0.31
   1 -15   9    2.94    0.29
  -1  15   9    2.65    0.32
   1 -15   9    3.03    0.32
   1  15   9    3.18    0.29
  -1 -15   9    2.67    0.34
   1 -15  -9    2.71    0.30
  -2  15   9    2.44    0.33
   2 -15   9    2.57    0.28
   2 -15   9    2.50    0.29
  -2 -15  -9    1.98    0.26
   2 -15  -9    2.39    0.28
  -2 -15   9    2.36    0.35
  -3 -15  -9    2.76    0.29
  -3  15   9    2.63    0.37
   3 -15   9    3.12    0.37
  -3 -15   9    2.50    0.38
   3 -15  -9    2.11    0.30
  -4  15   9    1.32    0.33
   4 -15   9    1.30    0.30
   4 -15  -9    1.07    0.29
  -4 -15   9    0.85    0.31
   0 -16  -9    3.48    0.33
   0 -16   9    3.51    0.37
   0  16   9    3.78    0.35
   1 -16   9    1.88    0.27
  -1  16   9    2.00    0.29
  -1 -16  -9    1.40    0.22
  -1 -16   9    1.72    0.28
   1 -16  -9    1.88    0.26
   2 -16   9    0.22    0.14
  -2 -16  -9    0.31    0.12
  -2  16   9    0.20    0.16
   2 -16   9    0.19    0.14
   2 -16  -9    0.08    0.10
  -2 -16   9    0.17    0.19
  -3 -16  -9    5.77    0.45
  -3  16   9    4.33    0.48
   3 -16   9    4.88    0.48
  -3 -16   9    3.85    0.46
   3 -16  -9    4.15    0.45
   4 -16   9    0.31    0.18
  -4  16   9    0.58    0.26
  -4 -16   9    0.62    0.27
   4 -16  -9    0.21    0.21
   0  17   9    0.30    0.15
   0 -17   9    0.05    0.15
   0 -17  -9    0.03    0.10
   1 -17   9    1.00    0.24
  -1  17   9    1.39    0.28
  -1 -17  -9    1.31    0.21
   1 -17  -9    1.36    0.22
  -1 -17   9    0.84    0.25
   2 -17   9    0.26    0.12
  -2  17   9    0.10    0.16
  -2 -17  -9    0.17    0.11
   2 -17  -9    0.11    0.10
  -2 -17   9    0.29    0.20
  -3 -17  -9    1.89    0.25
  -3  17   9    1.27    0.31
   3 -17   9    1.49    0.25
   3 -17  -9    1.89    0.38
  -3 -17   9    1.60    0.36
   0  18   9    7.70    0.51
   0 -18   9    7.65    0.56
   0 -18  -9    7.68    0.55
  -1 -18  -9    0.16    0.12
  -1  18   9    0.17    0.14
   1 -18   9    0.06    0.14
  -1 -18   9    0.11    0.18
   1 -18  -9    0.19    0.13
  -2 -18  -9    1.85    0.26
  -2  18   9    1.07    0.29
   2 -18  -9    1.33    0.23
  -2 -18   9    1.07    0.30
  -3 -18  -9    1.03    0.23
   3 -18   9    0.71    0.21
  -3  18   9    1.00    0.30
  -3 -18   9    0.62    0.28
   3 -18  -9    0.87    0.29
  -3  18  -9    0.54    0.28
   0 -19   9    0.32    0.21
   0 -19  -9    0.30    0.15
  -1 -19  -9    4.90    0.43
   1 -19   9    3.85    0.42
  -1  19   9    4.73    0.43
   1 -19  -9    4.04    0.39
  -1 -19   9    3.75    0.44
  -2  19   9    3.67    0.44
  -2 -19  -9    3.82    0.39
  -2 -19   9    4.51    0.49
   2 -19  -9    3.81    0.38
   0 -20  -9    3.06    0.34
   0 -20   9    2.29    0.36
   1 -20   9    2.11    0.33
  -1  20   9    2.40    0.31
  -1 -20  -9    1.86    0.28
   1 -20  -9    2.31    0.29
  -1 -20   9    2.35    0.38
  -2  20   9   -0.02    0.17
  -2 -20  -9   -0.02    0.11
  -2 -20   9    0.37    0.26
   2 -20  -9    0.15    0.11
   0 -21   9    0.18    0.20
   0 -21  -9   -0.02    0.10
   0   0 -10    2.21    0.15
   0   0  10    1.99    0.20
  -1   0  10   40.33    1.19
   1   0  10   39.22    1.20
   1   0 -10   37.74    1.11
   2   0  10   11.09    0.55
   2   0 -10   12.08    0.53
  -2   0  10   12.35    0.53
  -3   0  10    2.90    0.27
   3   0  10    3.45    0.30
   3   0 -10    2.75    0.27
   4   0  10    8.98    0.58
  -4   0  10    8.62    0.52
   4   0 -10    8.73    0.53
   5   0 -10    0.00    0.12
   5   0  10   -0.12    0.12
   6   0  10    0.06    0.16
   0  -1  10  144.97    3.76
   0  -1 -10  145.42    3.57
   0   1  10  152.62    3.77
   0   1 -10  160.42    3.57
   1  -1  10    9.39    0.46
  -1   1  10   11.00    0.47
   1   1 -10    9.34    0.41
   1  -1 -10    9.92    0.42
  -1  -1  10    9.93    0.44
   1   1  10   10.18    0.47
   2  -1  10   27.86    0.98
   2   1 -10   26.99    0.92
  -2   1  10   25.82    0.92
  -2  -1  10   28.07    0.91
   2  -1 -10   26.99    0.92
   2   1  10   27.96    0.97
  -3   1  10    3.94    0.32
   3   1 -10    3.68    0.32
   3  -1  10    4.39    0.34
   3   1  10    3.95    0.33
   3  -1 -10    4.20    0.33
  -3  -1  10    3.96    0.30
  -4   1  10    8.70    0.52
   4  -1  10    7.60    0.53
   4   1 -10    6.65    0.46
   4   1  10    8.10    0.53
   4  -1 -10    7.69    0.49
  -4  -1  10    7.69    0.46
   5  -1  10    1.12    0.27
  -5   1  10    1.10    0.19
   5   1  10    1.02    0.24
   5  -1 -10    1.11    0.28
   6  -1  10    4.66    0.48
   6   1  10    3.94    0.44
   6  -1 -10    3.77    0.45
   0   2  10    0.04    0.06
   0  -2 -10    0.05    0.05
   0  -2  10    0.04    0.06
   1   2 -10    6.49    0.32
   1  -2  10    6.23    0.36
  -1   2  10    6.45    0.36
   1   2  10    6.36    0.36
   1  -2 -10    6.37    0.33
  -1  -2  10    6.40    0.33
   2  -2  10    1.88    0.22
   2   2 -10    1.77    0.19
  -2   2  10    1.67    0.20
   2  -2 -10    1.70    0.20
   2   2  10    1.65    0.20
  -2  -2  10    1.55    0.17
   3   2 -10    2.51    0.27
  -3   2  10    2.60    0.27
   3  -2  10    2.73    0.28
   3   2  10    2.33    0.26
   3  -2 -10    2.35    0.25
  -3  -2  10    2.69    0.23
  -4   2  10   13.48    0.68
   4  -2  10   11.59    0.68
  -4  -2  10   12.43    0.60
   4  -2 -10   11.96    0.64
   4   2  10   12.78    0.68
   5  -2  10   -0.09    0.14
  -5   2  10   -0.09    0.10
   5  -2 -10   -0.13    0.12
   5   2  10   -0.14    0.13
   6  -2  10    1.06    0.31
   6  -2 -10    1.23    0.33
   6   2  10    1.73    0.34
   0  -3  10    1.66    0.17
   0   3  10    1.31    0.16
   0  -3 -10    1.44    0.13
   0  -3  10    1.51    0.13
   1  -3  10   11.08    0.51
  -1   3  10   12.29    0.53
  -1  -3 -10   11.74    0.38
  -1  -3  10   12.38    0.48
   1  -3 -10   11.01    0.47
   1   3  10   10.34    0.50
   2  -3  10    7.71    0.45
  -2  -3 -10    8.38    0.28
  -2   3  10    7.20    0.43
  -2  -3  10    7.42    0.37
   2   3  10    7.98    0.43
   2  -3 -10    7.88    0.42
  -3   3  10    7.20    0.46
   3  -3  10    6.78    0.47
  -3  -3  10    6.63    0.37
   3   3  10    6.45    0.42
   3  -3 -10    7.15    0.43
   4  -3  10   11.95    0.70
  -4   3  10   12.49    0.67
   4   3  10   13.56    0.69
   4  -3 -10   12.43    0.65
   5  -3  10    0.93    0.27
  -5   3  10    0.89    0.22
   5  -3 -10    1.04    0.27
   5   3  10    0.70    0.20
   6  -3  10    2.66    0.40
   6  -3 -10    2.97    0.42
   6   3  10    3.70    0.38
  -6  -3  10    3.05    0.42
   0  -4  10    5.21    0.31
   0  -4  10    5.52    0.26
   0   4  10    5.12    0.32
   0  -4 -10    5.45    0.27
   1  -4  10   18.00    0.50
  -1   4  10   16.42    0.69
   1  -4  10   17.40    0.69
  -1  -4 -10   18.43    0.56
   1  -4 -10   16.83    0.64
  -1  -4  10   19.11    0.69
  -1  -4  10   17.79    0.63
   2  -4  10    5.27    0.37
  -2  -4 -10    5.38    0.23
  -2   4  10    4.61    0.35
   2   4  10    5.23    0.34
  -2  -4  10    5.13    0.28
   2  -4 -10    4.82    0.33
   3  -4  10    8.18    0.53
  -3   4  10    8.84    0.53
  -3  -4  10    9.29    0.42
   3   4  10    8.30    0.48
   3  -4 -10    8.49    0.48
  -4   4  10    4.51    0.39
   4  -4  10    4.25    0.42
   4   4  10    5.01    0.41
   4  -4 -10    4.39    0.38
   5  -4  10    2.00    0.32
  -5   4  10    1.96    0.28
   5   4  10    1.89    0.28
  -5  -4  10    1.96    0.34
   5  -4 -10    1.76    0.30
  -6   4  10    0.02    0.12
   6  -4  10    0.31    0.21
   6  -4 -10   -0.20    0.18
  -6  -4  10    0.10    0.16
   0  -5  10   52.51    1.42
   0   5  10   54.78    1.58
   0  -5 -10   54.70    1.45
   0  -5  10   52.37    1.51
  -1   5  10   10.42    0.51
  -1  -5 -10   10.53    0.40
   1  -5  10   10.81    0.36
   1  -5  10   10.75    0.52
   1   5  10   11.42    0.52
   1  -5 -10   10.38    0.47
  -1  -5  10   10.48    0.44
  -1  -5  10   10.86    0.49
  -2   5  10    8.73    0.50
   2  -5  10    8.56    0.50
  -2  -5 -10    9.29    0.36
   2   5  10    8.38    0.45
  -2  -5  10    9.65    0.39
  -2  -5  10    9.62    0.52
   2  -5 -10    8.47    0.46
  -3   5  10   20.19    0.89
   3  -5  10   19.79    0.90
   3  -5 -10   22.51    0.87
  -3  -5  10   21.25    0.96
   3   5  10   22.00    0.85
  -4   5  10    9.70    0.61
   4  -5  10   10.69    0.66
   4  -5 -10    9.27    0.58
  -4  -5  10    9.91    0.68
   4   5  10   10.72    0.60
  -5   5  10    1.93    0.28
   5  -5  10    1.32    0.32
   5   5  10    0.95    0.24
  -5  -5  10    1.17    0.31
   5  -5 -10    1.60    0.31
  -6   5  10    0.20    0.18
   6  -5  10    0.31    0.25
   6  -5 -10    0.10    0.20
  -6  -5  10    0.11    0.18
   0   6  10    1.08    0.16
   0  -6  10    0.93    0.11
   0  -6  10    0.96    0.14
   0  -6 -10    0.83    0.13
   1  -6  10   35.23    1.17
   1  -6  10   34.61    0.97
  -1   6  10   36.09    1.20
  -1  -6 -10   36.48    1.04
   1   6  10   37.13    1.16
  -1  -6  10   37.96    1.07
  -1  -6  10   38.22    1.16
   1  -6 -10   34.56    1.12
  -2  -6 -10    2.65    0.19
   2  -6  10    2.48    0.13
   2  -6  10    2.31    0.26
  -2   6  10    1.97    0.25
   2   6  10    2.35    0.23
   2  -6 -10    2.44    0.24
  -2  -6  10    2.36    0.17
  -2  -6  10    2.46    0.26
   3  -6  10   39.81    1.40
  -3   6  10   37.01    1.36
   3   6  10   39.09    1.28
   3  -6 -10   38.46    1.30
  -3  -6  10   38.91    1.41
   4  -6  10   25.94    1.15
  -4   6  10   26.38    1.13
   4   6  10   27.49    1.05
   4  -6 -10   26.14    1.07
  -4  -6  10   26.51    1.18
   5  -6  10    0.36    0.20
  -5   6  10    0.39    0.16
  -5  -6  10    0.50    0.20
   5   6  10    0.19    0.16
   5  -6 -10    0.45    0.20
  -6   6  10   -0.17    0.13
   6  -6  10    0.23    0.23
   6  -6 -10   -0.11    0.17
  -6  -6  10   -0.15    0.11
   0  -7  10    9.66    0.45
   0  -7 -10    9.70    0.44
   0   7  10   10.04    0.49
   0  -7  10    9.24    0.41
   1  -7  10    3.15    0.28
  -1  -7 -10    3.02    0.22
  -1   7  10    3.54    0.29
   1  -7  10    3.16    0.19
  -1  -7  10    2.95    0.20
   1  -7 -10    2.59    0.24
  -1  -7  10    2.89    0.24
   1   7  10    2.92    0.25
  -2  -7 -10   21.28    0.69
  -2   7  10   19.57    0.84
   2  -7  10   18.37    0.83
  -2  -7  10   19.60    0.83
   2   7  10   20.15    0.78
   2  -7 -10   19.77    0.79
   3  -7  10   26.02    1.09
  -3   7  10   27.94    1.10
   3  -7 -10   25.76    1.00
   3   7  10   27.61    0.99
  -3  -7  10   24.67    1.08
  -4   7  10    2.11    0.30
   4  -7  10    2.44    0.31
   4   7  10    2.02    0.26
   4  -7 -10    1.70    0.27
  -4  -7  10    1.94    0.32
   5  -7  10    1.31    0.31
  -5   7  10    1.01    0.27
  -5  -7  10    1.50    0.33
   5  -7 -10    1.19    0.29
  -6   7  10    0.01    0.16
   6  -7  10    0.35    0.24
  -6  -7  10    0.24    0.16
   6  -7 -10    0.31    0.20
   0  -8 -10   62.66    1.71
   0  -8  10   59.71    1.72
   0  -8  10   63.00    1.69
   0   8  10   61.42    1.79
   1  -8  10    5.07    0.37
  -1   8  10    6.18    0.40
   1  -8  10    6.33    0.30
  -1  -8 -10    6.22    0.34
  -1  -8  10    6.65    0.39
  -1  -8  10    5.79    0.31
   1   8  10    5.85    0.36
   1  -8 -10    5.77    0.36
  -2   8  10    3.59    0.34
   2  -8  10    3.78    0.35
   2  -8  10    4.00    0.21
  -2  -8 -10    4.34    0.28
   2   8  10    4.12    0.31
  -2  -8  10    4.42    0.35
   2  -8 -10    4.13    0.34
   3  -8  10    9.00    0.59
  -3   8  10    9.94    0.60
  -3  -8  10    8.78    0.60
   3   8  10    9.12    0.50
   3  -8 -10    9.80    0.55
  -4   8  10    6.86    0.53
   4  -8  10    6.42    0.54
   4  -8 -10    6.43    0.50
  -4  -8  10    6.21    0.55
   4   8  10    6.48    0.45
  -5   8  10    0.25    0.17
   5  -8  10    0.42    0.21
   5  -8 -10    0.18    0.16
  -5  -8  10    0.24    0.18
   0  -9  10    6.32    0.36
   0  -9  10    6.32    0.35
   0   9  10    6.42    0.40
   0  -9 -10    6.16    0.37
   1  -9  10   24.69    0.78
  -1   9  10   22.52    0.92
   1  -9  10   24.30    0.91
  -1  -9 -10   23.62    0.83
  -1  -9  10   24.02    0.89
  -1  -9  10   24.77    0.77
   1  -9 -10   22.87    0.87
   1   9  10   23.52    0.87
   2  -9  10    0.44    0.18
  -2  -9 -10    0.58    0.13
  -2   9  10    0.24    0.15
   2  -9  10    0.41    0.09
  -2  -9  10    0.33    0.16
   2  -9 -10    0.36    0.12
   2   9  10    0.34    0.13
  -3   9  10    6.38    0.49
  -3  -9 -10    7.17    0.40
   3  -9  10    6.64    0.50
   3   9  10    7.09    0.43
   3  -9 -10    6.88    0.46
  -3  -9  10    6.16    0.50
  -4   9  10    1.53    0.32
   4  -9  10    1.85    0.30
  -4  -9  10    1.93    0.33
   4  -9 -10    1.30    0.29
   5  -9  10    1.13    0.32
  -5   9  10    1.72    0.29
   5  -9 -10    0.97    0.27
  -5  -9  10    0.98    0.25
   0 -10  10    0.46    0.12
   0 -10 -10    0.31    0.12
   0  10  10    0.27    0.11
   0 -10  10    0.34    0.11
   1 -10  10   13.74    0.54
  -1  10  10   12.20    0.64
  -1 -10 -10   13.35    0.59
   1 -10  10   13.68    0.64
   1  10  10   13.66    0.61
  -1 -10  10   13.81    0.63
   1 -10 -10   13.17    0.62
  -2  10  10   11.08    0.64
   2 -10  10   11.09    0.46
  -2 -10 -10   11.93    0.54
   2 -10  10   11.12    0.62
  -2 -10  10    9.42    0.59
   2  10  10   11.82    0.56
   2 -10 -10   11.24    0.59
  -3  10  10   10.66    0.66
   3 -10  10   11.21    0.68
  -3 -10 -10   11.54    0.55
  -3 -10  10   10.10    0.66
   3  10  10   12.13    0.58
   3 -10 -10   10.65    0.61
  -4  10  10    1.00    0.26
   4 -10  10    1.03    0.26
   4 -10 -10    0.71    0.22
  -4 -10  10    0.66    0.24
  -5  10  10    0.23    0.16
   5 -10  10    0.14    0.15
  -5 -10  10    0.22    0.17
   5 -10 -10   -0.04    0.15
   0  11  10    1.41    0.20
   0 -11 -10    1.68    0.22
   0 -11  10    1.65    0.19
   0 -11  10    2.00    0.20
   1 -11  10    7.73    0.47
   1 -11  10    7.97    0.41
  -1  11  10    6.80    0.47
  -1 -11 -10    7.75    0.45
  -1 -11  10    7.53    0.46
   1 -11 -10    8.05    0.47
   1  11  10    7.90    0.45
   2 -11  10    0.54    0.16
  -2  11  10    0.46    0.18
  -2 -11 -10    0.71    0.17
  -2 -11  10    0.29    0.18
   2  11  10    0.77    0.17
   2 -11 -10    0.50    0.16
  -3 -11 -10    4.64    0.35
   3 -11  10    4.74    0.44
  -3  11  10    4.12    0.42
  -3 -11  10    4.17    0.43
   3 -11 -10    4.27    0.37
   3  11  10    4.92    0.35
   4 -11  10    2.44    0.35
  -4  11  10    2.44    0.34
   4 -11 -10    2.21    0.33
  -4 -11  10    2.50    0.37
  -5  11  10    0.37    0.19
   5 -11  10    0.48    0.19
  -5 -11  10    0.28    0.17
   5 -11 -10    0.62    0.24
   0 -12  10    0.06    0.08
   0 -12  10    0.25    0.11
   0  12  10    0.23    0.13
   0 -12 -10    0.23    0.11
  -1 -12 -10    2.65    0.26
   1 -12  10    2.73    0.28
   1 -12  10    2.79    0.24
  -1  12  10    2.46    0.29
   1  12  10    3.17    0.27
  -1 -12  10    2.61    0.30
   1 -12 -10    2.90    0.28
  -2  12  10    1.23    0.26
  -2 -12 -10    1.89    0.21
   2 -12  10    1.51    0.22
   2 -12 -10    1.22    0.19
  -2 -12  10    1.10    0.26
   2  12  10    1.58    0.21
  -3 -12 -10    1.38    0.19
   3 -12  10    1.19    0.27
  -3  12  10    1.61    0.33
  -3 -12  10    1.12    0.28
   3 -12 -10    1.07    0.24
  -4  12  10    2.45    0.34
   4 -12  10    2.23    0.33
   4 -12 -10    3.03    0.37
  -4 -12  10    2.25    0.37
   5 -12  10    2.00    0.30
  -5  12  10    1.72    0.29
   5 -12 -10    1.84    0.38
  -5 -12  10    1.72    0.35
   0  13  10   -0.12    0.08
   0 -13  10   -0.03    0.13
   0 -13 -10   -0.02    0.06
   1 -13  10    0.43    0.13
  -1  13  10    0.27    0.15
  -1 -13 -10    0.55    0.15
   1 -13  10    0.23    0.13
  -1 -13  10    0.25    0.16
   1  13  10    0.17    0.13
   1 -13 -10    0.25    0.11
  -2 -13 -10    0.84    0.18
   2 -13  10    0.94    0.21
  -2  13  10    0.96    0.25
   2  13  10    0.98    0.19
  -2 -13  10    0.60    0.22
   2 -13 -10    0.76    0.18
  -3  13  10    0.28    0.16
   3 -13  10    0.50    0.19
  -3 -13 -10    0.35    0.14
   3 -13 -10    0.26    0.13
  -3 -13  10    0.35    0.20
   4 -13  10    0.93    0.22
  -4  13  10    0.83    0.25
  -4 -13  10    1.00    0.31
   4 -13 -10    0.78    0.24
   0 -14  10    0.00    0.13
   0  14  10    0.01    0.09
   0 -14 -10    0.07    0.07
  -1 -14 -10    2.71    0.28
   1 -14  10    2.65    0.29
  -1  14  10    2.24    0.30
   1 -14  10    2.76    0.29
   1 -14 -10    3.04    0.30
  -1 -14  10    3.03    0.34
   1  14  10    2.63    0.28
  -2 -14 -10    0.27    0.13
   2 -14  10    0.46    0.16
  -2  14  10    0.29    0.17
   2 -14 -10    0.57    0.17
  -2 -14  10    0.58    0.20
  -3 -14 -10    3.28    0.31
  -3  14  10    3.34    0.41
   3 -14  10    3.32    0.37
   3 -14 -10    3.80    0.36
  -3 -14  10    3.54    0.42
   4 -14  10    0.50    0.22
  -4  14  10    0.67    0.27
  -4 -14  10    0.66    0.26
   4 -14 -10    0.73    0.26
   0  15  10    3.03    0.32
   0 -15 -10    3.46    0.33
   0 -15  10    3.28    0.35
  -1 -15 -10    0.92    0.21
   1 -15  10    0.60    0.19
  -1  15  10    0.58    0.19
   1  15  10    0.79    0.20
  -1 -15  10    0.98    0.23
   1 -15 -10    0.69    0.18
   2 -15  10    4.43    0.40
  -2 -15 -10    5.09    0.40
  -2  15  10    3.83    0.42
  -2 -15  10    3.72    0.41
   2 -15 -10    4.53    0.39
   3 -15  10    0.48    0.18
  -3 -15 -10    0.42    0.13
  -3  15  10    0.19    0.17
   3 -15 -10    0.52    0.15
  -3 -15  10    0.40    0.23
   4 -15  10    0.01    0.13
  -4  15  10    0.20    0.22
   4 -15 -10    0.26    0.22
  -4 -15  10    0.10    0.22
   0  16  10    3.06    0.32
   0 -16 -10    3.98    0.36
   0 -16  10    3.55    0.37
  -1  16  10    2.91    0.34
   1 -16  10    2.66    0.32
  -1 -16 -10    2.80    0.29
  -1 -16  10    2.42    0.34
   1  16  10    2.68    0.29
   1 -16 -10    2.22    0.28
  -2 -16 -10    1.60    0.23
  -2  16  10    0.93    0.26
   2 -16  10    1.39    0.28
  -2 -16  10    0.90    0.27
   2 -16 -10    1.22    0.26
  -3  16  10    1.84    0.38
  -3 -16 -10    1.33    0.21
   3 -16  10    1.37    0.30
   3 -16 -10    1.47    0.22
  -3 -16  10    0.84    0.28
  -4  16  10    1.43    0.36
   4 -16  10    1.72    0.35
  -4 -16  10    1.06    0.32
   4 -16 -10    1.05    0.31
   0 -17  10    1.07    0.25
   0 -17 -10    0.95    0.22
   0  17  10    0.64    0.21
   1 -17  10    1.32    0.27
  -1  17  10    1.25    0.27
  -1 -17 -10    1.30    0.22
   1 -17 -10    1.55    0.22
  -1 -17  10    1.32    0.29
  -2 -17 -10    0.33    0.15
  -2  17  10    0.24    0.17
   2 -17 -10    0.35    0.12
  -2 -17  10    0.50    0.22
  -3  17  10    0.04    0.15
  -3 -17 -10   -0.11    0.09
   3 -17  10    0.18    0.15
   3 -17 -10   -0.20    0.08
  -3 -17  10    0.25    0.21
   0 -18  10    4.24    0.44
   0  18  10    4.51    0.39
   0 -18 -10    3.97    0.39
  -1  18  10    0.58    0.22
   1 -18  10    0.58    0.22
  -1 -18 -10    0.60    0.18
  -1 -18  10    0.77    0.27
   1 -18 -10    0.63    0.16
  -2 -18 -10    0.27    0.14
  -2  18  10    0.55    0.22
  -2 -18  10    0.24    0.23
   2 -18 -10    0.71    0.17
   3 -18  10    1.92    0.28
  -3  18  10    2.07    0.41
  -3 -18 -10    1.94    0.26
  -3 -18  10    1.65    0.38
   3 -18 -10    1.81    0.24
   0 -19 -10   -0.18    0.08
   0 -19  10    0.07    0.18
  -1 -19 -10    2.18    0.29
  -1  19  10    1.74    0.34
   1 -19  10    1.36    0.29
   1 -19 -10    2.08    0.28
  -1 -19  10    2.15    0.35
  -2 -19 -10    0.21    0.12
  -2  19  10    0.03    0.16
   2 -19 -10    0.18    0.09
  -2 -19  10    0.05    0.22
   0 -20  10    2.97    0.41
   0 -20 -10    3.30    0.36
  -1 -20 -10    0.94    0.20
  -1  20  10    0.80    0.21
   1 -20  10    0.76    0.23
   1 -20 -10    0.91    0.22
  -1 -20  10    0.54    0.24
   0   0  11   -0.01    0.06
   0   0 -11   -0.07    0.04
  -1   0  11    4.73    0.30
   1   0  11    4.49    0.31
   1   0 -11    4.67    0.28
   2   0 -11    1.24    0.18
   2   0  11    1.61    0.20
  -2   0  11    1.55    0.19
   3   0 -11    1.39    0.19
   3   0  11    1.20    0.24
  -3   0  11    1.14    0.18
  -4   0  11    1.82    0.24
   4   0 -11    0.93    0.21
   4   0  11    1.50    0.30
   5   0  11   -0.11    0.14
   5   0 -11    0.02    0.14
   6   0  11    0.47    0.24
   0  -1 -11    0.10    0.05
   0  -1  11    0.09    0.07
   0   1  11    0.03    0.07
   0   1 -11    0.10    0.05
   1  -1  11   12.32    0.55
   1   1 -11   10.92    0.46
  -1   1  11   12.57    0.55
   1   1  11   11.13    0.53
  -1  -1  11   11.91    0.51
   1  -1 -11   11.48    0.48
   2  -1  11    0.41    0.14
  -2   1  11    0.85    0.17
   2   1 -11    0.73    0.16
  -2  -1  11    0.73    0.15
   2   1  11    0.60    0.15
   2  -1 -11    0.69    0.16
   3   1 -11    3.50    0.30
  -3   1  11    3.73    0.32
   3  -1  11    3.47    0.34
   3  -1 -11    3.67    0.30
  -3  -1  11    3.80    0.29
   3   1  11    3.86    0.34
   4  -1  11    7.83    0.55
   4   1 -11    7.46    0.49
  -4   1  11    8.04    0.50
  -4  -1  11    7.75    0.48
   4  -1 -11    8.28    0.52
   4   1  11    7.84    0.54
   5  -1  11    2.19    0.33
  -5   1  11    2.47    0.27
   5   1  11    1.90    0.31
   5  -1 -11    1.94    0.31
   6  -1  11    0.11    0.18
   6   1  11    0.20    0.17
   0   2  11    9.22    0.45
   0  -2  11    8.93    0.44
   1  -2  11   87.97    2.46
  -1  -2 -11   94.07    2.19
  -1   2  11   92.26    2.45
   1   2  11   87.71    2.45
  -1  -2  11   92.96    2.40
   1  -2 -11   93.22    2.34
   2   2 -11   14.54    0.61
  -2   2  11   14.36    0.64
   2  -2  11   15.21    0.68
   2   2  11   13.76    0.64
  -2  -2  11   15.97    0.61
   2  -2 -11   15.00    0.63
   3  -2  11    3.12    0.33
   3   2 -11    3.01    0.28
  -3   2  11    3.67    0.33
   3   2  11    4.24    0.35
   3  -2 -11    3.24    0.29
  -3  -2  11    2.94    0.26
   4  -2  11    0.51    0.18
  -4   2  11    0.52    0.16
   4   2  11    0.56    0.18
   4  -2 -11    0.32    0.13
  -5   2  11    3.33    0.34
   5  -2  11    2.94    0.38
   5  -2 -11    2.49    0.35
   5   2  11    3.13    0.37
   6  -2  11    6.64    0.60
   6   2  11    6.79    0.56
   6  -2 -11    5.39    0.53
   0  -3  11   28.08    0.93
   0  -3  11   28.33    0.84
   0   3  11   26.85    0.94
   0  -3 -11   28.66    0.83
   1  -3  11    4.38    0.31
  -1  -3 -11    4.73    0.21
  -1   3  11    4.69    0.32
   1   3  11    4.28    0.30
  -1  -3  11    3.32    0.26
   1  -3 -11    4.32    0.28
  -2   3  11    0.53    0.15
   2  -3  11    0.79    0.18
  -2  -3  11    0.79    0.13
   2  -3 -11    0.69    0.17
   2   3  11    0.51    0.13
  -3   3  11    1.28    0.22
   3  -3  11    1.32    0.26
   3   3  11    1.11    0.19
  -3  -3  11    1.19    0.17
   3  -3 -11    1.17    0.18
  -4   3  11    7.52    0.51
   4  -3  11    8.26    0.57
   4   3  11    7.19    0.51
   4  -3 -11    7.41    0.49
  -5   3  11    3.66    0.37
   5  -3  11    4.47    0.46
   5  -3 -11    4.33    0.44
   5   3  11    4.35    0.42
   6  -3  11    1.83    0.40
   6   3  11    2.60    0.32
  -6  -3  11    1.63    0.36
   6  -3 -11    1.88    0.38
   0   4  11    8.99    0.46
   0  -4 -11    9.16    0.39
   0  -4  11   10.26    0.39
   0  -4  11    9.45    0.45
   1  -4  11   15.66    0.66
  -1  -4 -11   17.19    0.53
   1  -4  11   16.12    0.46
  -1   4  11   14.90    0.66
   1   4  11   15.66    0.67
   1  -4 -11   17.01    0.63
  -1  -4  11   16.04    0.64
  -1  -4  11   16.97    0.62
  -2   4  11   11.25    0.57
  -2  -4 -11   10.97    0.37
   2  -4  11    9.93    0.55
  -2  -4  11   10.43    0.45
   2  -4 -11   10.09    0.51
   2   4  11   10.17    0.52
   3  -4  11    4.11    0.38
  -3   4  11    4.44    0.36
   3   4  11    4.65    0.36
   3  -4 -11    3.89    0.33
  -3  -4  11    4.40    0.29
  -4   4  11   12.09    0.67
   4  -4  11   10.64    0.68
   4   4  11   10.20    0.61
   4  -4 -11   10.79    0.62
  -5   4  11    2.40    0.32
   5  -4  11    2.65    0.36
   5  -4 -11    2.02    0.32
   5   4  11    2.55    0.32
  -5  -4  11    2.26    0.35
   6  -4  11    0.04    0.21
  -6   4  11    0.18    0.16
  -6  -4  11    0.38    0.19
   6  -4 -11    0.24    0.19
   0  -5  11    0.57    0.09
   0  -5  11    0.40    0.12
   0   5  11    0.46    0.13
   0  -5 -11    0.56    0.11
   1  -5  11    6.21    0.39
  -1  -5 -11    6.59    0.29
   1  -5  11    5.97    0.24
  -1   5  11    6.32    0.40
   1  -5 -11    5.89    0.35
  -1  -5  11    6.25    0.36
  -1  -5  11    6.08    0.33
  -2   5  11    2.48    0.27
  -2  -5 -11    3.08    0.18
   2  -5  11    2.58    0.29
  -2  -5  11    2.70    0.28
  -2  -5  11    3.17    0.22
   2  -5 -11    2.49    0.25
   2   5  11    2.62    0.25
   3  -5  11    1.76    0.26
  -3   5  11    2.39    0.28
  -3  -5  11    1.70    0.33
   3  -5 -11    1.81    0.22
   3   5  11    2.48    0.27
  -4   5  11    4.47    0.40
   4  -5  11    4.47    0.43
  -4  -5  11    4.10    0.46
   4   5  11    4.20    0.38
   4  -5 -11    3.98    0.36
   5  -5  11    2.25    0.35
  -5   5  11    2.11    0.30
   5  -5 -11    2.35    0.33
  -5  -5  11    2.11    0.34
   5   5  11    2.39    0.31
  -6   5  11    0.32    0.15
   6  -5  11    0.52    0.25
   6  -5 -11    0.22    0.20
  -6  -5  11    0.45    0.20
   0  -6  11   12.06    0.53
   0  -6  11   12.52    0.48
   0   6  11   11.48    0.56
   0  -6 -11   11.97    0.49
   1  -6  11    8.84    0.48
   1  -6  11    8.78    0.33
  -1  -6 -11    8.93    0.39
  -1   6  11    9.26    0.50
  -1  -6  11    9.02    0.46
  -1  -6  11    9.62    0.42
   1   6  11    9.33    0.48
   1  -6 -11    8.55    0.44
  -2  -6 -11    4.34    0.25
  -2   6  11    5.25    0.39
   2  -6  11    3.90    0.35
   2  -6 -11    4.20    0.33
  -2  -6  11    4.25    0.35
   2   6  11    4.32    0.33
   3  -6  11   36.48    1.36
  -3   6  11   36.06    1.34
  -3  -6  11   37.77    1.40
   3   6  11   37.75    1.28
   3  -6 -11   37.81    1.29
  -4   6  11    2.10    0.30
   4  -6  11    1.59    0.28
   4   6  11    2.15    0.28
  -4  -6  11    1.65    0.34
   4  -6 -11    1.83    0.25
   5  -6  11    0.59    0.22
  -5   6  11    0.56    0.19
   5   6  11    0.92    0.24
   5  -6 -11    0.50    0.21
  -5  -6  11    0.68    0.23
   0  -7  11   16.22    0.64
   0  -7  11   16.23    0.59
   0   7  11   15.49    0.68
   0  -7 -11   15.80    0.61
   1  -7  11    5.84    0.27
  -1   7  11    5.50    0.38
  -1  -7 -11    5.62    0.31
   1  -7  11    5.14    0.37
  -1  -7  11    5.50    0.31
  -1  -7  11    5.63    0.35
   1   7  11    5.84    0.37
   1  -7 -11    5.40    0.35
  -2  -7 -11   47.76    1.31
   2  -7  11   46.90    1.55
  -2   7  11   47.12    1.55
  -2  -7  11   45.99    1.51
   2   7  11   45.16    1.45
   2  -7 -11   46.79    1.47
  -3   7  11    1.65    0.25
   3  -7  11    1.67    0.25
   3   7  11    1.82    0.24
  -3  -7  11    1.50    0.31
   3  -7 -11    1.69    0.22
   4  -7  11    2.11    0.31
  -4   7  11    1.64    0.26
  -4  -7  11    1.53    0.34
   4  -7 -11    1.75    0.25
   4   7  11    2.11    0.27
   5  -7  11    2.80    0.39
  -5   7  11    2.17    0.32
  -5  -7  11    1.74    0.37
   5  -7 -11    2.22    0.33
   0  -8 -11    2.73    0.24
   0  -8  11    2.81    0.24
   0   8  11    2.66    0.25
   0  -8  11    2.67    0.21
   1  -8  11   56.89    1.75
  -1   8  11   56.45    1.77
   1  -8  11   59.69    1.56
  -1  -8 -11   61.23    1.63
  -1  -8  11   58.28    1.71
  -1  -8  11   58.98    1.61
   1  -8 -11   58.50    1.69
   1   8  11   57.36    1.72
  -2  -8 -11   14.89    0.58
   2  -8  11   14.36    0.72
  -2   8  11   13.17    0.70
  -2  -8  11   14.68    0.70
   2   8  11   15.77    0.68
   2  -8 -11   15.02    0.67
   3  -8  11   50.07    1.75
  -3   8  11   54.75    1.78
   3   8  11   52.47    1.62
  -3  -8  11   47.02    1.71
   3  -8 -11   50.58    1.65
  -4   8  11    0.67    0.21
   4  -8  11    0.38    0.17
   4   8  11    0.67    0.19
  -4  -8  11    0.44    0.21
   4  -8 -11    0.57    0.17
   5  -8  11    1.10    0.31
  -5   8  11    1.48    0.25
  -5  -8  11    0.90    0.27
   5  -8 -11    1.45    0.32
   0   9  11    7.00    0.43
   0  -9  11    6.17    0.37
   0  -9  11    7.27    0.38
   0  -9 -11    6.85    0.40
  -1  -9 -11    4.70    0.31
   1  -9  11    4.99    0.38
  -1   9  11    4.75    0.38
   1  -9  11    4.82    0.28
  -1  -9  11    5.00    0.35
   1  -9 -11    4.21    0.33
   1   9  11    5.17    0.35
  -1  -9  11    5.03    0.29
  -2  -9 -11   16.31    0.64
   2  -9  11   15.37    0.77
  -2   9  11   15.34    0.78
   2  -9 -11   17.16    0.74
   2   9  11   17.35    0.73
  -2  -9  11   16.15    0.78
  -3   9  11    7.99    0.56
   3  -9  11    7.80    0.56
   3  -9 -11    7.81    0.51
   3   9  11    7.91    0.48
  -3  -9  11    7.30    0.55
   4  -9  11    9.15    0.66
  -4   9  11   10.31    0.67
   4  -9 -11    8.17    0.56
  -4  -9  11    8.05    0.64
   4   9  11    9.92    0.56
   5  -9  11    0.26    0.16
  -5   9  11    0.19    0.15
  -5  -9  11   -0.04    0.17
   5  -9 -11    0.28    0.19
   0 -10  11    5.12    0.34
   0  10  11    4.66    0.35
   0 -10  11    5.17    0.33
   0 -10 -11    4.88    0.34
   1 -10  11   14.09    0.67
   1 -10  11   14.33    0.56
  -1  10  11   13.27    0.68
  -1 -10 -11   13.48    0.60
  -1 -10  11   13.88    0.64
   1 -10 -11   13.28    0.63
   1  10  11   14.24    0.64
   2 -10  11   46.88    1.57
  -2 -10 -11   46.82    1.39
  -2  10  11   43.77    1.57
   2  10  11   45.08    1.45
   2 -10 -11   46.52    1.50
  -2 -10  11   44.08    1.53
  -3  10  11    2.75    0.33
   3 -10  11    2.42    0.31
   3 -10 -11    2.89    0.30
   3  10  11    2.51    0.28
  -3 -10  11    2.59    0.34
   4 -10  11   -0.24    0.10
  -4  10  11    0.16    0.15
  -4 -10  11    0.27    0.19
   4 -10 -11    0.04    0.10
  -5  10  11    2.81    0.36
   5 -10  11    2.84    0.37
  -5 -10  11    2.15    0.45
   5 -10 -11    2.25    0.35
   0  11  11    0.15    0.11
   0 -11  11    0.07    0.08
   0 -11 -11    0.11    0.10
   0 -11  11    0.06    0.09
  -1  11  11   19.20    0.87
  -1 -11 -11   19.95    0.79
   1 -11  11   20.14    0.84
   1 -11  11   20.08    0.73
   1  11  11   19.96    0.81
   1 -11 -11   18.64    0.80
  -1 -11  11   20.30    0.84
  -2  11  11    1.26    0.27
  -2 -11 -11    1.02    0.20
   2 -11  11    1.19    0.25
   2  11  11    1.20    0.23
   2 -11 -11    0.99    0.21
  -2 -11  11    1.11    0.26
   3 -11  11    0.38    0.17
  -3  11  11    0.63    0.20
   3 -11 -11    0.41    0.14
   3  11  11    0.31    0.12
  -3 -11  11    0.22    0.16
  -4  11  11    1.67    0.29
   4 -11  11    2.40    0.34
   4 -11 -11    2.13    0.28
  -4 -11  11    1.54    0.34
   5 -11  11    2.49    0.36
  -5  11  11    2.41    0.35
  -5 -11  11    2.06    0.43
   5 -11 -11    2.80    0.40
   0 -12 -11    3.92    0.32
   0  12  11    4.03    0.35
   0 -12  11    4.72    0.34
   1 -12  11    0.22    0.09
   1 -12  11   -0.05    0.08
  -1  12  11   -0.05    0.12
  -1 -12 -11    0.04    0.07
   1  12  11    0.13    0.11
  -1 -12  11    0.17    0.15
   1 -12 -11    0.04    0.07
  -2 -12 -11    0.99    0.16
  -2  12  11    0.93    0.25
   2 -12  11    0.75    0.20
   2  12  11    1.10    0.22
  -2 -12  11    1.02    0.25
   2 -12 -11    0.78    0.19
   3 -12  11    1.20    0.26
  -3  12  11    0.91    0.25
   3 -12 -11    1.13    0.23
  -3 -12  11    0.61    0.22
  -4  12  11    0.42    0.18
   4 -12  11    0.37    0.18
   4 -12 -11    0.33    0.15
  -4 -12  11    0.94    0.28
   5 -12  11    0.17    0.13
  -5  12  11    0.03    0.12
  -5 -12  11   -0.17    0.18
   5 -12 -11    0.00    0.17
   0  13  11    0.85    0.20
   0 -13  11    0.60    0.18
   0 -13 -11    0.59    0.16
   1 -13  11    0.76    0.18
  -1  13  11    0.85    0.23
   1 -13  11    1.28    0.18
  -1 -13 -11    1.02    0.17
   1  13  11    1.01    0.22
   1 -13 -11    0.97    0.20
  -1 -13  11    0.92    0.21
   2 -13  11    1.24    0.26
  -2  13  11    1.16    0.27
  -2 -13 -11    1.24    0.18
   2 -13 -11    0.78    0.20
  -2 -13  11    0.74    0.22
   2  13  11    1.04    0.22
  -3  13  11    1.05    0.28
   3 -13  11    1.06    0.26
  -3 -13  11    1.63    0.33
   3 -13 -11    1.01    0.21
  -4  13  11    0.88    0.24
   4 -13  11    0.82    0.25
   4 -13 -11    0.44    0.20
  -4 -13  11    1.06    0.28
   0 -14 -11    0.30    0.12
   0 -14  11    0.51    0.17
   0  14  11    0.41    0.16
   1 -14  11    0.69    0.20
  -1 -14 -11    0.88    0.19
  -1  14  11    0.40    0.17
   1 -14  11    0.70    0.17
   1  14  11    0.76    0.19
  -1 -14  11    0.56    0.22
   1 -14 -11    0.82    0.20
  -2 -14 -11    7.43    0.47
   2 -14  11    6.52    0.50
  -2  14  11    6.65    0.54
   2 -14 -11    6.19    0.46
  -2 -14  11    5.89    0.49
   2  14  11    6.42    0.43
   3 -14  11    0.31    0.16
  -3  14  11    0.23    0.17
  -3 -14  11    0.04    0.18
   3 -14 -11    0.33    0.12
  -4  14  11    0.14    0.20
   4 -14  11    0.40    0.18
  -4 -14  11    0.01    0.19
   4 -14 -11    0.20    0.20
   0  15  11    0.70    0.19
   0 -15  11    0.38    0.18
   0 -15 -11    0.27    0.13
  -1  15  11    0.46    0.20
   1 -15  11    0.31    0.16
  -1 -15 -11    0.50    0.14
  -1 -15  11    0.53    0.19
   1  15  11    0.28    0.14
   1 -15 -11    0.23    0.13
  -2 -15 -11    1.17    0.19
   2 -15  11    1.34    0.27
  -2  15  11    1.72    0.34
   2 -15 -11    1.23    0.20
  -2 -15  11    1.11    0.28
   3 -15  11    1.62    0.28
  -3  15  11    1.26    0.30
  -3 -15  11    2.01    0.39
   3 -15 -11    1.27    0.21
  -4  15  11    2.02    0.42
   4 -15  11    1.92    0.31
   4 -15 -11    2.15    0.42
  -4 -15  11    1.88    0.41
   0 -16  11    3.33    0.36
   0 -16 -11    3.28    0.33
   0  16  11    3.71    0.36
   1 -16  11    2.41    0.30
  -1  16  11    2.24    0.32
  -1 -16 -11    2.26    0.27
   1  16  11    2.09    0.27
   1 -16 -11    2.46    0.29
  -1 -16  11    2.27    0.34
  -2 -16 -11    1.90    0.26
  -2  16  11    1.59    0.33
   2 -16  11    1.49    0.24
  -2 -16  11    1.16    0.30
   2 -16 -11    1.41    0.23
  -3  16  11    0.30    0.20
   3 -16  11    0.57    0.21
  -3 -16  11    0.37    0.24
   3 -16 -11    0.30    0.12
   0 -17 -11    0.21    0.10
   0 -17  11    0.48    0.20
   0  17  11    0.13    0.12
   1 -17  11    0.45    0.21
  -1  17  11    0.34    0.17
  -1 -17 -11    0.40    0.14
   1 -17 -11    0.13    0.11
  -1 -17  11    0.09    0.19
  -2 -17 -11    0.24    0.12
  -2  17  11    1.04    0.29
  -2 -17  11    0.58    0.25
   2 -17 -11    0.83    0.22
   3 -17  11    2.56    0.34
  -3  17  11    2.04    0.35
  -3 -17  11    1.74    0.37
   3 -17 -11    2.29    0.28
   0  18  11    0.01    0.12
   0 -18  11    0.01    0.17
   0 -18 -11    0.08    0.09
  -1  18  11    4.39    0.44
  -1 -18 -11    4.80    0.41
   1 -18  11    4.24    0.39
   1 -18 -11    4.14    0.40
  -1 -18  11    3.31    0.42
  -2  18  11    0.49    0.22
  -2 -18 -11    0.66    0.16
  -2 -18  11    0.61    0.27
   2 -18 -11    0.30    0.11
   0 -19 -11    0.42    0.15
   0 -19  11    0.26    0.22
  -1  19  11    0.70    0.22
  -1 -19 -11    0.75    0.19
   1 -19 -11    0.62    0.19
  -1 -19  11    0.85    0.29
  -2  19  11    1.96    0.34
  -2 -19 -11    2.34    0.29
  -2 -19  11    2.92    0.43
   2 -19 -11    2.60    0.30
   0 -20  11    1.14    0.30
   0 -20 -11    1.23    0.26
  -1 -20 -11    0.17    0.10
  -1  20  11    0.04    0.13
  -1 -20  11    0.09    0.21
   1 -20 -11    0.04    0.12
   0   0 -12    0.01    0.04
   0   0  12    0.01    0.08
  -1   0  12    1.93    0.21
   1   0 -12    1.97    0.19
   1   0  12    2.19    0.23
  -2   0  12    6.42    0.38
   2   0  12    6.44    0.42
   2   0 -12    6.52    0.39
   3   0  12    2.97    0.31
  -3   0  12    3.46    0.30
   3   0 -12    3.09    0.29
  -4   0  12    9.64    0.55
   4   0  12    8.51    0.59
   4   0 -12    9.65    0.58
   5   0 -12    0.28    0.12
   5   0  12    0.33    0.17
   6   0  12   -0.08    0.14
   0   1  12    0.69    0.16
   0  -1 -12    0.65    0.10
   0  -1  12    0.61    0.15
   1   1 -12   15.02    0.57
   1  -1  12   14.14    0.64
  -1   1  12   14.83    0.63
   1   1  12   14.86    0.65
  -1  -1  12   14.91    0.61
   1  -1 -12   14.74    0.57
   2  -1  12    6.69    0.43
   2   1 -12    5.85    0.37
  -2   1  12    6.27    0.40
   2   1  12    6.52    0.42
  -2  -1  12    6.44    0.38
   2  -1 -12    5.96    0.37
  -3   1  12    8.88    0.50
   3   1 -12    7.57    0.47
   3  -1  12    8.53    0.54
   3  -1 -12    8.47    0.49
   3   1  12    8.70    0.54
  -3  -1  12    8.42    0.47
   4  -1  12    0.52    0.20
  -4   1  12    0.62    0.17
   4   1 -12    0.68    0.18
  -4  -1  12    0.51    0.15
   4   1  12    0.47    0.18
   4  -1 -12    0.26    0.13
   5  -1  12    2.00    0.32
   5   1  12    1.89    0.31
   5  -1 -12    1.86    0.27
   6  -1  12    1.03    0.30
   6   1  12    1.03    0.30
   0  -2 -12    4.13    0.23
   0  -2  12    3.93    0.29
   0   2  12    3.92    0.29
   1  -2  12    2.65    0.26
  -1   2  12    3.19    0.28
   1  -2 -12    3.44    0.24
   1   2  12    3.51    0.28
  -1  -2  12    3.34    0.26
  -2   2  12    6.93    0.43
   2  -2  12    7.27    0.45
   2   2 -12    6.88    0.40
   2   2  12    7.21    0.44
  -2  -2  12    7.35    0.40
   2  -2 -12    6.76    0.41
  -3   2  12    5.17    0.39
   3   2 -12    4.56    0.35
   3  -2  12    4.84    0.40
  -3  -2  12    5.09    0.34
   3  -2 -12    4.71    0.36
   3   2  12    4.25    0.37
  -4   2  12    2.45    0.28
   4  -2  12    1.20    0.28
   4   2  12    1.85    0.28
   4  -2 -12    1.57    0.23
  -5   2  12    1.57    0.23
   5  -2  12    0.78    0.25
   5   2  12    0.73    0.22
   5  -2 -12    1.13    0.28
   6  -2  12    1.80    0.37
   6  -2 -12    1.62    0.38
   6   2  12    1.83    0.37
   0  -3  12   14.89    0.53
   0  -3  12   14.72    0.61
   0   3  12   14.75    0.63
   0  -3 -12   14.41    0.52
   1  -3  12    7.71    0.44
  -1   3  12    7.67    0.43
  -1  -3 -12    7.83    0.29
   1   3  12    7.66    0.43
   1  -3 -12    7.15    0.38
  -2   3  12   14.76    0.66
   2  -3  12   14.11    0.69
   2  -3 -12   13.56    0.61
   2   3  12   14.05    0.65
  -2  -3  12   14.13    0.58
   3  -3  12    2.52    0.30
  -3   3  12    3.15    0.31
   3   3  12    3.02    0.31
  -3  -3  12    2.82    0.24
   3  -3 -12    2.72    0.27
  -4   3  12   13.86    0.72
   4  -3  12   12.22    0.73
   4   3  12   12.86    0.71
   4  -3 -12   13.25    0.69
  -5   3  12    0.47    0.17
   5  -3  12    0.22    0.19
   5  -3 -12    0.30    0.20
   5   3  12    0.43    0.19
   6  -3  12    2.57    0.41
  -6  -3  12    2.16    0.35
   6   3  12    2.18    0.33
   6  -3 -12    2.29    0.43
   0  -4 -12   11.78    0.46
   0  -4  12   10.95    0.52
   0  -4  12   12.17    0.46
   0   4  12   11.30    0.55
   1  -4  12   17.63    0.74
  -1   4  12   17.88    0.74
   1  -4  12   18.35    0.50
  -1  -4 -12   18.06    0.57
   1   4  12   18.10    0.74
  -1  -4  12   17.38    0.67
  -1  -4  12   18.28    0.70
   1  -4 -12   18.25    0.68
   2  -4  12   12.99    0.66
  -2   4  12   12.58    0.63
  -2  -4  12   14.45    0.56
   2   4  12   13.39    0.63
   2  -4 -12   12.31    0.59
  -3   4  12    6.77    0.47
   3  -4  12    5.49    0.45
   3   4  12    6.41    0.45
  -3  -4  12    6.72    0.38
   3  -4 -12    6.10    0.42
   4  -4  12    3.96    0.42
  -4   4  12    3.82    0.37
   4   4  12    4.59    0.41
   4  -4 -12    3.67    0.34
  -5   4  12    1.45    0.25
   5  -4  12    1.90    0.38
   5   4  12    1.98    0.30
   5  -4 -12    1.99    0.33
  -5  -4  12    1.32    0.37
   6  -4  12    0.33    0.21
  -6  -4  12    0.42    0.20
   6  -4 -12    0.38    0.24
   0  -5  12    0.10    0.08
   0  -5  12    0.28    0.08
   0   5  12    0.12    0.08
   0  -5 -12    0.19    0.09
   1  -5  12   24.94    0.70
  -1  -5 -12   25.49    0.77
   1  -5  12   24.96    0.94
  -1   5  12   25.37    0.95
   1  -5 -12   25.82    0.88
  -1  -5  12   24.37    0.85
  -1  -5  12   28.38    0.93
   2  -5  12   56.61    1.80
  -2   5  12   58.09    1.79
   2   5  12   58.25    1.75
  -2  -5  12   60.07    1.80
   2  -5 -12   57.01    1.70
  -3   5  12   17.65    0.83
   3  -5  12   17.47    0.85
  -3  -5  12   17.17    0.88
   3  -5 -12   18.15    0.79
   3   5  12   16.94    0.78
   4  -5  12    7.44    0.57
  -4   5  12    7.49    0.54
   4   5  12    8.05    0.54
  -4  -5  12    7.64    0.61
   4  -5 -12    7.28    0.50
  -5   5  12    1.57    0.26
   5  -5  12    1.47    0.33
   5  -5 -12    1.28    0.29
  -5  -5  12    1.14    0.32
   5   5  12    1.58    0.27
   0  -6  12   28.95    0.96
   0  -6  12   28.43    0.87
   0  -6 -12   26.87    0.88
   0   6  12   25.41    0.96
  -1  -6 -12   12.46    0.47
   1  -6  12   11.12    0.40
  -1   6  12   11.55    0.59
   1  -6  12   11.64    0.58
  -1  -6  12   12.12    0.55
   1   6  12   12.25    0.59
  -1  -6  12   12.19    0.52
   1  -6 -12   11.90    0.54
  -2   6  12    2.53    0.28
   2  -6  12    2.56    0.29
   2   6  12    2.51    0.26
  -2  -6  12    2.71    0.29
  -2  -6  12    2.84    0.22
   2  -6 -12    2.01    0.25
  -3   6  12   17.28    0.84
   3  -6  12   19.19    0.90
   3  -6 -12   17.52    0.79
   3   6  12   18.51    0.81
  -3  -6  12   17.55    0.88
  -4   6  12    3.93    0.40
   4  -6  12    3.50    0.40
   4  -6 -12    3.63    0.35
  -4  -6  12    3.28    0.42
   4   6  12    4.39    0.40
  -5   6  12    0.39    0.18
   5  -6  12    0.46    0.23
  -5  -6  12    0.36    0.25
   5  -6 -12    0.61    0.22
   5   6  12    0.61    0.21
   0  -7  12    0.20    0.07
   0   7  12    0.07    0.08
   0  -7  12    0.14    0.09
   0  -7 -12    0.19    0.10
   1  -7  12   13.35    0.48
  -1  -7 -12   14.14    0.55
   1  -7  12   14.21    0.66
  -1   7  12   13.91    0.66
   1  -7 -12   14.27    0.61
  -1  -7  12   14.12    0.61
   1   7  12   13.51    0.63
  -1  -7  12   14.05    0.57
   2  -7  12   38.77    1.35
  -2   7  12   38.42    1.35
  -2  -7 -12   37.33    1.09
  -2  -7  12   40.01    1.34
   2  -7 -12   35.12    1.23
   2   7  12   36.68    1.26
   3  -7  12    1.55    0.26
  -3   7  12    1.99    0.27
  -3  -7  12    1.75    0.30
   3  -7 -12    1.82    0.22
   3   7  12    1.65    0.24
   4  -7  12    2.38    0.33
  -4   7  12    2.62    0.33
   4  -7 -12    3.34    0.33
   4   7  12    2.83    0.32
  -4  -7  12    2.77    0.38
  -5   7  12    0.75    0.22
   5  -7  12    0.36    0.22
   5  -7 -12    0.93    0.27
  -5  -7  12    0.64    0.25
   0   8  12   10.09    0.56
   0  -8 -12   11.12    0.51
   0  -8  12   11.49    0.54
   0  -8  12   11.14    0.48
  -1   8  12   16.35    0.77
  -1  -8 -12   18.56    0.67
   1  -8  12   17.30    0.76
   1  -8  12   17.61    0.60
   1  -8 -12   18.18    0.73
  -1  -8  12   17.47    0.73
   1   8  12   17.38    0.74
  -1  -8  12   17.71    0.66
  -2   8  12    8.75    0.55
  -2  -8 -12    9.09    0.43
   2  -8  12    9.24    0.57
   2  -8 -12    9.11    0.51
   2   8  12    9.55    0.53
  -2  -8  12    9.12    0.56
  -3   8  12    3.66    0.37
   3  -8  12    3.34    0.37
   3  -8 -12    3.04    0.30
  -3  -8  12    3.39    0.38
   3   8  12    3.72    0.34
   4  -8  12    0.78    0.23
  -4   8  12    0.91    0.24
   4  -8 -12    0.50    0.14
   4   8  12    0.74    0.20
  -4  -8  12    0.71    0.26
  -5   8  12    5.99    0.54
   5  -8  12    5.30    0.56
  -5  -8  12    4.36    0.51
   5  -8 -12    4.99    0.49
   0  -9  12    9.65    0.50
   0  -9  12   10.49    0.48
   0  -9 -12    9.63    0.49
   0   9  12    9.25    0.53
  -1  -9 -12   35.28    1.10
  -1   9  12   33.52    1.24
   1  -9  12   34.15    1.03
   1  -9  12   34.06    1.21
   1  -9 -12   35.26    1.17
   1   9  12   33.01    1.17
  -1  -9  12   35.96    1.19
  -2  -9 -12    8.53    0.43
   2  -9  12    8.65    0.55
  -2   9  12    8.73    0.57
   2  -9 -12    8.32    0.50
  -2  -9  12    7.32    0.51
   2   9  12    8.61    0.51
  -3   9  12    3.12    0.35
   3  -9  12    3.34    0.36
   3  -9 -12    3.01    0.30
   3   9  12    2.94    0.30
  -3  -9  12    2.64    0.35
  -4   9  12    0.63    0.20
   4  -9  12    0.67    0.22
  -4  -9  12    0.81    0.27
   4  -9 -12    0.86    0.22
   4   9  12    0.78    0.21
  -5   9  12    4.76    0.48
   5  -9  12    3.33    0.40
   5  -9 -12    3.25    0.40
  -5  -9  12    3.10    0.45
   0 -10  12   29.52    1.03
   0 -10  12   28.82    0.98
   0 -10 -12   28.60    1.01
   0  10  12   28.75    1.08
  -1 -10 -12   10.37    0.51
   1 -10  12   10.25    0.57
  -1  10  12    9.78    0.58
   1 -10  12   11.30    0.48
  -1 -10  12   10.70    0.56
   1  10  12   10.55    0.56
   1 -10 -12   10.64    0.55
  -2 -10 -12    5.30    0.34
  -2  10  12    4.65    0.42
   2 -10  12    4.77    0.41
  -2 -10  12    4.86    0.42
   2  10  12    4.98    0.39
   2 -10 -12    5.92    0.41
   3 -10  12    2.30    0.32
  -3  10  12    2.59    0.32
   3 -10 -12    2.44    0.27
  -3 -10  12    2.55    0.34
   3  10  12    2.25    0.27
  -4  10  12    0.34    0.17
   4 -10  12    0.55    0.22
   4 -10 -12    0.40    0.17
  -4 -10  12    0.32    0.20
   5 -10  12    0.41    0.19
  -5  10  12    0.54    0.21
   5 -10 -12    0.83    0.28
  -5 -10  12    0.27    0.24
   0 -11  12    0.20    0.09
   0  11  12    0.15    0.11
   0 -11 -12    0.21    0.10
   0 -11  12    0.04    0.08
  -1  11  12   10.91    0.62
  -1 -11 -12    9.53    0.51
   1 -11  12    9.80    0.57
   1 -11  12   10.78    0.48
  -1 -11  12   10.52    0.58
   1  11  12    9.59    0.54
   1 -11 -12   10.06    0.54
  -2  11  12    2.88    0.35
  -2 -11 -12    3.48    0.29
   2 -11  12    3.07    0.33
  -2 -11  12    2.76    0.34
   2  11  12    3.53    0.32
   2 -11 -12    3.05    0.30
  -3  11  12    1.90    0.29
   3 -11  12    2.21    0.30
  -3 -11  12    2.12    0.34
   3 -11 -12    2.45    0.28
   3  11  12    1.80    0.24
  -4  11  12    0.93    0.24
   4 -11  12    1.26    0.29
   4 -11 -12    1.17    0.24
  -4 -11  12    1.03    0.31
  -5  11  12    2.36    0.34
   5 -11  12    2.75    0.37
   5 -11 -12    2.67    0.39
  -5 -11  12    2.82    0.44
   0 -12  12    1.52    0.20
   0  12  12    1.36    0.26
   0 -12 -12    1.14    0.21
   1 -12  12    3.97    0.29
   1 -12  12    3.92    0.35
  -1  12  12    3.32    0.35
  -1 -12 -12    4.35    0.32
   1 -12 -12    3.99    0.33
   1  12  12    3.41    0.32
  -1 -12  12    3.86    0.36
   2 -12  12    3.85    0.37
  -2  12  12    4.36    0.42
  -2 -12 -12    4.39    0.32
  -2 -12  12    3.92    0.40
   2 -12 -12    4.51    0.38
   2  12  12    4.36    0.36
   3 -12  12    1.07    0.25
  -3  12  12    1.08    0.27
   3 -12 -12    1.55    0.22
  -3 -12  12    1.58    0.33
  -4  12  12    0.11    0.11
   4 -12  12    0.43    0.19
   4 -12 -12    0.08    0.09
  -4 -12  12    0.20    0.21
   0  13  12    5.17    0.41
   0 -13 -12    5.51    0.39
   0 -13  12    4.23    0.37
   1 -13  12    3.30    0.26
   1 -13  12    2.70    0.28
  -1 -13 -12    2.90    0.28
  -1  13  12    2.76    0.33
   1 -13 -12    2.83    0.30
  -1 -13  12    2.15    0.30
   1  13  12    2.53    0.29
   2 -13  12    3.25    0.35
  -2 -13 -12    3.45    0.30
  -2  13  12    3.40    0.40
  -2 -13  12    3.48    0.38
   2  13  12    3.52    0.34
   2 -13 -12    3.28    0.33
   3 -13  12    6.36    0.53
  -3  13  12    6.59    0.57
  -3 -13  12    5.19    0.51
   3 -13 -12    6.64    0.50
   4 -13  12    6.91    0.59
  -4  13  12    6.21    0.56
  -4 -13  12    5.82    0.58
   4 -13 -12    6.52    0.51
   0 -14  12    1.47    0.27
   0 -14 -12    1.25    0.20
   0  14  12    1.44    0.23
  -1  14  12    1.43    0.29
   1 -14  12    1.44    0.20
  -1 -14 -12    1.67    0.22
   1 -14  12    1.42    0.21
  -1 -14  12    1.13    0.25
   1 -14 -12    1.33    0.21
   1  14  12    1.49    0.24
  -2  14  12    1.87    0.31
   2 -14  12    1.93    0.27
  -2 -14 -12    2.41    0.26
  -2 -14  12    1.99    0.31
   2 -14 -12    2.90    0.30
   2  14  12    1.92    0.26
  -3  14  12    0.27    0.19
   3 -14  12    0.50    0.18
  -3 -14  12    0.63    0.24
   3 -14 -12    0.77    0.21
  -4  14  12    0.33    0.20
   4 -14  12    0.07    0.11
   4 -14 -12    0.21    0.11
  -4 -14  12    0.14    0.23
   0 -15 -12    0.70    0.17
   0 -15  12    0.86    0.23
   0  15  12    0.64    0.19
  -1  15  12    0.46    0.20
  -1 -15 -12    0.36    0.11
  -1 -15  12    0.33    0.19
   1  15  12    0.49    0.16
   1 -15 -12    0.25    0.11
   2 -15  12    1.48    0.24
  -2  15  12    1.27    0.30
  -2 -15 -12    0.86    0.19
  -2 -15  12    0.92    0.27
   2 -15 -12    0.87    0.20
  -3  15  12    0.16    0.19
   3 -15  12    0.16    0.15
  -3 -15  12    0.17    0.20
   3 -15 -12    0.20    0.11
   4 -15  12    0.62    0.21
  -4  15  12    0.47    0.24
   4 -15 -12    0.59    0.15
  -4 -15  12    1.02    0.30
   0  16  12    1.52    0.24
   0 -16 -12    1.37    0.22
   0 -16  12    1.81    0.28
  -1  16  12    0.60    0.23
  -1 -16 -12    0.74    0.20
  -1 -16  12    0.44    0.22
   1  16  12    0.75    0.20
   1 -16 -12    0.86    0.20
  -2  16  12    0.99    0.28
  -2 -16 -12    1.10    0.18
   2 -16  12    1.29    0.24
  -2 -16  12    0.75    0.27
   2 -16 -12    0.99    0.22
  -3  16  12    1.96    0.34
   3 -16  12    1.75    0.27
   3 -16 -12    1.87    0.25
  -3 -16  12    1.97    0.40
   0 -17  12    0.81    0.24
   0 -17 -12    0.65    0.19
   0  17  12    0.68    0.20
  -1  17  12    0.15    0.16
  -1 -17 -12    0.05    0.09
   1 -17 -12    0.02    0.09
  -1 -17  12    0.10    0.17
  -2  17  12    0.75    0.25
  -2 -17 -12    0.71    0.17
  -2 -17  12    0.42    0.22
   2 -17 -12    0.98    0.22
   3 -17  12    0.32    0.15
  -3  17  12    0.44    0.23
  -3 -17  12    0.45    0.25
   3 -17 -12    0.33    0.14
   0  18  12    0.38    0.17
   0 -18  12   -0.03    0.16
   0 -18 -12    0.31    0.11
  -1  18  12    0.89    0.25
  -1 -18 -12    0.77    0.21
   1 -18 -12    0.63    0.16
  -1 -18  12    0.89    0.29
  -2  18  12    0.18    0.19
  -2 -18 -12    0.55    0.16
  -2 -18  12    0.51    0.27
   0 -19 -12    4.98    0.43
   0 -19  12    3.97    0.45
  -1  19  12   -0.04    0.14
  -1 -19 -12    0.00    0.10
  -1 -19  12    0.19    0.23
   1 -19 -12   -0.06    0.09
   0 -20 -12    5.42    0.46
   0 -20  12    5.99    0.53
   0   0 -13    0.15    0.06
   0   0  13    0.03    0.10
  -1   0  13    1.70    0.21
   1   0 -13    1.90    0.19
   1   0  13    1.98    0.23
   2   0 -13    3.19    0.28
  -2   0  13    3.13    0.28
   2   0  13    3.30    0.30
   3   0  13    0.62    0.19
   3   0 -13    0.63    0.16
  -3   0  13    0.63    0.18
   4   0 -13   -0.04    0.07
  -4   0  13    0.10    0.09
   4   0  13    0.11    0.12
   5   0  13    0.00    0.13
   5   0 -13    0.13    0.10
   0  -1 -13    0.54    0.10
   0   1  13    0.56    0.15
   0  -1  13    0.56    0.15
  -1   1  13   33.51    1.12
   1  -1  13   33.77    1.16
   1   1 -13   33.57    1.03
   1  -1 -13   32.39    1.03
  -1  -1  13   33.60    1.10
   1   1  13   34.22    1.16
  -2   1  13   13.81    0.64
   2   1 -13   13.46    0.61
   2  -1  13   13.91    0.68
   2   1  13   14.04    0.67
   2  -1 -13   13.05    0.60
  -2  -1  13   14.38    0.64
   3  -1  13    2.39    0.30
   3   1 -13    2.44    0.25
  -3   1  13    2.28    0.27
  -3  -1  13    2.56    0.26
   3  -1 -13    2.35    0.25
   3   1  13    2.33    0.29
   4  -1  13    3.87    0.40
   4   1 -13    4.11    0.36
  -4   1  13    4.44    0.37
   4   1  13    3.82    0.39
  -4  -1  13    4.06    0.32
   4  -1 -13    3.66    0.35
   5  -1  13    4.70    0.48
   5   1  13    5.05    0.48
   5  -1 -13    4.18    0.39
   0  -2 -13    0.85    0.11
   0   2  13    0.74    0.17
   0  -2  13    0.71    0.17
  -1   2  13    7.95    0.45
   1  -2  13    7.36    0.45
   1   2  13    6.66    0.43
  -1  -2  13    7.70    0.42
   1  -2 -13    8.26    0.40
   2   2 -13    3.11    0.28
  -2   2  13    3.00    0.29
   2  -2  13    2.84    0.30
  -2  -2  13    3.48    0.27
   2  -2 -13    2.94    0.27
   2   2  13    3.00    0.28
  -3   2  13    5.48    0.40
   3  -2  13    5.57    0.45
  -3  -2  13    5.07    0.36
   3   2  13    5.08    0.41
   3  -2 -13    5.61    0.39
   4  -2  13    4.89    0.46
  -4   2  13    4.79    0.41
   4  -2 -13    4.67    0.39
   4   2  13    4.19    0.40
   5  -2  13    0.15    0.18
  -5   2  13    0.19    0.11
   5  -2 -13    0.31    0.11
   5   2  13    0.21    0.15
   0  -3  13    9.59    0.49
   0   3  13    9.86    0.51
   0  -3  13   10.28    0.42
   0  -3 -13    9.77    0.41
  -1   3  13   16.08    0.70
  -1  -3 -13   16.26    0.50
   1  -3  13   15.38    0.69
   1   3  13   14.55    0.67
   1  -3 -13   16.06    0.62
  -2   3  13    5.23    0.38
   2  -3  13    4.85    0.39
   2   3  13    4.63    0.36
   2  -3 -13    4.42    0.34
  -2  -3  13    5.12    0.33
   3  -3  13    1.28    0.27
  -3   3  13    1.41    0.21
   3   3  13    1.19    0.23
  -3  -3  13    1.33    0.18
   3  -3 -13    1.06    0.18
   4  -3  13    0.56    0.20
  -4   3  13    0.29    0.15
   4  -3 -13    0.52    0.17
   4   3  13    0.84    0.23
  -5   3  13    1.37    0.24
   5  -3  13    1.67    0.36
   5  -3 -13    1.63    0.24
   5   3  13    1.64    0.33
   0  -4  13   32.08    1.10
   0   4  13   32.73    1.13
   0  -4  13   33.99    0.98
   0  -4 -13   33.16    0.99
   1  -4  13   20.53    0.82
  -1   4  13   18.88    0.80
  -1  -4 -13   19.26    0.61
  -1  -4  13   20.25    0.77
  -1  -4  13   20.63    0.76
   1   4  13   19.57    0.80
   1  -4 -13   18.82    0.72
  -2   4  13    4.64    0.38
   2  -4  13    5.23    0.40
   2  -4 -13    4.45    0.34
   2   4  13    4.65    0.37
  -2  -4  13    5.26    0.33
  -3   4  13    6.84    0.47
   3  -4  13    6.69    0.49
   3   4  13    6.18    0.46
   3  -4 -13    5.94    0.42
  -4   4  13   12.71    0.72
   4  -4  13   10.35    0.70
   4   4  13   12.73    0.71
   4  -4 -13   12.29    0.68
  -5   4  13    1.33    0.28
   5  -4  13    1.32    0.31
   5   4  13    0.96    0.25
  -5  -4  13    1.23    0.37
   5  -4 -13    1.11    0.24
   0  -5  13    4.08    0.31
   0  -5 -13    4.67    0.28
   0   5  13    3.63    0.31
   0  -5  13    4.21    0.24
  -1  -5 -13   13.03    0.47
   1  -5  13   12.63    0.62
  -1   5  13   12.85    0.63
  -1  -5  13   14.02    0.60
  -1  -5  13   12.12    0.55
   1  -5 -13   11.93    0.55
  -2   5  13   16.25    0.76
   2  -5  13   16.29    0.77
   2  -5 -13   16.47    0.71
   2   5  13   16.21    0.74
  -2  -5  13   17.24    0.77
  -3   5  13    9.39    0.59
   3  -5  13   10.24    0.62
   3   5  13    9.13    0.55
  -3  -5  13    8.64    0.62
   3  -5 -13    9.14    0.54
   4  -5  13    1.92    0.30
  -4   5  13    1.70    0.26
   4   5  13    1.88    0.29
  -4  -5  13    1.91    0.38
   4  -5 -13    1.46    0.22
  -5   5  13    1.25    0.28
   5  -5  13    1.31    0.32
  -5  -5  13    1.13    0.33
   5  -5 -13    1.10    0.25
   5   5  13    1.29    0.30
   0   6  13   10.59    0.54
   0  -6  13   10.19    0.43
   0  -6  13    9.79    0.50
   0  -6 -13    9.63    0.45
   1  -6  13    5.96    0.42
  -1  -6 -13    6.25    0.32
  -1   6  13    6.04    0.42
  -1  -6  13    7.02    0.40
  -1  -6  13    6.75    0.38
   1  -6 -13    6.97    0.40
   2  -6  13    7.62    0.51
  -2   6  13    7.23    0.49
  -2  -6  13    7.60    0.49
   2   6  13    7.73    0.48
   2  -6 -13    7.85    0.46
  -2  -6  13    7.73    0.40
  -3   6  13    1.26    0.22
   3  -6  13    0.92    0.22
   3  -6 -13    1.52    0.20
   3   6  13    1.43    0.27
  -3  -6  13    1.46    0.31
   4  -6  13    0.63    0.23
  -4   6  13    0.55    0.20
   4   6  13    0.65    0.21
   4  -6 -13    0.50    0.16
  -4  -6  13    0.29    0.22
   5  -6  13    3.08    0.42
  -5   6  13    3.21    0.37
  -5  -6  13    2.72    0.44
   5  -6 -13    3.02    0.32
   5   6  13    3.49    0.38
   0  -7  13    3.40    0.28
   0  -7 -13    3.10    0.25
   0   7  13    2.95    0.28
   0  -7  13    3.23    0.23
  -1   7  13    2.53    0.29
   1  -7  13    3.27    0.31
  -1  -7 -13    2.93    0.22
   1  -7 -13    3.03    0.27
  -1  -7  13    3.11    0.27
  -1  -7  13    3.19    0.25
   1   7  13    2.84    0.28
   2  -7  13   16.38    0.79
  -2   7  13   16.71    0.78
  -2  -7  13   14.64    0.74
   2   7  13   15.02    0.72
   2  -7 -13   16.05    0.71
  -3   7  13    5.01    0.44
   3  -7  13    5.46    0.46
   3  -7 -13    4.27    0.36
   3   7  13    5.05    0.41
  -3  -7  13    4.32    0.44
  -4   7  13    3.14    0.36
   4  -7  13    2.30    0.32
   4  -7 -13    1.97    0.27
   4   7  13    2.74    0.32
  -4  -7  13    2.21    0.36
   5  -7  13    0.88    0.29
  -5   7  13    1.22    0.29
  -5  -7  13    0.68    0.27
   5  -7 -13    0.94    0.21
   0   8  13   28.07    1.08
   0  -8  13   29.89    0.96
   0  -8  13   31.14    1.05
   0  -8 -13   29.40    0.99
  -1   8  13    7.41    0.50
   1  -8  13    8.09    0.50
  -1  -8 -13    8.42    0.41
  -1  -8  13    8.52    0.42
  -1  -8  13    8.21    0.46
   1   8  13    7.55    0.48
   1  -8 -13    8.29    0.47
  -2   8  13   10.32    0.61
   2  -8  13   10.48    0.62
  -2  -8  13   10.83    0.62
   2   8  13   10.78    0.59
   2  -8 -13   10.54    0.57
   3  -8  13    3.25    0.36
  -3   8  13    3.74    0.38
  -3  -8  13    2.72    0.36
   3   8  13    2.43    0.29
   3  -8 -13    2.37    0.27
  -4   8  13    4.07    0.41
   4  -8  13    3.49    0.41
  -4  -8  13    4.20    0.47
   4   8  13    4.48    0.41
   4  -8 -13    4.28    0.39
   5  -8  13   -0.13    0.19
  -5   8  13   -0.15    0.11
   5  -8 -13   -0.04    0.09
  -5  -8  13    0.05    0.20
   0  -9  13    1.42    0.17
   0  -9 -13    1.22    0.21
   0  -9  13    1.18    0.19
   0   9  13    1.26    0.25
  -1   9  13   10.07    0.59
   1  -9  13    9.52    0.56
  -1  -9 -13   10.88    0.50
   1   9  13   10.13    0.56
  -1  -9  13   11.59    0.57
   1  -9 -13   10.97    0.55
   2  -9  13    2.32    0.29
  -2   9  13    2.47    0.29
   2   9  13    2.43    0.28
   2  -9 -13    2.41    0.26
  -2  -9  13    2.24    0.30
  -3   9  13    0.36    0.14
   3  -9  13    0.27    0.15
   3   9  13    0.19    0.13
  -3  -9  13    0.03    0.16
   3  -9 -13    0.12    0.10
  -4   9  13    0.80    0.23
   4  -9  13    0.74    0.22
   4   9  13    0.54    0.20
  -4  -9  13    0.47    0.25
   4  -9 -13    0.99    0.22
   5  -9  13    0.24    0.17
  -5   9  13    0.18    0.14
  -5  -9  13    0.14    0.25
   5  -9 -13    0.82    0.21
   0 -10 -13   25.54    0.94
   0 -10  13   25.70    0.95
   0 -10  13   26.25    0.91
   0  10  13   23.94    1.01
  -1  10  13    0.25    0.15
  -1 -10 -13    0.25    0.12
   1 -10  13    0.49    0.15
  -1 -10  13    0.45    0.13
   1  10  13    0.52    0.18
   1 -10 -13    0.29    0.12
  -2  10  13    2.36    0.31
   2 -10  13    2.73    0.32
   2  10  13    2.33    0.28
  -2 -10  13    2.51    0.32
   2 -10 -13    2.70    0.28
  -3  10  13    0.47    0.18
   3 -10  13    0.53    0.17
   3  10  13    0.57    0.17
  -3 -10  13    0.56    0.20
   3 -10 -13    0.28    0.11
   4 -10  13    0.91    0.24
  -4  10  13    0.63    0.18
  -4 -10  13    0.79    0.26
   4 -10 -13    0.83    0.21
  -5  10  13    0.90    0.26
   5 -10  13    1.13    0.30
   5 -10 -13    0.57    0.24
  -5 -10  13    0.90    0.30
   0 -11 -13   14.93    0.68
   0 -11  13   17.82    0.73
   0 -11  13   15.91    0.67
   0  11  13   14.26    0.75
  -1  11  13    0.18    0.14
   1 -11  13    0.26    0.13
  -1 -11 -13    0.38    0.13
   1  11  13    0.18    0.13
   1 -11 -13    0.45    0.13
  -1 -11  13    0.33    0.16
   2 -11  13    4.26    0.39
  -2  11  13    4.35    0.42
  -2 -11  13    4.06    0.40
   2 -11 -13    4.52    0.37
   2  11  13    4.09    0.37
   3 -11  13    1.04    0.27
  -3  11  13    1.07    0.25
   3  11  13    1.37    0.23
  -3 -11  13    1.62    0.34
   3 -11 -13    1.60    0.23
  -4  11  13    1.90    0.30
   4 -11  13    1.73    0.30
  -4 -11  13    1.95    0.40
   4 -11 -13    2.07    0.27
   0  12  13    8.62    0.56
   0 -12 -13    9.66    0.53
   0 -12  13    9.42    0.51
   1 -12  13    7.46    0.48
  -1  12  13    7.04    0.51
  -1 -12 -13    6.55    0.41
   1  12  13    7.11    0.47
   1 -12 -13    6.62    0.44
  -1 -12  13    6.40    0.47
   2 -12  13    0.81    0.21
  -2  12  13    1.22    0.28
   2  12  13    1.12    0.24
  -2 -12  13    1.03    0.24
   2 -12 -13    0.59    0.17
  -3  12  13    0.30    0.18
   3 -12  13    0.51    0.21
   3 -12 -13    0.48    0.15
  -3 -12  13    0.44    0.23
   3  12  13    0.97    0.21
  -4  12  13   -0.13    0.10
   4 -12  13    0.30    0.18
  -4 -12  13    0.30    0.23
   4 -12 -13    0.03    0.08
   0  13  13    1.42    0.24
   0 -13  13    1.46    0.27
   0 -13 -13    1.47    0.20
  -1 -13 -13    2.73    0.26
  -1  13  13    1.76    0.28
   1 -13  13    2.75    0.28
  -1 -13  13    2.41    0.33
   1 -13 -13    2.38    0.27
   1  13  13    2.93    0.31
   2 -13  13    0.66    0.19
  -2  13  13    0.21    0.17
   2 -13 -13    0.52    0.15
   2  13  13    0.82    0.20
  -2 -13  13    0.61    0.21
  -3  13  13    4.35    0.48
   3 -13  13    4.74    0.46
   3 -13 -13    5.43    0.44
  -3 -13  13    4.34    0.47
   4 -13  13    3.52    0.41
  -4  13  13    3.71    0.42
   4 -13 -13    2.88    0.33
  -4 -13  13    3.90    0.48
   0 -14 -13    6.19    0.44
   0  14  13    5.93    0.47
   0 -14  13    6.08    0.46
  -1 -14 -13    0.51    0.13
  -1  14  13    0.56    0.20
  -1 -14  13    0.75    0.23
   1  14  13    0.65    0.20
   1 -14 -13    0.87    0.18
  -2 -14 -13    0.30    0.10
  -2  14  13    0.39    0.19
   2 -14  13    0.42    0.17
   2 -14 -13    0.36    0.13
  -2 -14  13    0.82    0.25
   2  14  13    0.50    0.18
   3 -14  13    0.87    0.23
  -3  14  13    0.57    0.24
   3 -14 -13    0.83    0.21
  -3 -14  13    0.72    0.27
  -4  14  13    0.66    0.21
   4 -14  13    1.03    0.27
   4 -14 -13    0.45    0.12
  -4 -14  13    0.84    0.30
   0 -15 -13    0.20    0.11
   0  15  13    0.46    0.16
   0 -15  13    0.30    0.18
  -1 -15 -13    2.20    0.24
  -1  15  13    2.51    0.33
   1 -15 -13    2.60    0.30
   1  15  13    2.48    0.30
  -1 -15  13    2.59    0.33
  -2  15  13    3.36    0.41
  -2 -15 -13    4.03    0.34
   2 -15  13    4.57    0.41
   2 -15 -13    3.89    0.37
  -2 -15  13    3.01    0.37
   3 -15  13    0.88    0.23
  -3  15  13    0.80    0.27
  -3 -15  13    1.46    0.34
   3 -15 -13    0.60    0.18
   0 -16 -13    0.85    0.21
   0 -16  13    0.89    0.24
   0  16  13    1.16    0.27
  -1 -16 -13    4.01    0.36
  -1  16  13    3.97    0.41
  -1 -16  13    3.83    0.42
   1 -16 -13    4.05    0.37
   1  16  13    4.06    0.38
  -2  16  13    6.25    0.54
  -2 -16 -13    6.12    0.45
   2 -16 -13    6.31    0.49
  -2 -16  13    5.71    0.53
  -3  16  13    1.31    0.35
   3 -16  13    1.10    0.23
  -3 -16  13    0.68    0.28
   3 -16 -13    1.34    0.27
   0 -17 -13   -0.04    0.08
   0 -17  13   -0.02    0.15
   0  17  13    0.25    0.17
  -1 -17 -13    0.90    0.20
  -1  17  13    0.54    0.21
   1 -17 -13    0.47    0.15
  -1 -17  13    0.67    0.26
  -2  17  13    2.27    0.36
  -2 -17  13    1.58    0.35
   2 -17 -13    1.87    0.24
   0 -18 -13    0.85    0.21
   0  18  13    0.77    0.24
   0 -18  13    0.38    0.22
  -1 -18 -13    1.17    0.18
  -1  18  13    1.56    0.35
  -1 -18  13    1.08    0.29
   1 -18 -13    0.66    0.17
  -2  18  13    2.04    0.34
  -2 -18  13    2.39    0.38
   2 -18 -13    2.33    0.28
   0 -19 -13   -0.07    0.09
  -1 -19 -13    0.77    0.17
  -1  19  13    0.80    0.23
   1 -19 -13    0.62    0.15
  -1 -19  13    0.80    0.27
   0   0 -14   17.86    0.58
   0   0  14   16.83    0.73
   1   0  14    2.41    0.27
  -1   0  14    2.51    0.25
   1   0 -14    2.68    0.23
   2   0 -14   19.13    0.74
  -2   0  14   14.07    0.70
   2   0  14   18.28    0.80
   3   0 -14    2.16    0.24
   3   0  14    1.73    0.28
  -3   0  14    2.18    0.27
  -4   0  14    5.27    0.40
   4   0  14    4.84    0.45
   4   0 -14    5.00    0.41
   5   0  14    0.19    0.16
   5   0 -14   -0.07    0.09
   0  -1  14   17.92    0.75
   0  -1 -14   18.45    0.61
   1  -1  14   24.22    0.95
  -1   1  14   24.62    0.92
   1   1 -14   24.09    0.83
   1  -1 -14   24.68    0.84
  -1  -1  14   24.01    0.90
   1   1  14   25.62    0.96
   2   1 -14    0.69    0.17
   2  -1  14    0.68    0.19
  -2   1  14    0.69    0.18
  -2  -1  14    0.60    0.17
   2  -1 -14    0.60    0.17
   2   1  14    0.44    0.16
  -3   1  14    2.65    0.28
   3  -1  14    2.71    0.32
   3   1 -14    2.86    0.28
   3  -1 -14    2.32    0.25
   3   1  14    2.32    0.30
  -3  -1  14    2.63    0.27
   4  -1  14    0.09    0.13
   4   1 -14    0.06    0.09
  -4   1  14    0.02    0.09
   4  -1 -14    0.06    0.10
   4   1  14    0.14    0.13
   5  -1  14    0.89    0.26
   5  -1 -14    0.79    0.20
   5   1  14    0.61    0.23
   0  -2 -14    0.09    0.07
   0  -2  14    0.12    0.08
   0  -2  14    0.16    0.11
   0   2  14    0.07    0.08
   1  -2  14   21.91    0.87
  -1   2  14   21.66    0.84
   1   2  14   19.76    0.84
   1  -2 -14   22.13    0.77
  -1  -2  14   18.67    0.80
  -2   2  14   29.48    1.10
   2  -2  14   29.77    1.14
   2  -2 -14   31.20    1.06
  -2  -2  14   29.81    1.05
   2   2  14   31.00    1.14
  -3   2  14    6.18    0.44
   3  -2  14    6.18    0.48
   3   2  14    6.37    0.48
  -3  -2  14    6.58    0.42
   3  -2 -14    6.93    0.45
  -4   2  14    0.59    0.17
   4  -2  14    0.80    0.25
   4  -2 -14    0.57    0.16
   4   2  14    0.99    0.24
  -5   2  14    0.89    0.20
   5  -2  14    0.95    0.27
   5  -2 -14    0.83    0.20
   5   2  14    0.72    0.25
   0  -3  14    0.33    0.09
   0  -3  14    0.00    0.09
   0   3  14    0.17    0.12
   0  -3 -14    0.06    0.08
   1  -3  14    5.99    0.42
  -1   3  14    6.62    0.43
  -1  -3  14    6.85    0.41
   1  -3 -14    6.50    0.37
   1   3  14    6.97    0.44
  -2   3  14    3.77    0.33
   2  -3  14    3.78    0.35
   2   3  14    4.15    0.36
  -2  -3  14    3.58    0.29
   2  -3 -14    4.04    0.32
   3  -3  14    0.30    0.15
  -3   3  14    0.35    0.15
  -3  -3  14    0.55    0.13
   3  -3 -14    0.36    0.12
   3   3  14    0.31    0.15
  -4   3  14    8.51    0.57
   4  -3  14    7.87    0.60
   4   3  14    7.46    0.55
   4  -3 -14    8.24    0.54
  -5   3  14    0.81    0.19
   5  -3  14    0.99    0.30
   5  -3 -14    0.88    0.23
   5   3  14    1.01    0.26
   0   4  14    1.73    0.23
   0  -4  14    2.03    0.17
   0  -4 -14    2.23    0.19
   0  -4  14    2.06    0.24
  -1   4  14    2.74    0.29
   1  -4  14    2.65    0.29
   1   4  14    2.78    0.28
  -1  -4  14    3.00    0.26
   1  -4 -14    2.80    0.25
  -1  -4  14    2.92    0.26
   2  -4  14    2.32    0.28
  -2   4  14    2.92    0.30
   2   4  14    2.63    0.29
   2  -4 -14    2.42    0.27
  -2  -4  14    3.07    0.26
   3  -4  14    9.81    0.63
  -3   4  14   10.88    0.63
   3   4  14   11.20    0.64
   3  -4 -14   10.40    0.58
  -4   4  14    4.53    0.42
   4  -4  14    4.00    0.44
   4   4  14    3.70    0.39
   4  -4 -14    4.61    0.39
   5  -4  14    0.91    0.31
  -5   4  14    1.24    0.28
   5   4  14    1.28    0.30
  -5  -4  14    0.86    0.31
   5  -4 -14    1.22    0.26
   0  -5  14    0.22    0.13
   0  -5 -14    0.03    0.07
   0   5  14    0.15    0.10
   0  -5  14    0.46    0.10
  -1   5  14    1.03    0.22
   1  -5  14    1.10    0.23
  -1  -5 -14    1.20    0.14
  -1  -5  14    1.56    0.18
   1   5  14    0.84    0.20
  -1  -5  14    1.07    0.17
   1  -5 -14    1.03    0.18
  -2   5  14    3.93    0.35
   2  -5  14    3.90    0.36
   2   5  14    3.71    0.35
   2  -5 -14    4.15    0.32
  -2  -5  14    4.28    0.36
  -3   5  14    8.10    0.54
   3  -5  14    7.84    0.57
  -3  -5  14    7.58    0.58
   3  -5 -14    7.92    0.50
   3   5  14    7.26    0.51
   4  -5  14    2.70    0.36
  -4   5  14    2.62    0.33
  -4  -5  14    2.96    0.42
   4   5  14    3.02    0.35
   4  -5 -14    2.67    0.30
   5  -5  14    0.03    0.17
  -5   5  14    0.16    0.16
   5   5  14    0.01    0.15
   5  -5 -14    0.33    0.11
  -5  -5  14   -0.06    0.22
   0  -6  14    4.59    0.27
   0  -6  14    3.92    0.32
   0   6  14    3.76    0.33
   0  -6 -14    4.58    0.29
  -1  -6 -14   25.78    0.81
   1  -6  14   24.11    0.98
  -1   6  14   25.25    0.99
   1  -6 -14   26.33    0.92
  -1  -6  14   26.26    0.94
  -1  -6  14   24.83    0.91
  -2   6  14   12.37    0.67
   2  -6  14   12.02    0.66
   2  -6 -14   12.12    0.60
  -2  -6  14   11.78    0.66
   2   6  14   11.63    0.63
  -3   6  14    1.86    0.27
   3  -6  14    2.43    0.31
   3  -6 -14    2.01    0.25
  -3  -6  14    1.79    0.30
   3   6  14    2.27    0.29
   4  -6  14    4.02    0.43
  -4   6  14    3.79    0.39
   4   6  14    4.20    0.40
  -4  -6  14    2.94    0.40
   4  -6 -14    3.67    0.35
  -5   6  14    0.32    0.15
   5  -6  14    0.70    0.28
   5   6  14    0.33    0.19
  -5  -6  14    0.79    0.30
   5  -6 -14    0.72    0.18
   0  -7  14    3.34    0.30
   0  -7 -14    3.44    0.27
   0   7  14    3.12    0.31
   0  -7  14    3.88    0.25
   1  -7  14    5.88    0.43
  -1   7  14    5.51    0.41
  -1  -7 -14    5.90    0.32
   1  -7 -14    5.65    0.38
  -1  -7  14    5.08    0.35
  -1  -7  14    5.91    0.38
   2  -7  14    3.33    0.34
  -2   7  14    2.80    0.32
  -2  -7  14    3.28    0.35
   2   7  14    3.44    0.33
   2  -7 -14    3.49    0.30
  -3   7  14    0.81    0.21
   3  -7  14    0.45    0.18
   3   7  14    0.98    0.23
   3  -7 -14    0.89    0.20
  -3  -7  14    0.34    0.20
  -4   7  14    1.92    0.28
   4  -7  14    2.92    0.37
   4  -7 -14    1.90    0.26
  -4  -7  14    1.77    0.36
   4   7  14    2.07    0.30
   5  -7  14    1.16    0.30
  -5   7  14    1.29    0.28
  -5  -7  14    1.02    0.34
   5  -7 -14    1.42    0.21
   0   8  14    6.29    0.44
   0  -8 -14    6.74    0.39
   0  -8  14    7.32    0.37
   0  -8  14    5.73    0.41
   1  -8  14    2.82    0.30
  -1  -8 -14    3.09    0.25
  -1   8  14    2.43    0.29
   1  -8 -14    2.88    0.28
  -1  -8  14    3.24    0.28
   1   8  14    2.60    0.29
  -1  -8  14    2.79    0.25
   2  -8  14    2.58    0.31
  -2   8  14    2.15    0.27
   2   8  14    2.78    0.30
  -2  -8  14    3.08    0.33
   2  -8 -14    2.89    0.28
  -3   8  14    0.84    0.20
   3  -8  14    0.92    0.23
  -3  -8  14    0.88    0.25
   3   8  14    1.13    0.26
   3  -8 -14    0.87    0.20
  -4   8  14    5.02    0.48
   4  -8  14    5.28    0.50
  -4  -8  14    5.63    0.54
   4  -8 -14    5.69    0.46
   4   8  14    5.36    0.44
   5  -8  14    1.16    0.27
  -5   8  14    1.41    0.30
  -5  -8  14    1.12    0.34
   5  -8 -14    1.14    0.24
   0  -9  14    4.73    0.36
   0   9  14    4.53    0.39
   0  -9  14    5.68    0.34
   0  -9 -14    5.14    0.35
   1  -9  14    2.38    0.28
  -1   9  14    2.16    0.28
  -1  -9 -14    2.56    0.23
   1  -9 -14    2.63    0.25
   1   9  14    1.85    0.26
  -1  -9  14    2.77    0.26
   2  -9  14    0.42    0.17
  -2   9  14    0.31    0.15
   2   9  14    0.37    0.16
  -2  -9  14    0.08    0.14
   2  -9 -14    0.65    0.16
  -3   9  14    0.70    0.21
   3  -9  14    1.10    0.28
   3  -9 -14    0.54    0.17
   3   9  14    0.78    0.21
  -3  -9  14    0.74    0.22
   4  -9  14    2.61    0.35
  -4   9  14    2.66    0.35
   4  -9 -14    2.27    0.29
  -4  -9  14    2.24    0.37
   4   9  14    2.16    0.29
  -5   9  14    0.38    0.19
   5  -9  14    0.85    0.25
  -5  -9  14    0.54    0.32
   5  -9 -14    0.62    0.18
   0  10  14    0.56    0.18
   0 -10  14    0.69    0.17
   0 -10 -14    0.89    0.20
   0 -10  14    0.70    0.15
   1 -10  14   11.02    0.62
  -1  10  14   10.31    0.62
  -1 -10 -14   11.48    0.54
  -1 -10  14   10.96    0.59
   1 -10 -14   10.58    0.57
   1  10  14   10.52    0.60
   2 -10  14    9.49    0.61
  -2  10  14    8.75    0.60
   2  10  14   10.02    0.59
   2 -10 -14    9.16    0.55
  -2 -10  14    8.62    0.58
   3 -10  14    0.06    0.13
  -3  10  14    0.16    0.12
  -3 -10  14   -0.04    0.14
   3  10  14    0.13    0.13
   3 -10 -14    0.13    0.09
  -4  10  14    3.62    0.42
   4 -10  14    3.81    0.42
  -4 -10  14    2.67    0.40
   4 -10 -14    3.69    0.36
   0 -11  14   10.93    0.53
   0  11  14    9.84    0.60
   0 -11 -14   10.31    0.54
   1 -11  14    5.44    0.41
  -1 -11 -14    5.41    0.37
  -1  11  14    4.61    0.42
   1  11  14    4.62    0.40
  -1 -11  14    5.48    0.43
   1 -11 -14    4.62    0.36
   2 -11  14    2.01    0.29
  -2  11  14    1.83    0.29
  -2 -11  14    1.79    0.28
   2 -11 -14    1.67    0.23
   2  11  14    1.79    0.26
  -3  11  14    0.85    0.23
   3 -11  14    0.61    0.21
   3 -11 -14    0.57    0.16
  -3 -11  14    0.87    0.26
   3  11  14    0.59    0.18
  -4  11  14    0.65    0.21
   4 -11  14    1.36    0.31
  -4 -11  14    0.63    0.25
   4 -11 -14    0.59    0.16
   0  12  14    6.05    0.46
   0 -12 -14    5.22    0.38
   0 -12  14    5.27    0.38
  -1  12  14    0.29    0.15
  -1 -12 -14    0.56    0.12
   1 -12  14    0.15    0.13
   1  12  14    0.29    0.15
  -1 -12  14    0.04    0.15
   1 -12 -14    0.53    0.15
   2 -12  14    8.38    0.59
  -2  12  14    7.61    0.58
   2 -12 -14    7.91    0.53
  -2 -12  14    7.95    0.57
   2  12  14    8.26    0.54
   3 -12  14    1.11    0.25
  -3  12  14    1.48    0.33
   3  12  14    1.36    0.22
  -3 -12  14    0.94    0.28
   3 -12 -14    1.40    0.21
   4 -12  14    0.74    0.23
  -4  12  14    0.12    0.14
   4 -12 -14    0.25    0.11
  -4 -12  14    0.42    0.23
   0  13  14    0.56    0.20
   0 -13  14    0.50    0.18
   0 -13 -14    0.49    0.14
  -1 -13 -14    2.66    0.26
  -1  13  14    2.87    0.34
   1 -13  14    2.65    0.28
   1  13  14    2.65    0.31
  -1 -13  14    2.38    0.31
   1 -13 -14    2.46    0.27
   2 -13  14    0.20    0.12
  -2  13  14    0.04    0.11
   2  13  14    0.11    0.12
  -2 -13  14   -0.08    0.15
   2 -13 -14   -0.04    0.09
   3 -13  14    1.29    0.30
  -3  13  14    0.96    0.28
   3 -13 -14    1.05    0.23
  -3 -13  14    0.89    0.28
   4 -13  14    2.12    0.32
  -4  13  14    1.37    0.30
   4 -13 -14    1.75    0.24
  -4 -13  14    1.27    0.34
   0  14  14    3.46    0.36
   0 -14 -14    4.23    0.36
   0 -14  14    4.02    0.37
  -1  14  14    2.01    0.31
  -1 -14 -14    2.35    0.26
   1  14  14    2.03    0.28
  -1 -14  14    2.18    0.31
   1 -14 -14    1.96    0.25
  -2  14  14    3.38    0.40
   2 -14  14    3.44    0.36
   2  14  14    2.93    0.33
  -2 -14  14    2.79    0.37
   2 -14 -14    3.07    0.32
   3 -14  14    1.98    0.29
  -3  14  14    1.47    0.33
  -3 -14  14    0.93    0.29
   3 -14 -14    1.91    0.26
   0 -15  14    1.31    0.25
   0  15  14    0.78    0.23
   0 -15 -14    0.55    0.17
  -1 -15 -14    3.23    0.30
  -1  15  14    2.89    0.35
   1 -15 -14    3.34    0.33
   1  15  14    2.93    0.33
  -1 -15  14    2.76    0.35
  -2  15  14    2.93    0.38
   2 -15  14    3.64    0.36
   2 -15 -14    2.80    0.31
  -2 -15  14    2.65    0.37
   3 -15  14    0.14    0.14
  -3  15  14    0.39    0.23
   3 -15 -14    0.34    0.11
  -3 -15  14    0.53    0.25
   0  16  14    0.68    0.21
   0 -16 -14    0.56    0.15
  -1  16  14    3.58    0.40
  -1 -16 -14    4.90    0.39
   1 -16 -14    3.98    0.37
  -1 -16  14    3.95    0.43
   1  16  14    4.13    0.39
  -2  16  14    0.94    0.27
   2 -16 -14    1.24    0.21
  -2 -16  14    0.79    0.26
  -3  16  14    0.06    0.18
   3 -16  14    0.52    0.18
  -3 -16  14    0.07    0.22
   3 -16 -14    0.17    0.10
   0 -17 -14    0.36    0.16
   0  17  14    0.12    0.15
  -1  17  14    0.29    0.17
  -1 -17 -14    0.33    0.13
   1 -17 -14    0.61    0.15
  -1 -17  14    0.57    0.25
  -2  17  14    0.27    0.22
  -2 -17  14    0.21    0.23
   2 -17 -14    0.35    0.13
   0 -18 -14    0.54    0.16
   0  18  14    0.49    0.20
  -1  18  14    0.29    0.17
  -1 -18 -14   -0.02    0.10
  -1 -18  14    0.08    0.22
   1 -18 -14    0.15    0.09
   0  19  14   -0.11    0.10
   0 -19 -14    0.08    0.10
   0   0  15    0.32    0.14
   1   0 -15    6.44    0.37
  -1   0  15    5.89    0.40
   1   0  15    5.79    0.42
   2   0 -15   41.76    1.33
  -2   0  15   40.57    1.37
   2   0  15   40.90    1.43
   3   0  15   28.79    1.18
  -3   0  15   28.95    1.08
   3   0 -15   25.68    1.04
  -4   0  15    0.01    0.09
   4   0 -15    0.20    0.11
   4   0  15    0.04    0.13
   5   0  15    0.53    0.23
   0  -1 -15    0.62    0.12
   0   1  15    0.41    0.16
   0  -1  15    0.45    0.16
   1   1 -15   47.42    1.32
  -1   1  15   45.14    1.45
   1  -1  15   41.98    1.46
   1  -1 -15   43.00    1.31
   1   1  15   45.87    1.48
  -1  -1  15   42.52    1.41
   2   1 -15   27.15    0.98
  -2   1  15   24.56    1.01
   2  -1  15   26.83    1.07
  -2  -1  15   27.69    1.00
   2  -1 -15   27.36    0.98
   2   1  15   25.60    1.05
  -3   1  15    3.36    0.32
   3  -1  15    2.20    0.32
   3   1 -15    3.36    0.31
   3  -1 -15    3.39    0.31
   3   1  15    3.49    0.37
  -3  -1  15    3.56    0.32
  -4   1  15    0.88    0.19
   4  -1  15    0.92    0.26
   4   1 -15    0.50    0.17
   4  -1 -15    1.02    0.24
   4   1  15    1.23    0.29
   5  -1  15    1.67    0.36
   5  -1 -15    1.41    0.22
   5   1  15    1.57    0.36
   0  -2  15    0.50    0.12
   0  -2 -15    0.43    0.10
   0  -2  15    0.30    0.12
   0   2  15    0.53    0.16
  -1   2  15    8.97    0.51
   1  -2  15    7.57    0.49
   1   2  15    8.61    0.52
   1  -2 -15    9.13    0.45
   2  -2  15   14.92    0.75
  -2   2  15   15.20    0.72
   2  -2 -15   15.91    0.69
   2   2  15   14.76    0.74
  -2  -2  15   15.99    0.70
  -3   2  15    2.18    0.27
   3  -2  15    1.98    0.30
   3   2  15    1.76    0.28
  -3  -2  15    2.30    0.26
   3  -2 -15    2.53    0.27
  -4   2  15    3.11    0.32
   4  -2  15    2.72    0.37
   4  -2 -15    2.60    0.30
   4   2  15    2.18    0.32
   5  -2  15    1.51    0.37
   5  -2 -15    1.41    0.21
   5   2  15    1.61    0.34
   0  -3  15   10.85    0.56
   0   3  15    9.97    0.56
   0  -3  15   10.94    0.46
   0  -3 -15   10.31    0.44
   1  -3  15    0.43    0.16
  -1   3  15    0.63    0.16
   1  -3 -15    0.55    0.15
  -1  -3  15    0.65    0.17
   1   3  15    0.40    0.16
  -2   3  15    2.17    0.26
   2  -3  15    2.22    0.28
   2   3  15    2.50    0.30
   2  -3 -15    2.58    0.26
  -2  -3  15    2.60    0.26
   3  -3  15    4.01    0.39
  -3   3  15    4.54    0.39
   3   3  15    2.98    0.34
  -3  -3  15    3.81    0.31
   3  -3 -15    3.57    0.32
   4  -3  15    1.07    0.30
  -4   3  15    1.01    0.23
   4  -3 -15    1.10    0.25
   4   3  15    0.81    0.24
  -5   3  15    3.06    0.33
   5  -3  15    2.28    0.38
   5  -3 -15    2.49    0.29
   5   3  15    2.02    0.33
   0  -4  15    0.50    0.16
   0  -4 -15    0.33    0.11
   0   4  15    0.25    0.12
   0  -4  15    0.33    0.09
   1  -4  15    4.10    0.35
  -1   4  15    4.25    0.35
   1   4  15    4.06    0.35
   1  -4 -15    4.24    0.31
  -1  -4  15    4.16    0.31
  -1  -4  15    4.48    0.34
  -2   4  15    0.35    0.13
   2  -4  15    0.35    0.16
  -2  -4  15    0.42    0.18
   2  -4 -15    0.36    0.13
   2   4  15    0.47    0.18
  -2  -4  15    0.52    0.16
   3  -4  15   16.60    0.88
  -3   4  15   17.81    0.85
   3   4  15   18.77    0.87
   3  -4 -15   16.99    0.80
  -4   4  15    1.12    0.24
   4  -4  15    1.15    0.30
   4  -4 -15    0.85    0.20
   4   4  15    1.09    0.24
  -5   4  15    0.50    0.18
   5  -4  15    0.72    0.27
   5  -4 -15    0.54    0.15
   5   4  15    0.97    0.28
  -5  -4  15    0.50    0.26
   0  -5  15    0.59    0.12
   0   5  15    0.35    0.14
   0  -5 -15    0.52    0.14
   0  -5  15    0.57    0.17
   1  -5  15    9.60    0.56
  -1   5  15   10.03    0.58
  -1  -5  15   10.85    0.53
  -1  -5  15    9.49    0.51
   1  -5 -15   10.09    0.50
   1   5  15    9.91    0.57
   2  -5  15   11.38    0.66
  -2   5  15   11.99    0.66
   2   5  15   12.99    0.67
  -2  -5  15   11.82    0.66
   2  -5 -15   11.62    0.59
   3  -5  15    5.14    0.46
  -3   5  15    5.03    0.43
   3   5  15    4.79    0.42
   3  -5 -15    5.31    0.41
  -3  -5  15    4.92    0.49
  -4   5  15    1.89    0.28
   4  -5  15    1.53    0.33
  -4  -5  15    1.70    0.38
   4   5  15    1.69    0.29
   4  -5 -15    1.73    0.25
   5  -5  15    0.50    0.27
  -5   5  15    0.55    0.18
   5   5  15    0.62    0.23
  -5  -5  15    0.34    0.28
   5  -5 -15    0.68    0.17
   0  -6  15    0.12    0.08
   0  -6 -15    0.05    0.09
   0  -6  15    0.01    0.10
   0   6  15   -0.09    0.09
   1  -6  15    0.21    0.12
  -1   6  15    0.49    0.16
   1  -6 -15    0.32    0.13
  -1  -6  15    0.19    0.12
   1   6  15    0.33    0.15
  -1  -6  15    0.37    0.13
  -2   6  15    0.69    0.19
   2  -6  15    0.49    0.17
  -2  -6  15    0.77    0.23
   2  -6 -15    0.77    0.17
   2   6  15    1.00    0.24
  -3   6  15    3.45    0.37
   3  -6  15    5.24    0.46
   3  -6 -15    5.09    0.40
   3   6  15    4.80    0.42
  -3  -6  15    5.40    0.49
   4  -6  15    1.12    0.27
  -4   6  15    1.12    0.25
   4   6  15    1.40    0.30
  -4  -6  15    0.25    0.23
   4  -6 -15    0.88    0.21
  -5   6  15    1.72    0.28
   5  -6  15    1.17    0.35
  -5  -6  15    0.93    0.34
   5  -6 -15    1.30    0.26
   5   6  15    1.70    0.34
   0  -7  15    0.14    0.12
   0   7  15    0.07    0.11
   0  -7  15    0.01    0.07
   0  -7 -15    0.04    0.08
   1  -7  15   13.60    0.71
  -1   7  15   13.72    0.72
  -1  -7  15   15.65    0.67
  -1  -7  15   15.61    0.67
   1  -7 -15   15.30    0.67
   2  -7  15    4.44    0.41
  -2   7  15    4.48    0.40
   2  -7 -15    4.76    0.36
   2   7  15    4.54    0.39
  -2  -7  15    4.29    0.39
  -3   7  15    4.78    0.43
   3  -7  15    3.64    0.40
   3   7  15    3.89    0.38
   3  -7 -15    4.40    0.37
  -3  -7  15    3.86    0.43
   4  -7  15    1.20    0.29
  -4   7  15    0.64    0.19
  -4  -7  15    0.94    0.28
   4  -7 -15    0.99    0.23
   4   7  15    0.67    0.21
  -5   7  15    4.36    0.45
   5  -7  15    4.41    0.54
   5  -7 -15    3.44    0.36
   5   7  15    4.74    0.42
  -5  -7  15    3.67    0.51
   0  -8  15    0.38    0.10
   0  -8  15    0.41    0.16
   0  -8 -15    0.51    0.15
   0   8  15    0.37    0.16
   1  -8  15    3.53    0.33
  -1   8  15    3.30    0.34
  -1  -8  15    3.75    0.30
   1  -8 -15    3.25    0.28
  -1  -8  15    4.10    0.31
   1   8  15    2.24    0.30
   2  -8  15    1.63    0.26
  -2   8  15    1.36    0.23
  -2  -8  15    1.56    0.30
   2  -8 -15    1.83    0.22
   2   8  15    1.72    0.25
   3  -8  15    1.09    0.27
  -3   8  15    0.97    0.24
   3  -8 -15    1.60    0.24
  -3  -8  15    1.16    0.29
   3   8  15    1.52    0.29
  -4   8  15   -0.07    0.11
   4  -8  15    0.02    0.10
   4  -8 -15   -0.13    0.08
   4   8  15    0.12    0.13
  -4  -8  15    0.21    0.21
  -5   8  15    0.14    0.12
   5  -8  15   -0.07    0.10
  -5  -8  15   -0.22    0.18
   5  -8 -15    0.49    0.16
   0  -9 -15   10.07    0.52
   0  -9  15   10.64    0.57
   0  -9  15   10.05    0.49
   0   9  15   10.57    0.61
   1  -9  15    8.25    0.52
  -1   9  15    7.67    0.53
  -1  -9  15    8.46    0.49
   1  -9 -15    8.10    0.47
   1   9  15    8.25    0.54
  -2   9  15    0.06    0.10
   2  -9  15    0.06    0.10
   2   9  15    0.04    0.12
   2  -9 -15    0.08    0.08
  -2  -9  15    0.29    0.18
  -3   9  15    2.58    0.33
   3  -9  15    2.55    0.35
   3   9  15    1.99    0.29
  -3  -9  15    2.27    0.34
   3  -9 -15    1.96    0.25
   4  -9  15    0.29    0.17
  -4   9  15    0.40    0.17
  -4  -9  15    0.20    0.22
   4   9  15    0.45    0.20
   4  -9 -15    0.30    0.13
   0 -10 -15   11.89    0.58
   0 -10  15   12.30    0.63
   0  10  15   13.22    0.69
  -1 -10 -15    5.16    0.35
   1 -10  15    5.14    0.42
  -1  10  15    4.59    0.42
   1  10  15    4.62    0.40
   1 -10 -15    4.77    0.36
  -1 -10  15    4.99    0.40
   2 -10  15    0.21    0.15
  -2  10  15    0.37    0.18
   2 -10 -15    0.48    0.15
   2  10  15    0.59    0.20
  -2 -10  15    0.49    0.18
  -3  10  15    0.78    0.21
   3 -10  15    0.90    0.24
   3  10  15    0.62    0.19
  -3 -10  15    0.62    0.24
   3 -10 -15    0.71    0.18
   4 -10  15    2.11    0.32
  -4  10  15    1.54    0.33
  -4 -10  15    1.27    0.35
   4 -10 -15    1.72    0.24
   0  11  15    3.29    0.34
   0 -11 -15    3.32    0.28
   1 -11  15    1.37    0.21
  -1 -11 -15    1.77    0.19
  -1  11  15    1.42    0.24
   1 -11 -15    1.58    0.21
   1  11  15    1.88    0.27
  -1 -11  15    1.57    0.26
   2 -11  15    6.82    0.52
  -2  11  15    5.10    0.47
   2 -11 -15    5.71    0.43
  -2 -11  15    5.19    0.46
   2  11  15    5.12    0.43
  -3  11  15    0.45    0.18
   3 -11  15    0.09    0.17
  -3 -11  15    0.38    0.21
   3  11  15    0.56    0.16
   3 -11 -15    0.68    0.18
  -4  11  15    1.15    0.30
   4 -11  15    0.98    0.25
  -4 -11  15    0.66    0.28
   4 -11 -15    0.60    0.16
   0 -12 -15    1.22    0.18
   0  12  15    1.19    0.26
  -1 -12 -15    3.84    0.29
   1 -12  15    3.26    0.33
  -1  12  15    2.83    0.34
   1 -12 -15    3.42    0.32
  -1 -12  15    3.44    0.37
   1  12  15    3.06    0.34
   2 -12  15    3.69    0.37
  -2  12  15    2.86    0.36
   2 -12 -15    3.19    0.33
  -2 -12  15    3.52    0.38
   2  12  15    2.58    0.32
  -3  12  15    1.38    0.31
   3 -12  15    1.21    0.28
  -3 -12  15    0.89    0.26
   3  12  15    1.43    0.23
   3 -12 -15    1.24    0.20
   4 -12  15    2.42    0.35
  -4  12  15    1.89    0.30
  -4 -12  15    2.33    0.39
   4 -12 -15    2.11    0.28
   0  13  15    1.48    0.29
   0 -13 -15    1.51    0.20
  -1  13  15    0.65    0.22
  -1 -13 -15    0.43    0.12
   1 -13  15    0.28    0.14
   1  13  15    0.56    0.19
  -1 -13  15    0.42    0.19
   1 -13 -15    0.59    0.13
   2 -13  15    1.61    0.27
  -2  13  15    1.37    0.32
   2  13  15    1.50    0.28
   2 -13 -15    1.14    0.19
  -2 -13  15    1.19    0.29
   3 -13  15    0.76    0.21
  -3  13  15    0.49    0.23
  -3 -13  15    0.02    0.19
   3 -13 -15    0.58    0.17
  -4  13  15    0.09    0.14
   4 -13  15    0.41    0.20
   4 -13 -15    0.34    0.13
  -4 -13  15    0.17    0.24
   0  14  15    3.07    0.35
   0 -14 -15    2.46    0.26
  -1  14  15    2.40    0.33
  -1 -14 -15    3.17    0.28
  -1 -14  15    2.73    0.35
   1 -14 -15    3.08    0.31
   1  14  15    2.71    0.33
  -2  14  15    0.21    0.18
   2 -14  15    0.58    0.19
   2 -14 -15    0.47    0.13
   2  14  15    0.52    0.20
  -2 -14  15    0.45    0.20
  -3  14  15    2.39    0.38
   3 -14  15    2.18    0.33
  -3 -14  15    2.36    0.38
   3 -14 -15    2.05    0.25
   0 -15 -15    0.16    0.10
   0  15  15    0.17    0.13
  -1  15  15    4.09    0.43
  -1 -15 -15    4.75    0.36
   1  15  15    4.38    0.41
  -1 -15  15    4.09    0.42
   1 -15 -15    4.46    0.39
  -2  15  15    0.51    0.22
   2 -15  15    0.88    0.20
   2 -15 -15    0.62    0.15
  -2 -15  15    0.45    0.21
  -3  15  15    3.26    0.44
   3 -15  15    3.23    0.39
  -3 -15  15    4.16    0.49
   3 -15 -15    3.61    0.37
   0 -16 -15    0.42    0.13
   0  16  15    0.35    0.18
  -1 -16 -15    1.56    0.21
  -1  16  15    1.49    0.31
   1 -16 -15    1.12    0.19
   1  16  15    1.54    0.27
  -1 -16  15    1.90    0.31
  -2  16  15    2.78    0.39
   2 -16 -15    2.58    0.30
  -2 -16  15    3.29    0.42
   0 -17 -15   -0.02    0.10
   0  17  15    0.09    0.15
  -1 -17 -15    2.16    0.25
  -1  17  15    1.73    0.30
   1 -17 -15    1.36    0.21
   1  17  15    1.33    0.27
  -1 -17  15    1.60    0.35
  -2  17  15    0.50    0.26
  -2 -17  15    0.09    0.21
   2 -17 -15    0.82    0.20
   0  18  15    0.15    0.15
   0 -18 -15    0.13    0.10
  -1 -18 -15    1.91    0.23
  -1  18  15    1.07    0.30
   1 -18 -15    1.00    0.20
  -1 -18  15    0.92    0.27
   0   0  16   23.61    0.95
   1   0 -16    0.05    0.08
  -1   0  16   -0.02    0.10
   1   0  16    0.13    0.11
  -2   0  16    1.27    0.20
   2   0  16    1.18    0.25
   2   0 -16    1.50    0.20
   3   0  16   17.19    0.89
  -3   0  16   16.93    0.80
   3   0 -16   18.86    0.83
  -4   0  16    1.66    0.20
   4   0  16    1.01    0.28
   4   0 -16    0.99    0.21
   5   0  16    0.16    0.17
   0   1  16    1.05    0.23
   0  -1  16    1.31    0.22
   1  -1  16    7.29    0.49
  -1   1  16    7.94    0.49
   1   1 -16    8.07    0.42
   1  -1 -16    7.56    0.41
  -1  -1  16    8.87    0.52
   1   1  16    8.35    0.51
   2  -1  16    1.23    0.26
   2   1 -16    1.06    0.17
  -2   1  16    1.38    0.21
   2  -1 -16    1.34    0.18
   2   1  16    1.38    0.27
  -2  -1  16    1.25    0.20
   3   1 -16    4.58    0.37
  -3   1  16    4.89    0.40
   3  -1  16    4.87    0.45
   3   1  16    4.64    0.43
  -3  -1  16    4.60    0.38
   3  -1 -16    5.25    0.40
   4  -1  16   14.88    0.86
  -4   1  16   14.99    0.78
   4  -1 -16   14.85    0.78
   4   1  16   14.39    0.84
   5  -1  16    1.10    0.30
   5  -1 -16    1.12    0.23
   5   1  16    1.40    0.39
   0   2  16    0.12    0.09
   0  -2  16    0.23    0.11
   0  -2 -16   -0.06    0.06
  -1   2  16    2.24    0.26
   1  -2  16    2.19    0.26
  -1  -2  16    2.48    0.28
   1   2  16    2.39    0.27
   1  -2 -16    2.35    0.22
   2  -2  16    3.48    0.35
  -2   2  16    2.75    0.30
   2   2  16    3.00    0.33
  -2  -2  16    3.23    0.30
   2  -2 -16    3.25    0.28
  -3   2  16    6.61    0.47
   3  -2  16    6.81    0.53
   3  -2 -16    6.85    0.46
  -3  -2  16    6.99    0.44
   3   2  16    6.81    0.52
  -4   2  16    0.79    0.18
   4  -2  16    0.31    0.19
   4  -2 -16    0.36    0.14
   4   2  16    0.72    0.23
   5  -2  16    3.17    0.43
   5   2  16    3.29    0.43
   5  -2 -16    3.28    0.35
   0   3  16    3.76    0.34
   0  -3 -16    3.83    0.25
   0  -3  16    4.36    0.36
   1  -3  16    0.24    0.14
  -1   3  16    0.25    0.12
   1   3  16    0.15    0.12
   1  -3 -16    0.28    0.11
  -1  -3  16    0.21    0.13
  -1  -3  16    0.39    0.13
  -2   3  16   16.93    0.80
   2  -3  16   16.69    0.82
   2   3  16   15.63    0.79
  -2  -3  16   17.04    0.74
   2  -3 -16   17.06    0.73
   3  -3  16    6.08    0.49
  -3   3  16    6.09    0.46
   3  -3 -16    5.66    0.42
   3   3  16    5.54    0.47
   4  -3  16    1.98    0.34
  -4   3  16    2.25    0.30
   4   3  16    1.63    0.28
   4  -3 -16    2.36    0.28
  -5   3  16    0.21    0.15
   5  -3  16    0.52    0.25
   5   3  16    0.46    0.21
   5  -3 -16    0.42    0.14
   0  -4  16   18.85    0.82
   0   4  16   18.91    0.83
  -1   4  16    1.53    0.22
   1  -4  16    1.51    0.24
   1  -4 -16    1.17    0.18
  -1  -4  16    1.42    0.20
  -1  -4  16    1.48    0.22
   1   4  16    1.39    0.27
  -2   4  16    4.13    0.37
   2  -4  16    3.89    0.38
   2  -4 -16    4.40    0.33
   2   4  16    3.96    0.39
  -2  -4  16    4.76    0.43
  -3   4  16    5.06    0.43
   3  -4  16    4.88    0.45
   3  -4 -16    4.91    0.40
   3   4  16    5.17    0.45
   4  -4  16    1.60    0.35
  -4   4  16    1.54    0.25
   4  -4 -16    1.88    0.25
   4   4  16    1.76    0.28
  -5   4  16    1.89    0.27
   5  -4  16    1.78    0.42
   5   4  16    1.67    0.36
   5  -4 -16    2.20    0.27
  -5  -4  16    1.87    0.44
   0  -5 -16   15.41    0.61
   0  -5  16   16.48    0.74
   0   5  16   15.39    0.74
   1  -5  16   14.86    0.73
  -1   5  16   14.60    0.73
   1  -5 -16   14.85    0.65
  -1  -5  16   15.17    0.67
  -1  -5  16   14.67    0.68
   1   5  16   14.41    0.74
   2  -5  16   14.08    0.75
  -2   5  16   13.06    0.71
   2   5  16   13.04    0.71
   2  -5 -16   14.67    0.67
  -2  -5  16   14.11    0.74
  -3   5  16    1.97    0.28
   3  -5  16    1.71    0.29
   3  -5 -16    1.73    0.23
   3   5  16    1.36    0.28
  -3  -5  16    1.39    0.32
  -4   5  16    3.25    0.36
   4  -5  16    3.32    0.41
   4  -5 -16    3.73    0.36
  -4  -5  16    3.42    0.47
   4   5  16    3.49    0.39
   5  -5  16   -0.05    0.20
  -5   5  16    0.23    0.13
  -5  -5  16    0.14    0.21
   5   5  16    0.09    0.16
   5  -5 -16    0.18    0.11
   0  -6  16   28.13    1.06
   0  -6 -16   28.72    0.95
   0   6  16   27.50    1.09
   1  -6  16    1.22    0.24
  -1   6  16    0.74    0.20
  -1  -6  16    1.39    0.19
   1  -6 -16    0.85    0.19
   1   6  16    0.70    0.19
  -1  -6  16    1.41    0.20
   2  -6  16    1.60    0.26
  -2   6  16    1.91    0.26
   2   6  16    1.71    0.26
   2  -6 -16    1.80    0.22
  -2  -6  16    1.70    0.31
  -3   6  16    0.38    0.17
   3  -6  16    0.93    0.24
  -3  -6  16    0.44    0.24
   3   6  16    0.80    0.22
   3  -6 -16    0.64    0.16
  -4   6  16    1.38    0.30
   4  -6  16    1.24    0.29
  -4  -6  16    0.90    0.32
   4  -6 -16    0.76    0.18
   4   6  16    1.61    0.28
  -5   6  16    0.61    0.17
   5  -6  16    0.71    0.27
   5   6  16    0.83    0.26
   5  -6 -16    0.61    0.16
  -5  -6  16    0.48    0.28
   0   7  16   24.48    1.03
   0  -7  16   26.99    1.02
   0  -7 -16   26.35    0.92
   1  -7  16   28.10    1.13
  -1   7  16   23.38    1.10
  -1  -7  16   30.56    1.07
  -1  -7  16   32.52    1.08
   1  -7 -16   29.76    1.04
   2  -7  16    1.75    0.26
  -2   7  16    1.69    0.25
  -2  -7  16    1.92    0.29
   2  -7 -16    1.75    0.22
   2   7  16    1.48    0.29
   3  -7  16    2.95    0.36
  -3   7  16    1.98    0.30
  -3  -7  16    2.61    0.36
   3   7  16    2.34    0.30
   3  -7 -16    2.15    0.27
  -4   7  16    2.47    0.34
   4  -7  16    2.95    0.38
  -4  -7  16    1.60    0.37
   4  -7 -16    2.51    0.29
   4   7  16    2.29    0.33
  -5   7  16    0.28    0.15
   5  -7  16    0.29    0.24
  -5  -7  16    0.37    0.28
   5   7  16    0.60    0.16
   5  -7 -16    0.26    0.12
   0  -8 -16   13.83    0.61
   0   8  16   12.82    0.70
   0  -8  16   13.60    0.68
   1  -8  16    4.35    0.38
  -1   8  16    3.42    0.37
  -1  -8  16    4.71    0.35
   1  -8 -16    4.37    0.33
  -2   8  16    0.51    0.17
   2  -8  16    0.43    0.17
   2   8  16    0.10    0.12
  -2  -8  16    0.39    0.18
   2  -8 -16    0.53    0.15
   3  -8  16    2.24    0.33
  -3   8  16    2.11    0.29
  -3  -8  16    1.94    0.32
   3   8  16    1.92    0.28
   3  -8 -16    2.61    0.29
   4  -8  16    4.82    0.48
  -4   8  16    3.74    0.42
   4  -8 -16    3.53    0.36
   4   8  16    4.27    0.42
  -4  -8  16    3.08    0.43
   0  -9  16    1.84    0.25
   0   9  16    1.90    0.27
   0  -9 -16    1.74    0.23
  -1   9  16    0.82    0.23
   1  -9  16    1.28    0.26
   1  -9 -16    0.99    0.17
  -1  -9  16    0.95    0.22
   1   9  16    0.34    0.18
  -2   9  16    0.61    0.19
   2  -9  16    0.43    0.15
   2   9  16    0.69    0.20
  -2  -9  16    0.36    0.20
   2  -9 -16    0.59    0.16
   3  -9  16    2.79    0.36
  -3   9  16    3.00    0.36
  -3  -9  16    2.67    0.37
   3  -9 -16    2.67    0.29
   3   9  16    2.83    0.33
  -4   9  16    1.12    0.26
   4  -9  16    0.72    0.21
   4   9  16    1.44    0.31
   4  -9 -16    0.96    0.23
  -4  -9  16    0.76    0.29
   0 -10 -16    0.43    0.11
   0 -10  16    0.29    0.14
   0  10  16    0.14    0.12
   1 -10  16    1.68    0.24
  -1  10  16    1.40    0.29
   1 -10 -16    1.52    0.20
  -1 -10  16    1.17    0.25
   1  10  16    1.56    0.26
  -2  10  16    0.11    0.13
   2 -10  16    0.11    0.12
   2 -10 -16    0.12    0.10
  -2 -10  16    0.39    0.18
   2  10  16    0.19    0.13
   3 -10  16    0.09    0.14
  -3  10  16    0.15    0.14
  -3 -10  16    0.29    0.17
   3 -10 -16    0.09    0.09
   3  10  16    0.24    0.15
  -4  10  16    1.68    0.28
   4 -10  16    1.37    0.30
   4  10  16    1.47    0.24
   4 -10 -16    1.97    0.26
  -4 -10  16    1.82    0.37
   0 -11 -16   10.34    0.55
   0  11  16   10.49    0.64
   1 -11  16    3.69    0.36
  -1  11  16    3.41    0.38
  -1 -11  16    2.82    0.32
   1 -11 -16    3.18    0.29
   1  11  16    3.18    0.35
   2 -11  16    0.22    0.14
  -2  11  16    0.09    0.15
   2 -11 -16    0.48    0.13
  -2 -11  16    0.20    0.18
   2  11  16    0.16    0.12
   3 -11  16   -0.14    0.12
  -3  11  16    0.04    0.11
  -3 -11  16    0.01    0.18
   3  11  16    0.10    0.13
   3 -11 -16    0.06    0.08
   4 -11  16    0.40    0.19
  -4  11  16    0.35    0.15
  -4 -11  16    0.28    0.26
   4 -11 -16    0.67    0.15
   0  12  16    0.07    0.12
   0 -12 -16    0.00    0.07
  -1  12  16    2.11    0.31
   1 -12  16    2.40    0.28
   1 -12 -16    2.13    0.25
  -1 -12  16    1.42    0.28
   1  12  16    1.92    0.29
   2 -12  16    0.11    0.13
  -2  12  16    0.19    0.16
   2  12  16    0.25    0.15
  -2 -12  16    0.13    0.18
   2 -12 -16    0.24    0.11
   3 -12  16    3.58    0.40
  -3  12  16    2.86    0.36
   3  12  16    3.02    0.33
   3 -12 -16    3.82    0.37
  -3 -12  16    2.55    0.38
  -4  12  16    0.62    0.18
   4 -12  16    0.73    0.24
   4 -12 -16    0.78    0.19
  -4 -12  16    0.37    0.24
   0  13  16    0.32    0.17
   0 -13 -16    0.42    0.13
  -1  13  16    2.52    0.34
   1  13  16    3.05    0.35
   1 -13 -16    2.94    0.31
  -1 -13  16    3.15    0.36
   2 -13  16    2.27    0.31
  -2  13  16    2.61    0.36
   2 -13 -16    2.77    0.31
  -2 -13  16    2.17    0.33
   2  13  16    2.48    0.32
   3 -13  16    2.54    0.34
  -3  13  16    1.93    0.40
  -3 -13  16    2.02    0.39
   3 -13 -16    2.09    0.26
   0  14  16    1.29    0.28
   0 -14 -16    1.75    0.22
  -1  14  16    2.59    0.34
   1 -14 -16    2.60    0.29
  -1 -14  16    2.58    0.33
   1  14  16    3.03    0.35
   2 -14  16    2.64    0.31
  -2  14  16    2.11    0.34
   2  14  16    2.60    0.32
   2 -14 -16    2.37    0.26
  -2 -14  16    2.63    0.37
  -3  14  16    5.81    0.57
   3 -14  16    5.94    0.53
  -3 -14  16    5.37    0.54
   3 -14 -16    5.29    0.46
   0 -15 -16    1.68    0.24
   0  15  16    1.64    0.28
  -1  15  16    4.27    0.45
   1 -15 -16    4.88    0.41
   1  15  16    4.86    0.45
  -1 -15  16    5.02    0.45
  -2  15  16    0.69    0.24
   2  15  16    1.29    0.22
  -2 -15  16    0.88    0.26
   2 -15 -16    0.74    0.20
   0 -16 -16    1.06    0.21
   0  16  16    1.04    0.26
  -1  16  16    1.17    0.29
   1  16  16    1.19    0.28
   1 -16 -16    0.93    0.21
  -2  16  16    0.43    0.22
  -2 -16  16    0.38    0.23
   2 -16 -16    0.41    0.15
   0 -17 -16    1.43    0.22
   0  17  16    1.21    0.28
  -1  17  16    1.73    0.35
   1  17  16    1.76    0.28
   1 -17 -16    1.33    0.20
   0   0  17    0.18    0.11
   1   0 -17    9.00    0.46
  -1   0  17    8.21    0.52
   1   0  17    9.06    0.56
   2   0  17    6.27    0.49
  -2   0  17    7.06    0.46
   2   0 -17    6.95    0.43
   3   0 -17   20.65    0.90
   3   0  17   19.78    0.98
   4   0 -17    2.74    0.30
   4   0  17    2.81    0.38
   5   0  17    3.69    0.47
   0   1  17    0.91    0.21
   0  -1  17    1.03    0.22
   1  -1  17    4.70    0.40
  -1   1  17    4.95    0.39
   1  -1 -17    4.53    0.32
   1   1  17    4.38    0.38
   2  -1  17    3.21    0.35
   2   1 -17    3.94    0.31
  -2   1  17    4.01    0.35
   2   1  17    3.30    0.36
   2  -1 -17    3.79    0.30
  -2  -1  17    3.46    0.32
   3   1 -17    6.05    0.44
  -3   1  17    5.76    0.44
   3  -1  17    5.27    0.48
   3   1  17    5.82    0.49
  -3  -1  17    5.46    0.41
   3  -1 -17    5.69    0.42
   4  -1  17    4.66    0.49
  -4   1  17    4.78    0.40
   4  -1 -17    4.63    0.41
   4   1  17    4.47    0.47
   5  -1  17   -0.14    0.16
   5  -1 -17    0.04    0.08
   5   1  17   -0.07    0.18
   0  -2  17   13.29    0.68
  -1   2  17    3.01    0.31
   1  -2  17    3.48    0.34
   1   2  17    3.85    0.36
  -1  -2  17    3.47    0.32
   1  -2 -17    3.83    0.29
   2  -2  17    3.00    0.34
  -2   2  17    3.41    0.34
   2   2  17    2.79    0.33
   2  -2 -17    3.21    0.28
  -2  -2  17    3.25    0.31
   3  -2  17    2.44    0.33
  -3   2  17    3.19    0.33
   3   2  17    2.54    0.33
  -3  -2  17    2.24    0.24
   3  -2 -17    2.66    0.28
  -4   2  17    0.85    0.21
   4  -2  17    0.94    0.27
   4   2  17    0.87    0.27
   4  -2 -17    0.95    0.22
   5  -2  17    1.30    0.34
   5  -2 -17    1.30    0.21
   5   2  17    1.72    0.39
   0  -3  17    0.31    0.12
   0   3  17   -0.02    0.09
   1  -3  17    6.90    0.49
  -1   3  17    6.45    0.46
   1  -3 -17    6.62    0.40
  -1  -3  17    7.44    0.45
   1   3  17    5.56    0.45
  -1  -3  17    7.01    0.46
   2  -3  17    3.09    0.34
  -2   3  17    2.98    0.32
  -2  -3  17    3.03    0.30
   2   3  17    2.68    0.32
   2  -3 -17    3.15    0.28
  -3   3  17    4.23    0.39
   3  -3  17    4.17    0.42
   3   3  17    4.33    0.44
   3  -3 -17    4.16    0.36
  -4   3  17    0.65    0.19
   4  -3  17    0.75    0.27
   4  -3 -17    0.75    0.19
   4   3  17    0.51    0.21
   5  -3  17    1.84    0.41
   5  -3 -17    1.57    0.24
   5   3  17    1.73    0.36
   0  -4  17   20.73    0.89
   0   4  17   20.80    0.91
   1  -4  17    0.74    0.20
  -1   4  17    0.61    0.18
  -1  -4  17    0.46    0.14
   1   4  17    0.65    0.19
   1  -4 -17    0.95    0.19
  -1  -4  17    0.57    0.18
   2  -4  17    1.25    0.27
  -2   4  17    1.32    0.23
   2  -4 -17    1.48    0.19
  -2  -4  17    1.32    0.22
  -2  -4  17    1.35    0.29
   2   4  17    1.29    0.28
  -3   4  17    3.28    0.34
   3  -4  17    2.99    0.36
   3   4  17    2.65    0.34
  -3  -4  17    3.08    0.41
   3  -4 -17    2.98    0.30
   4  -4  17    1.76    0.36
  -4   4  17    1.54    0.25
   4  -4 -17    1.75    0.25
  -4  -4  17    1.46    0.39
   4   4  17    2.04    0.33
  -5   4  17    2.79    0.34
   5  -4  17    3.17    0.46
   5   4  17    3.30    0.43
   5  -4 -17    3.18    0.34
  -5  -4  17    2.54    0.52
   0  -5  17    0.85    0.20
   0   5  17    1.04    0.22
  -1   5  17    6.45    0.47
   1  -5  17    6.37    0.47
   1  -5 -17    6.13    0.40
   1   5  17    5.34    0.45
  -1  -5  17    7.23    0.46
  -1  -5  17    6.68    0.42
   2  -5  17    1.17    0.26
  -2   5  17    0.78    0.21
  -2  -5  17    0.86    0.18
   2   5  17    0.79    0.23
  -2  -5  17    1.02    0.24
   2  -5 -17    1.02    0.21
   3  -5  17    0.05    0.11
  -3   5  17    0.05    0.12
   3  -5 -17    0.15    0.10
  -3  -5  17    0.28    0.19
   3   5  17    0.23    0.15
   4  -5  17    2.17    0.33
  -4   5  17    2.82    0.34
   4   5  17    2.54    0.36
  -4  -5  17    2.11    0.43
   4  -5 -17    2.98    0.32
   0  -6  17    1.72    0.24
   0   6  17    1.84    0.27
   1  -6  17   28.29    1.14
  -1   6  17   28.60    1.14
   1  -6 -17   28.21    1.01
   1   6  17   27.25    1.13
  -1  -6  17   28.49    1.06
  -1  -6  17   28.89    1.04
   2  -6  17    3.12    0.35
  -2   6  17    2.92    0.33
   2   6  17    2.95    0.33
  -2  -6  17    2.73    0.34
   2  -6 -17    3.19    0.30
   3  -6  17    0.53    0.18
  -3   6  17    0.79    0.22
   3  -6 -17    0.73    0.17
  -3  -6  17    0.54    0.23
   3   6  17    0.74    0.22
  -4   6  17    1.22    0.28
   4  -6  17    1.06    0.29
  -4  -6  17    1.54    0.34
   4  -6 -17    1.60    0.23
   4   6  17    0.96    0.27
   0  -7  17    2.68    0.28
   0   7  17    2.45    0.30
   0  -7 -17    2.24    0.23
   1  -7  17   23.25    1.01
  -1   7  17   21.47    0.99
  -1  -7  17   23.28    0.92
   1  -7 -17   22.14    0.88
  -1  -7  17   24.24    0.92
   2  -7  17    5.25    0.46
  -2   7  17    5.75    0.47
   2  -7 -17    5.69    0.41
  -2  -7  17    5.31    0.46
   2   7  17    4.67    0.43
   3  -7  17    4.29    0.43
  -3   7  17    3.44    0.38
   3   7  17    4.10    0.41
  -3  -7  17    4.31    0.46
   3  -7 -17    3.66    0.35
  -4   7  17    2.37    0.33
   4  -7  17    1.73    0.30
   4   7  17    2.14    0.33
   4  -7 -17    1.55    0.23
  -4  -7  17    1.78    0.40
   0  -8 -17    8.51    0.47
   0  -8  17    8.90    0.53
   0   8  17    7.87    0.55
   1  -8  17    1.89    0.26
  -1   8  17    2.11    0.29
  -1  -8  17    2.16    0.25
   1  -8 -17    1.85    0.20
   1   8  17    1.15    0.27
   2  -8  17    0.42    0.17
  -2   8  17    0.79    0.21
   2   8  17    0.59    0.20
   2  -8 -17    0.53    0.16
  -2  -8  17    0.70    0.22
   3  -8  17    1.18    0.29
  -3   8  17    0.74    0.20
   3   8  17    0.79    0.24
   3  -8 -17    0.52    0.16
  -3  -8  17    0.79    0.26
  -4   8  17    1.44    0.31
   4  -8  17    1.38    0.32
  -4  -8  17    0.75    0.28
   4   8  17    0.99    0.24
   4  -8 -17    1.05    0.22
   0  -9 -17    1.26    0.15
   0  -9  17    1.34    0.20
   0   9  17    0.98    0.24
  -1   9  17    6.15    0.51
   1  -9  17    6.47    0.48
   1  -9 -17    6.03    0.41
  -1  -9  17    5.98    0.44
   2  -9  17    1.10    0.26
  -2   9  17    1.17    0.26
   2   9  17    1.20    0.28
  -2  -9  17    1.62    0.32
   2  -9 -17    1.24    0.19
   3  -9  17    0.47    0.21
  -3   9  17    0.74    0.20
  -3  -9  17    0.66    0.21
   3   9  17    0.70    0.21
   3  -9 -17    0.48    0.15
  -4   9  17    0.64    0.21
   4  -9  17    0.19    0.16
   4  -9 -17    0.25    0.12
  -4  -9  17    0.43    0.26
   4   9  17    0.55    0.22
   0  10  17    1.64    0.31
   0 -10 -17    1.89    0.20
   1 -10  17    0.42    0.14
  -1  10  17    0.20    0.17
   1 -10 -17    0.44    0.13
   1  10  17    0.24    0.16
  -1 -10  17    0.28    0.15
   2 -10  17    2.95    0.36
  -2  10  17    2.71    0.33
   2 -10 -17    2.83    0.30
   2  10  17    2.73    0.33
  -2 -10  17    2.87    0.36
  -3  10  17    0.45    0.19
   3 -10  17    0.50    0.21
   3 -10 -17    0.65    0.18
   3  10  17    0.48    0.18
  -3 -10  17    0.57    0.24
  -4  10  17    3.58    0.42
   4 -10  17    3.62    0.44
   4 -10 -17    3.58    0.37
   4  10  17    3.45    0.36
  -4 -10  17    3.86    0.49
   0 -11 -17    0.35    0.11
   0  11  17    0.44    0.18
  -1  11  17    0.35    0.17
   1 -11  17    0.46    0.16
   1  11  17    0.29    0.17
  -1 -11  17    0.35    0.16
   1 -11 -17    0.45    0.14
  -2  11  17    2.01    0.33
   2 -11  17    2.31    0.32
   2 -11 -17    2.12    0.26
  -2 -11  17    2.22    0.32
   2  11  17    2.53    0.33
  -3  11  17    2.00    0.30
   3 -11  17    1.74    0.28
   3  11  17    1.86    0.28
  -3 -11  17    1.67    0.36
   3 -11 -17    2.11    0.27
  -4  11  17    0.31    0.15
   4 -11  17    0.25    0.15
  -4 -11  17    0.50    0.25
   4 -11 -17    0.35    0.11
   0 -12 -17    0.74    0.16
   0  12  17    0.43    0.19
   1 -12  17    1.42    0.23
  -1  12  17    1.54    0.31
   1  12  17    1.22    0.26
   1 -12 -17    1.75    0.21
  -2  12  17    0.97    0.24
   2 -12  17    1.49    0.26
   2 -12 -17    1.50    0.22
   2  12  17    1.28    0.29
  -2 -12  17    1.07    0.26
  -3  12  17    0.34    0.16
   3 -12  17    0.77    0.24
  -3 -12  17    0.58    0.25
   3  12  17    0.88    0.25
   3 -12 -17    0.82    0.21
   0  13  17    0.26    0.17
   0 -13 -17    0.27    0.09
  -1  13  17    1.41    0.31
   1  13  17    1.59    0.31
   1 -13 -17    1.80    0.23
  -2  13  17    2.34    0.35
   2 -13  17    2.38    0.31
  -2 -13  17    2.43    0.35
   2 -13 -17    2.79    0.30
   2  13  17    2.77    0.34
  -3  13  17    0.66    0.25
   3 -13  17    1.02    0.25
  -3 -13  17    0.88    0.29
   3 -13 -17    1.41    0.22
   0  14  17    1.90    0.30
   0 -14 -17    2.28    0.24
  -1  14  17    0.38    0.20
   1 -14 -17    0.72    0.18
   1  14  17    1.05    0.28
  -2  14  17    0.37    0.19
   2 -14  17    0.89    0.22
  -2 -14  17    0.49    0.25
   2  14  17    0.66    0.20
   2 -14 -17    0.57    0.16
  -3  14  17    0.94    0.31
   3 -14  17    1.04    0.25
   3 -14 -17    1.03    0.21
  -3 -14  17    1.36    0.34
   0  15  17    1.01    0.26
   0 -15 -17    0.62    0.16
  -1  15  17    3.64    0.43
   1  15  17    4.41    0.43
   1 -15 -17    4.02    0.36
  -2  15  17    2.23    0.35
  -2 -15  17    2.31    0.37
   2 -15 -17    2.58    0.29
   2  15  17    2.74    0.32
   0  16  17    3.00    0.37
   0 -16 -17    3.62    0.33
  -1  16  17    1.31    0.31
   1 -16 -17    1.69    0.23
   1  16  17    2.22    0.34
   0  17  17    0.81    0.26
   0   0  18    3.88    0.36
  -1   0  18    0.36    0.16
   1   0  18    0.40    0.17
   1   0 -18    0.26    0.11
   2   0  18    7.59    0.55
   2   0 -18    7.92    0.46
  -2   0  18    7.97    0.52
  -3   0  18    0.15    0.11
   3   0 -18    0.29    0.12
   3   0  18    0.53    0.20
   4   0 -18    3.83    0.37
   4   0  18    4.16    0.47
   0   1  18    1.65    0.25
   0  -1  18    1.75    0.25
  -1   1  18    8.12    0.53
   1  -1  18    8.34    0.55
   1  -1 -18    9.47    0.47
   1   1  18    7.73    0.53
  -2   1  18    3.14    0.32
   2  -1  18    2.85    0.33
  -2  -1  18    3.06    0.31
   2   1  18    2.35    0.31
   2  -1 -18    2.96    0.27
   3  -1  18    1.77    0.35
  -3   1  18    2.12    0.28
  -3  -1  18    2.44    0.28
   3  -1 -18    2.21    0.25
   3   1  18    2.02    0.32
   4  -1  18    0.21    0.16
  -4   1  18    0.38    0.14
   4   1  18    0.24    0.16
   4  -1 -18    0.21    0.12
   0   2  18    0.89    0.24
   0  -2  18    1.10    0.23
  -1   2  18    6.18    0.46
   1  -2  18    6.00    0.47
   1  -2 -18    7.00    0.40
   1   2  18    6.05    0.47
  -1  -2  18    6.26    0.45
  -2   2  18    3.42    0.34
   2  -2  18    4.22    0.40
  -2  -2  18    3.71    0.33
   2   2  18    3.56    0.38
   2  -2 -18    3.28    0.29
  -3   2  18    3.47    0.36
   3  -2  18    3.61    0.39
   3  -2 -18    3.65    0.33
   3   2  18    3.31    0.39
  -3  -2  18    3.62    0.32
   4  -2  18    5.14    0.53
  -4   2  18    5.60    0.46
   4   2  18    4.89    0.49
   4  -2 -18    5.48    0.44
   0  -3  18    0.54    0.17
   0   3  18    0.28    0.16
   1  -3  18    2.70    0.32
  -1   3  18    2.33    0.29
  -1  -3  18    3.17    0.30
   1  -3 -18    2.64    0.26
   1   3  18    2.74    0.31
  -1  -3  18    2.79    0.29
   2  -3  18    1.10    0.26
  -2   3  18    0.83    0.22
   2  -3 -18    0.80    0.17
   2   3  18    0.87    0.22
   3  -3  18    2.51    0.33
  -3   3  18    2.16    0.29
   3   3  18    2.50    0.34
   3  -3 -18    2.34    0.26
  -4   3  18    4.49    0.42
   4  -3  18    4.14    0.47
   4   3  18    4.82    0.48
   4  -3 -18    4.83    0.41
   0   4  18   16.81    0.86
   0  -4  18   20.80    0.89
   1  -4  18    7.48    0.52
  -1   4  18    7.03    0.51
  -1  -4  18    7.30    0.44
  -1  -4  18    6.76    0.46
   1   4  18    6.47    0.50
   1  -4 -18    6.60    0.41
   2  -4  18    1.17    0.25
  -2   4  18    1.13    0.25
   2  -4 -18    1.25    0.18
   2   4  18    0.91    0.25
  -2  -4  18    1.43    0.31
  -2  -4  18    1.08    0.18
  -3   4  18    0.53    0.17
   3  -4  18    0.74    0.21
   3   4  18    0.71    0.24
  -3  -4  18    0.64    0.25
   3  -4 -18    0.78    0.18
  -4   4  18    3.41    0.38
   4  -4  18    2.89    0.42
   4  -4 -18    3.01    0.32
  -4  -4  18    2.52    0.42
   4   4  18    3.54    0.42
   0  -5  18    0.50    0.17
   0   5  18    0.22    0.13
  -1   5  18   16.61    0.83
   1  -5  18   16.61    0.83
  -1  -5  18   18.27    0.76
   1  -5 -18   18.18    0.74
  -1  -5  18   16.28    0.77
   1   5  18   15.85    0.83
  -2   5  18    4.29    0.42
   2  -5  18    4.98    0.45
   2   5  18    5.78    0.47
   2  -5 -18    4.89    0.37
  -2  -5  18    5.27    0.46
   3  -5  18    2.55    0.35
  -3   5  18    2.61    0.32
   3   5  18    3.23    0.38
   3  -5 -18    2.65    0.28
  -3  -5  18    2.57    0.36
  -4   5  18    3.81    0.40
   4  -5  18    4.42    0.47
   4   5  18    4.68    0.48
  -4  -5  18    3.58    0.47
   4  -5 -18    4.74    0.41
   0  -6  18    5.33    0.42
   0   6  18    4.94    0.43
   1  -6  18    1.15    0.27
  -1   6  18    1.71    0.26
   1   6  18    1.12    0.27
   1  -6 -18    1.65    0.19
  -1  -6  18    1.67    0.22
   2  -6  18    1.89    0.28
  -2   6  18    2.08    0.29
   2  -6 -18    2.09    0.23
  -2  -6  18    1.70    0.29
   2   6  18    1.79    0.29
   3  -6  18    2.38    0.34
  -3   6  18    3.20    0.35
   3   6  18    2.63    0.34
  -3  -6  18    2.76    0.37
   3  -6 -18    2.81    0.31
  -4   6  18    0.38    0.16
   4  -6  18    0.10    0.15
   4   6  18    0.21    0.18
   4  -6 -18    0.28    0.12
  -4  -6  18    0.61    0.28
   0  -7  18    0.12    0.09
   0   7  18    0.06    0.12
  -1   7  18    0.09    0.10
   1  -7  18   -0.02    0.09
   1   7  18    0.24    0.14
  -1  -7  18    0.09    0.08
   1  -7 -18    0.18    0.09
  -2   7  18    1.19    0.26
   2  -7  18    1.02    0.26
   2  -7 -18    1.52    0.21
   2   7  18    1.02    0.26
  -2  -7  18    0.98    0.26
  -3   7  18    0.46    0.18
   3  -7  18    0.12    0.14
   3  -7 -18    0.30    0.10
   3   7  18    0.35    0.20
  -3  -7  18    0.16    0.18
  -4   7  18    0.17    0.15
   4  -7  18    0.30    0.17
  -4  -7  18    0.08    0.20
   4  -7 -18    0.30    0.15
   4   7  18    0.26    0.16
   0   8  18    2.47    0.32
   0  -8  18    3.35    0.32
   1  -8  18    6.35    0.49
  -1   8  18    4.96    0.44
   1   8  18    5.09    0.46
   1  -8 -18    6.17    0.40
   2  -8  18    1.13    0.26
  -2   8  18    1.34    0.29
  -2  -8  18    1.31    0.29
   2  -8 -18    1.84    0.22
   2   8  18    1.52    0.26
  -3   8  18    0.43    0.16
   3  -8  18    0.46    0.19
   3  -8 -18    0.08    0.10
   3   8  18    0.57    0.22
  -3  -8  18    0.70    0.25
  -4   8  18    0.39    0.15
   4  -8  18    0.20    0.15
  -4  -8  18    0.30    0.22
   4   8  18    0.27    0.17
   4  -8 -18    0.36    0.15
   0  -9  18   10.65    0.61
   0   9  18   11.58    0.68
   1  -9  18    7.35    0.52
  -1   9  18    5.80    0.49
   1  -9 -18    5.55    0.39
  -2   9  18    0.99    0.24
   2  -9  18    1.15    0.26
   2  -9 -18    1.50    0.21
  -2  -9  18    1.13    0.26
   2   9  18    1.20    0.29
   3  -9  18    1.34    0.29
  -3   9  18    0.93    0.25
  -3  -9  18    1.30    0.30
   3   9  18    0.96    0.28
   3  -9 -18    1.47    0.22
  -4   9  18    1.03    0.25
   4  -9  18    2.14    0.32
   4   9  18    1.90    0.30
   4  -9 -18    1.80    0.24
  -4  -9  18    1.54    0.38
   0  10  18    6.21    0.50
   1 -10  18    1.08    0.24
  -1  10  18    0.70    0.23
   1 -10 -18    1.28    0.19
   1  10  18    0.95    0.25
  -2  10  18    0.31    0.14
   2 -10  18    0.41    0.17
   2 -10 -18    0.40    0.14
   2  10  18    0.09    0.14
  -2 -10  18    0.09    0.16
  -3  10  18    2.54    0.33
   3 -10  18    2.30    0.34
   3  10  18    2.26    0.32
  -3 -10  18    2.60    0.39
   3 -10 -18    2.07    0.26
   0  11  18    2.70    0.34
   1 -11  18    0.64    0.19
  -1  11  18    0.77    0.26
   1  11  18    0.58    0.21
   1 -11 -18    1.31    0.18
  -2  11  18    0.63    0.23
   2 -11  18    0.72    0.18
   2 -11 -18    0.76    0.17
  -2 -11  18    0.52    0.19
   2  11  18    0.74    0.23
  -3  11  18    4.99    0.49
   3 -11  18    5.19    0.50
  -3 -11  18    5.71    0.54
   3 -11 -18    5.43    0.45
   3  11  18    5.51    0.48
   0  12  18    0.62    0.23
  -1  12  18    4.16    0.44
   1 -12 -18    3.54    0.34
   2 -12  18    2.11    0.31
  -2  12  18    1.84    0.37
   2 -12 -18    2.02    0.25
  -2 -12  18    1.71    0.33
   2  12  18    1.78    0.30
  -3  12  18    2.28    0.31
   3 -12  18    1.77    0.30
   3  12  18    2.26    0.32
  -3 -12  18    2.66    0.39
   3 -12 -18    1.66    0.22
   0  13  18    0.58    0.23
  -1  13  18    0.21    0.16
   1 -13 -18    0.27    0.12
   1  13  18    0.04    0.14
  -2  13  18    0.50    0.20
   2 -13  18    0.58    0.20
   2 -13 -18    0.47    0.14
   2  13  18    0.49    0.22
  -2 -13  18    0.56    0.21
   3 -13  18    0.81    0.22
  -3  13  18    0.87    0.24
  -3 -13  18    1.55    0.36
   3 -13 -18    1.17    0.19
   0  14  18    0.13    0.17
  -1  14  18    2.15    0.35
   1  14  18    2.02    0.32
   1 -14 -18    2.75    0.28
  -2  14  18    0.30    0.19
   2 -14 -18    0.31    0.12
  -2 -14  18    0.94    0.25
   2  14  18    0.34    0.20
   0  15  18    5.11    0.50
  -1  15  18    1.34    0.33
   1  15  18    1.84    0.32
   1 -15 -18    2.02    0.24
   0  16  18    0.14    0.16
   0   0  19    0.54    0.16
   1   0  19    5.01    0.43
  -2   0  19    0.37    0.15
   2   0  19    0.55    0.20
   2   0 -19    0.64    0.14
   3   0 -19    2.07    0.25
   3   0  19    1.79    0.31
  -3   0  19    1.76    0.24
   4   0  19    0.23    0.18
   0   1  19    0.18    0.11
   0  -1  19    0.32    0.14
  -1   1  19    0.05    0.10
   1  -1  19    0.10    0.13
   1   1  19   -0.04    0.09
  -1  -1  19    0.03    0.10
  -2   1  19    1.19    0.26
   2  -1  19    1.51    0.25
   2   1  19    0.95    0.25
   2  -1 -19    1.20    0.17
  -2  -1  19    1.68    0.23
  -3   1  19    0.78    0.20
   3  -1  19    0.83    0.27
   3  -1 -19    0.78    0.19
   3   1  19    0.52    0.19
  -3  -1  19    1.12    0.22
   4  -1  19    3.14    0.43
   4  -1 -19    2.69    0.30
   4   1  19    3.35    0.41
   0  -2  19    1.44    0.24
   0   2  19    1.41    0.24
  -1   2  19    2.16    0.28
   1  -2  19    2.38    0.31
  -1  -2  19    1.94    0.26
   1   2  19    2.30    0.30
   2  -2  19    2.45    0.32
  -2   2  19    2.49    0.30
   2   2  19    2.23    0.32
  -2  -2  19    1.67    0.25
   2  -2 -19    2.59    0.25
   3  -2  19    1.66    0.28
  -3   2  19    1.63    0.27
   3  -2 -19    2.24    0.26
   3   2  19    1.96    0.32
  -4   2  19    2.21    0.29
   4  -2  19    2.38    0.37
   4   2  19    1.76    0.38
   4  -2 -19    2.31    0.28
   0  -3  19    6.65    0.49
  -1   3  19    3.03    0.34
   1  -3  19    3.62    0.37
  -1  -3  19    3.44    0.34
   1   3  19    3.55    0.36
   2  -3  19    5.09    0.46
  -2   3  19    5.33    0.44
   2   3  19    4.50    0.43
   2  -3 -19    5.09    0.37
   3  -3  19    1.29    0.29
  -3   3  19    1.14    0.27
   3  -3 -19    1.24    0.19
   3   3  19    0.94    0.28
  -4   3  19    5.26    0.46
   4  -3  19    5.34    0.55
   4   3  19    5.34    0.53
   4  -3 -19    6.14    0.48
   0   4  19    0.16    0.14
   0  -4  19    0.11    0.11
   1  -4  19    8.38    0.58
  -1   4  19    9.33    0.59
   1   4  19    7.50    0.56
  -1  -4  19    9.45    0.56
   2  -4  19    7.36    0.57
  -2   4  19    6.96    0.53
  -2  -4  19    7.65    0.56
   2   4  19    7.98    0.58
   2  -4 -19    7.27    0.46
  -3   4  19   -0.03    0.10
   3  -4  19   -0.15    0.11
  -3  -4  19    0.24    0.20
   3  -4 -19   -0.07    0.08
   3   4  19    0.06    0.15
   4  -4  19    0.58    0.20
  -4   4  19    0.59    0.17
   4   4  19    0.59    0.24
   4  -4 -19    0.71    0.18
  -4  -4  19    0.37    0.28
   0  -5  19    4.53    0.40
   0   5  19    5.26    0.46
   1  -5  19    3.05    0.34
  -1   5  19    3.51    0.37
  -1  -5  19    3.73    0.34
   1   5  19    3.88    0.40
   1  -5 -19    3.41    0.27
   2  -5  19    0.67    0.23
  -2   5  19    0.96    0.23
  -2  -5  19    1.10    0.26
   2  -5 -19    0.87    0.18
   2   5  19    1.02    0.28
   3  -5  19    0.17    0.15
  -3   5  19    0.42    0.17
  -3  -5  19    0.41    0.25
   3  -5 -19    0.63    0.17
   3   5  19    0.69    0.24
   4  -5  19    0.63    0.22
  -4   5  19    0.66    0.21
   4  -5 -19    0.95    0.19
  -4  -5  19    0.03    0.24
   4   5  19    0.46    0.21
   0  -6  19   13.35    0.71
   0   6  19   13.02    0.74
   1  -6  19    0.95    0.22
  -1   6  19    1.35    0.28
  -1  -6  19    1.37    0.20
   1   6  19    1.28    0.28
   1  -6 -19    1.03    0.16
   2  -6  19    1.02    0.25
  -2   6  19    1.00    0.24
   2   6  19    1.01    0.26
   2  -6 -19    1.17    0.17
  -2  -6  19    1.42    0.30
   3  -6  19    0.87    0.24
  -3   6  19    1.15    0.26
   3  -6 -19    0.76    0.19
  -3  -6  19    0.98    0.27
   3   6  19    1.26    0.29
  -4   6  19    2.44    0.32
   4  -6  19    1.89    0.32
   4   6  19    1.97    0.33
   4  -6 -19    1.78    0.24
  -4  -6  19    1.86    0.41
   0  -7  19    8.17    0.53
   0   7  19    7.29    0.55
  -1   7  19    0.29    0.15
   1  -7  19    0.21    0.14
   1   7  19    0.44    0.20
   1  -7 -19    0.76    0.12
   2  -7  19    0.70    0.22
  -2   7  19    0.41    0.18
  -2  -7  19    0.35    0.21
   2   7  19    0.46    0.18
   2  -7 -19    0.68    0.15
  -3   7  19    2.44    0.32
   3  -7  19    1.98    0.32
  -3  -7  19    1.97    0.33
   3   7  19    1.86    0.31
   3  -7 -19    2.50    0.28
   4  -7  19    0.63    0.20
  -4   7  19    1.05    0.26
   4  -7 -19    1.39    0.22
   4   7  19    1.82    0.31
  -4  -7  19    1.12    0.33
   0  -8  19    2.84    0.30
   0   8  19    2.36    0.32
  -1   8  19    2.00    0.28
   1  -8  19    2.79    0.32
   1  -8 -19    2.57    0.24
   1   8  19    2.00    0.30
  -2   8  19    0.48    0.18
   2  -8  19    0.48    0.19
   2   8  19    0.50    0.21
   2  -8 -19    0.69    0.17
  -2  -8  19    0.65    0.21
   3  -8  19    0.62    0.22
  -3   8  19    0.51    0.19
  -3  -8  19    0.16    0.23
   3   8  19    0.41    0.18
   3  -8 -19    0.45    0.13
  -4   8  19    0.67    0.21
   4  -8  19    0.92    0.25
   4   8  19    1.05    0.28
  -4  -8  19    0.98    0.35
   4  -8 -19    0.78    0.19
   0   9  19    3.50    0.39
   0  -9  19    4.03    0.35
  -1   9  19    3.68    0.40
   1  -9  19    4.34    0.40
   1  -9 -19    3.59    0.30
   1   9  19    2.85    0.36
  -2   9  19    1.12    0.27
   2  -9  19    1.59    0.26
   2   9  19    0.94    0.26
   2  -9 -19    0.87    0.20
  -2  -9  19    1.49    0.30
  -3   9  19    1.21    0.27
   3  -9  19    0.97    0.25
   3   9  19    0.52    0.21
  -3  -9  19    0.72    0.27
   3  -9 -19    0.66    0.17
   0  10  19    0.70    0.23
  -1  10  19    0.70    0.21
   1 -10  19    0.74    0.20
   1 -10 -19    0.76    0.16
   1  10  19    0.52    0.22
   2 -10  19    1.58    0.27
  -2  10  19    1.49    0.31
   2  10  19    1.66    0.33
   2 -10 -19    1.55    0.21
  -2 -10  19    1.16    0.27
   3 -10  19    1.19    0.26
  -3  10  19    2.16    0.31
   3 -10 -19    1.58    0.23
  -3 -10  19    1.18    0.30
   3  10  19    1.94    0.31
   0  11  19    1.77    0.30
   1 -11  19    0.00    0.11
  -1  11  19    0.01    0.15
   1  11  19    0.22    0.17
   1 -11 -19   -0.09    0.07
  -2  11  19    1.50    0.32
   2 -11  19    1.58    0.27
   2 -11 -19    1.27    0.20
  -2 -11  19    1.28    0.28
   2  11  19    1.34    0.30
  -3  11  19    0.45    0.16
   3 -11  19    0.27    0.14
  -3 -11  19    0.21    0.20
   3 -11 -19    0.29    0.10
   3  11  19    0.23    0.17
   0  12  19    3.07    0.37
  -1  12  19    0.38    0.20
   1  12  19    0.77    0.25
   1 -12 -19    0.53    0.14
  -2  12  19    1.10    0.30
   2 -12  19    1.26    0.27
   2 -12 -19    1.84    0.22
   2  12  19    1.64    0.34
   0  13  19    3.68    0.42
  -1  13  19    3.89    0.44
   1 -13 -19    4.36    0.37
   2 -13  19    3.39    0.37
  -2  13  19    2.81    0.40
   2  13  19    2.95    0.38
   2 -13 -19    3.96    0.35
   0  14  19    2.23    0.35
  -1  14  19    0.93    0.25
   1 -14 -19    0.63    0.15
   1  14  19    0.42    0.20
   0  15  19    1.82    0.37
  -1  15  19    0.29    0.19
   1  15  19    0.12    0.19
   1 -15 -19    0.43    0.17
   0   0  20   26.47    1.13
  -1   0  20    0.48    0.17
   1   0  20    0.21    0.13
   2   0 -20    1.41    0.18
   2   0  20    1.48    0.30
  -2   0  20    1.72    0.25
  -3   0  20    0.14    0.14
   3   0 -20    0.75    0.17
   3   0  20    0.85    0.25
   4   0  20    4.43    0.51
   0  -1  20    2.70    0.32
   0   1  20    2.27    0.30
   1  -1  20   10.48    0.65
  -1  -1  20    9.10    0.60
   1   1  20    9.33    0.63
  -2   1  20    3.34    0.34
   2  -1  20    3.41    0.39
   2   1  20    3.55    0.38
   2  -1 -20    3.31    0.29
  -2  -1  20    3.87    0.37
  -3   1  20    5.18    0.44
   3  -1  20    4.84    0.50
   3   1  20    5.42    0.51
  -3  -1  20    5.03    0.40
   3  -1 -20    5.34    0.41
   4  -1  20    2.54    0.40
   4  -1 -20    1.64    0.22
   4   1  20    2.63    0.40
   0  -2  20    0.52    0.17
   0   2  20    0.30    0.15
  -1   2  20    1.14    0.25
   1  -2  20    1.04    0.24
   1   2  20    1.51    0.26
  -1  -2  20    1.03    0.24
   2  -2  20    3.24    0.37
  -2   2  20    3.01    0.34
   2  -2 -20    3.11    0.28
   2   2  20    2.39    0.33
  -3   2  20    1.93    0.27
   3  -2  20    1.91    0.29
   3   2  20    1.69    0.35
   3  -2 -20    1.24    0.20
   4  -2  20    4.68    0.52
   4   2  20    4.57    0.51
   4  -2 -20    4.17    0.38
   0  -3  20   26.87    1.14
  -1   3  20    0.41    0.17
   1  -3  20   -0.01    0.12
  -1  -3  20    0.29    0.12
   1   3  20    0.31    0.14
  -2   3  20    0.59    0.19
   2  -3  20    0.34    0.17
   2   3  20    0.55    0.19
  -2  -3  20    0.39    0.14
   2  -3 -20    0.64    0.14
  -2  -3  20    0.41    0.24
   3  -3  20    0.05    0.11
  -3   3  20    0.41    0.17
   3  -3 -20    0.25    0.11
   3   3  20    0.30    0.17
  -4   3  20    1.44    0.29
   4  -3  20    1.38    0.35
   4   3  20    1.55    0.36
   4  -3 -20    1.37    0.19
   0  -4  20    3.81    0.37
   1  -4  20    0.77    0.20
  -1   4  20    0.83    0.23
   1   4  20    1.41    0.30
  -1  -4  20    1.14    0.19
  -2   4  20    0.84    0.22
   2  -4  20    1.31    0.29
  -2  -4  20    0.47    0.23
   2  -4 -20    0.68    0.17
   2   4  20    0.67    0.22
   3  -4  20    0.96    0.27
  -3   4  20    1.06    0.26
   3  -4 -20    1.35    0.20
  -3  -4  20    1.13    0.29
   3   4  20    0.86    0.26
  -4   4  20    3.28    0.37
   4  -4  20    2.68    0.37
   4  -4 -20    3.35    0.35
  -4  -4  20    3.05    0.47
   4   4  20    3.89    0.46
   0  -5  20    1.78    0.27
  -1   5  20    1.79    0.27
   1  -5  20    1.72    0.26
   1   5  20    1.47    0.33
  -1  -5  20    2.11    0.27
  -2   5  20    2.31    0.30
   2  -5  20    2.54    0.33
   2   5  20    1.91    0.37
  -2  -5  20    2.30    0.33
   2  -5 -20    2.28    0.25
   3  -5  20    0.42    0.18
  -3   5  20    0.51    0.16
   3  -5 -20    0.71    0.18
   3   5  20    0.89    0.26
  -3  -5  20    0.79    0.25
   4  -5  20    2.01    0.29
  -4   5  20    2.42    0.31
   4   5  20    1.54    0.35
  -4  -5  20    1.87    0.41
   4  -5 -20    2.14    0.26
   0  -6  20    0.10    0.11
   0   6  20    0.11    0.15
   1  -6  20    3.34    0.37
  -1   6  20    3.40    0.37
  -1  -6  20    3.73    0.33
   1   6  20    3.76    0.41
  -2   6  20    2.11    0.30
   2  -6  20    2.26    0.31
   2  -6 -20    1.96    0.23
   2   6  20    1.59    0.34
  -2  -6  20    1.92    0.30
   3  -6  20    0.29    0.17
  -3   6  20    0.20    0.14
   3   6  20    0.36    0.19
  -3  -6  20    0.30    0.22
   3  -6 -20    0.24    0.10
  -4   6  20    1.11    0.24
   4  -6  20    1.10    0.26
   4   6  20    1.15    0.30
   4  -6 -20    1.25    0.19
  -4  -6  20    1.48    0.35
   0  -7  20   23.22    1.02
   0   7  20   21.53    1.04
  -1   7  20    1.71    0.33
   1  -7  20    1.30    0.29
   1   7  20    1.00    0.27
   2  -7  20    0.77    0.24
  -2   7  20    0.65    0.21
   2   7  20    0.63    0.22
   2  -7 -20    0.48    0.15
  -3   7  20    0.74    0.22
   3  -7  20    0.47    0.20
   3  -7 -20    0.80    0.18
  -3  -7  20    0.77    0.27
   3   7  20    0.59    0.25
   0   8  20    2.11    0.33
   0  -8  20    2.36    0.29
  -1   8  20    0.89    0.23
   1  -8  20    1.10    0.28
   1   8  20    0.76    0.23
   2  -8  20    1.83    0.30
  -2   8  20    1.62    0.27
   2  -8 -20    1.79    0.23
   2   8  20    1.64    0.33
   3  -8  20    5.23    0.52
  -3   8  20    6.15    0.53
  -3  -8  20    5.42    0.52
   3  -8 -20    6.19    0.47
   3   8  20    5.83    0.53
   0   9  20    0.15    0.15
  -1   9  20   -0.04    0.13
   1  -9  20    0.13    0.14
   1   9  20   -0.13    0.14
  -2   9  20    1.00    0.25
   2  -9  20    1.23    0.29
   2   9  20    0.87    0.26
   2  -9 -20    1.26    0.18
   3  -9  20    2.12    0.33
  -3   9  20    2.38    0.33
  -3  -9  20    2.32    0.38
   3   9  20    1.87    0.32
   3  -9 -20    2.44    0.28
   0  10  20    3.54    0.41
  -1  10  20    0.68    0.23
   1 -10  20    0.89    0.21
   1  10  20    0.69    0.22
   2 -10  20    0.50    0.20
  -2  10  20    0.32    0.16
   2  10  20    0.14    0.15
   2 -10 -20    0.50    0.14
   3 -10  20    1.77    0.31
  -3  10  20    1.48    0.26
   3 -10 -20    2.05    0.24
  -3 -10  20    1.67    0.36
   3  10  20    1.62    0.34
   0  11  20    0.83    0.26
   1 -11  20    0.06    0.13
  -1  11  20    0.29    0.17
   1  11  20    0.22    0.19
   2 -11  20    1.23    0.26
  -2  11  20    1.25    0.28
   2  11  20    0.98    0.25
   2 -11 -20    1.62    0.21
   0  12  20    4.99    0.50
  -1  12  20    1.42    0.31
   1  12  20    1.30    0.32
  -2  12  20    2.39    0.45
   2 -12  20    2.49    0.33
   2  12  20    2.04    0.33
   2 -12 -20    2.45    0.28
   0  13  20    0.65    0.24
  -1  13  20    0.61    0.22
   1  13  20    0.91    0.28
   0  14  20    3.36    0.43
  -1  14  20    0.08    0.17
   1  14  20    0.08    0.20
   0   0  21    0.39    0.16
   1   0  21   22.75    1.07
   2   0  21    5.99    0.52
  -2   0  21    6.41    0.51
   3   0  21    0.50    0.22
  -3   0  21    0.69    0.17
   4   0  21    3.11    0.44
   0  -1  21    2.83    0.35
   0   1  21    3.11    0.37
   1  -1  21    0.86    0.23
  -1   1  21    0.60    0.20
  -1  -1  21    0.91    0.21
   1   1  21    0.89    0.23
   2  -1  21    1.65    0.34
  -2   1  21    1.42    0.25
   2   1  21    1.30    0.28
  -3   1  21    1.53    0.26
   3  -1  21    1.12    0.29
   3   1  21    1.03    0.29
   3  -1 -21    1.15    0.18
   4  -1  21    1.26    0.31
   4   1  21    1.37    0.36
   4  -1 -21    1.21    0.19
   0  -2  21   31.07    1.28
   0   2  21   32.10    1.31
   1  -2  21    5.23    0.48
   1   2  21    6.05    0.50
  -1  -2  21    5.94    0.48
   2  -2  21    1.06    0.28
  -2   2  21    1.53    0.30
  -2  -2  21    1.11    0.24
   2   2  21    1.40    0.32
   3  -2  21    1.02    0.27
  -3   2  21    1.01    0.26
   3   2  21    1.01    0.27
   3  -2 -21    0.92    0.19
   4  -2  21    1.42    0.36
   4   2  21    1.70    0.38
   4  -2 -21    1.21    0.20
   0   3  21    1.28    0.28
   0  -3  21    1.34    0.28
  -1   3  21    0.84    0.22
   1  -3  21    0.88    0.24
  -1  -3  21    0.68    0.20
   1   3  21    0.63    0.19
   2  -3  21    0.14    0.13
  -2   3  21    0.23    0.13
  -2  -3  21    0.34    0.14
   2   3  21    0.24    0.18
   3  -3  21    1.15    0.28
  -3   3  21    1.93    0.29
   3  -3 -21    1.38    0.21
   3   3  21    1.79    0.37
  -3  -3  21    1.95    0.44
   0  -4  21    3.06    0.33
   0   4  21    2.49    0.33
   1  -4  21   13.67    0.80
  -1   4  21   15.24    0.83
   1   4  21   14.34    0.83
  -1  -4  21   16.41    0.81
   2  -4  21    1.38    0.31
  -2   4  21    1.34    0.29
   2  -4 -21    1.47    0.19
   2   4  21    1.61    0.28
   3  -4  21    3.85    0.43
  -3   4  21    3.09    0.36
   3  -4 -21    3.91    0.35
  -3  -4  21    3.13    0.43
   3   4  21    2.98    0.40
   0  -5  21    5.09    0.44
   1  -5  21    0.18    0.15
  -1   5  21    0.19    0.15
   1   5  21    0.35    0.19
  -1  -5  21   -0.23    0.10
   2  -5  21    0.29    0.16
  -2   5  21    0.14    0.13
   2  -5 -21    0.32    0.10
   2   5  21    0.22    0.17
  -3   5  21    0.08    0.12
   3  -5  21    0.06    0.11
   3   5  21   -0.23    0.13
   3  -5 -21    0.01    0.10
  -3  -5  21   -0.27    0.18
   0   6  21    0.13    0.13
   0  -6  21   -0.11    0.09
   1  -6  21    1.43    0.30
  -1   6  21    1.64    0.27
   1   6  21    1.04    0.29
  -1  -6  21    1.57    0.22
   2  -6  21    2.34    0.33
  -2   6  21    1.72    0.27
   2  -6 -21    2.15    0.22
   2   6  21    1.44    0.32
   3  -6  21    0.30    0.16
  -3   6  21    0.51    0.18
   3  -6 -21    1.00    0.15
  -3  -6  21    0.53    0.25
   3   6  21    0.59    0.24
   0  -7  21    0.72    0.19
   0   7  21    0.19    0.18
   1  -7  21    1.04    0.25
  -1   7  21    1.07    0.24
   1   7  21    1.09    0.28
  -2   7  21    2.63    0.34
   2  -7  21    1.64    0.29
   2  -7 -21    2.12    0.23
   2   7  21    2.31    0.35
   3  -7  21    2.66    0.37
  -3   7  21    2.58    0.36
   3   7  21    3.19    0.40
   3  -7 -21    3.23    0.31
  -3  -7  21    3.53    0.43
   0  -8  21    0.50    0.16
   0   8  21    0.90    0.27
  -1   8  21    0.61    0.19
   1  -8  21    0.48    0.17
   1   8  21    0.30    0.17
  -2   8  21    0.40    0.18
   2  -8  21    0.56    0.18
   2   8  21    0.35    0.21
   2  -8 -21    0.17    0.10
  -3   8  21   -0.05    0.12
   3  -8  21    0.19    0.16
   3  -8 -21    0.00    0.10
   3   8  21    0.23    0.18
  -3  -8  21    0.48    0.23
   0   9  21    0.55    0.23
   1  -9  21    0.35    0.15
  -1   9  21    0.18    0.14
   1   9  21    0.06    0.17
  -2   9  21    0.36    0.15
   2  -9  21    0.88    0.22
   2   9  21    0.21    0.19
   2  -9 -21    0.59    0.14
   0  10  21   -0.05    0.14
   1 -10  21    2.54    0.30
  -1  10  21    2.13    0.34
   1  10  21    1.76    0.36
   2 -10  21    1.56    0.32
  -2  10  21    0.75    0.22
   2 -10 -21    1.48    0.19
   2  10  21    1.14    0.29
   0  11  21    0.69    0.25
  -1  11  21    0.44    0.23
   1  11  21    0.54    0.25
   2 -11  21    0.55    0.19
  -2  11  21    0.44    0.14
   2  11  21    0.80    0.27
   2 -11 -21    0.88    0.20
   0  12  21    3.01    0.41
  -1  12  21    1.10    0.31
   1  12  21    0.54    0.23
   0  13  21    0.21    0.20
   0   0  22    8.92    0.62
   1   0  22    4.56    0.45
  -1   0  22    5.48    0.48
  -2   0  22    0.12    0.13
   2   0  22    0.54    0.18
  -3   0  22    1.09    0.22
   3   0  22    0.61    0.27
   0   1  22    4.67    0.44
   0  -1  22    4.44    0.43
   1  -1  22    8.35    0.62
  -1  -1  22    9.83    0.64
   1   1  22    8.36    0.62
  -2   1  22    1.10    0.28
   2  -1  22    0.82    0.23
   2   1  22    0.72    0.23
  -2  -1  22    0.53    0.20
  -3   1  22    1.94    0.27
   3  -1  22    1.73    0.30
   3   1  22    2.20    0.37
   3  -1 -22    2.18    0.25
   0   2  22   10.24    0.68
   0  -2  22   11.09    0.70
   1  -2  22    3.03    0.36
  -1  -2  22    2.87    0.34
   1   2  22    3.04    0.37
  -2   2  22    3.98    0.41
   2  -2  22    4.27    0.44
   2   2  22    4.27    0.45
  -3   2  22    0.00    0.12
   3  -2  22   -0.11    0.11
   3  -2 -22    0.05    0.09
   3   2  22   -0.10    0.17
   0  -3  22    1.51    0.27
   0   3  22    1.57    0.27
   1  -3  22    0.23    0.16
  -1   3  22    0.30    0.17
   1   3  22    0.06    0.13
  -1  -3  22    0.26    0.14
  -2   3  22    2.07    0.30
   2  -3  22    2.16    0.32
  -2  -3  22    1.65    0.25
   2   3  22    1.94    0.33
   3  -3  22    1.25    0.29
  -3   3  22    2.11    0.29
   3   3  22    1.30    0.33
  -3  -3  22    2.50    0.39
   3  -3 -22    1.76    0.23
   0  -4  22    0.81    0.22
   0   4  22    1.16    0.27
  -1   4  22    2.50    0.33
   1  -4  22    2.10    0.31
  -1  -4  22    2.10    0.29
   1   4  22    1.78    0.28
  -2   4  22    0.40    0.15
   2  -4  22    0.48    0.21
   2   4  22    0.51    0.22
   3  -4  22    0.51    0.19
  -3   4  22    0.11    0.12
   3  -4 -22    0.27    0.11
  -3  -4  22    0.04    0.20
   3   4  22    0.42    0.23
   0   5  22   -0.05    0.09
   0  -5  22   -0.05    0.12
   1  -5  22    1.50    0.32
  -1   5  22    1.50    0.31
  -1  -5  22    1.23    0.20
   1   5  22    1.41    0.32
   2  -5  22    0.44    0.20
  -2   5  22    0.60    0.20
   2   5  22    0.36    0.20
  -3   5  22    1.24    0.27
   3  -5  22    1.25    0.32
   3   5  22    1.50    0.35
   3  -5 -22    1.45    0.20
  -3  -5  22    1.73    0.29
   0   6  22    0.10    0.13
   0  -6  22    0.23    0.12
   1  -6  22    0.95    0.23
  -1   6  22    0.70    0.23
   1   6  22    1.32    0.33
   2  -6  22    0.73    0.23
  -2   6  22    0.53    0.20
   2   6  22    0.49    0.22
  -3   6  22    0.87    0.20
   3  -6  22    1.83    0.29
   3   6  22    1.36    0.32
   3  -6 -22    1.67    0.22
   0  -7  22    3.34    0.35
   1  -7  22    0.67    0.22
  -1   7  22    0.75    0.22
   1   7  22    0.91    0.27
   2  -7  22    0.54    0.19
  -2   7  22    0.52    0.20
   2   7  22    1.02    0.29
   1  -8  22    0.46    0.20
  -1   8  22    0.83    0.21
   1   8  22    0.66    0.25
  -2   8  22    1.09    0.27
   2  -8  22    1.17    0.27
   2   8  22    0.84    0.26
   0   9  22   -0.05    0.15
  -1   9  22   -0.13    0.09
   1  -9  22   -0.04    0.13
   1   9  22    0.05    0.16
  -2   9  22    0.04    0.14
   2  -9  22    0.25    0.16
   2   9  22    0.39    0.21
   0  10  22    0.02    0.16
  -1  10  22    1.12    0.33
   1 -10  22    0.90    0.19
   1  10  22    0.72    0.26
  -2  10  22    1.60    0.33
   2 -10  22    1.07    0.26
   2  10  22    1.79    0.37
   0  11  22    0.36    0.22
  -1  11  22    0.57    0.24
   1  11  22    0.13    0.19
   0  12  22    1.02    0.29
   0   0  23    0.07    0.11
  -1   0  23    2.23    0.32
   1   0  23    1.96    0.29
   2   0  23    2.33    0.33
   3   0  23    3.66    0.45
   0  -1  23    0.16    0.14
   0   1  23    0.13    0.15
   1  -1  23    7.86    0.60
  -1  -1  23    7.59    0.58
   1   1  23    7.75    0.60
   2  -1  23    2.14    0.33
  -2   1  23    1.50    0.30
   2   1  23    1.80    0.30
   3  -1  23    3.85    0.44
  -3   1  23    4.73    0.43
   3   1  23    3.82    0.47
   0  -2  23    2.66    0.35
   0   2  23    2.89    0.36
  -1   2  23    1.16    0.26
   1  -2  23    1.35    0.29
  -1  -2  23    1.25    0.26
   1   2  23    1.39    0.30
  -2   2  23    1.51    0.25
   2  -2  23    1.38    0.29
  -2  -2  23    1.59    0.23
   2   2  23    1.30    0.31
  -3   2  23    0.47    0.17
   3  -2  23    0.99    0.25
   3   2  23    1.03    0.31
   0  -3  23    1.55    0.25
   0   3  23    1.79    0.29
   1  -3  23    2.92    0.36
  -1  -3  23    2.68    0.31
   1   3  23    2.45    0.33
   2  -3  23    1.18    0.28
  -2   3  23    1.93    0.30
   2   3  23    1.34    0.32
   3  -3  23    4.59    0.47
  -3   3  23    4.30    0.43
   3   3  23    4.54    0.50
   0  -4  23    0.44    0.18
   0   4  23    0.37    0.16
   1  -4  23    1.99    0.29
  -1   4  23    0.99    0.26
   1   4  23    2.20    0.32
  -1  -4  23    2.45    0.30
  -2   4  23    0.39    0.19
   2  -4  23    0.87    0.22
   2   4  23    0.43    0.20
   0   5  23    0.96    0.26
   0  -5  23    0.85    0.24
  -1   5  23    0.05    0.12
   1  -5  23    0.39    0.19
   1   5  23    0.18    0.18
  -1  -5  23    0.07    0.12
   2  -5  23    0.76    0.23
  -2   5  23    1.09    0.23
   2   5  23    0.53    0.25
   0  -6  23    0.00    0.14
   0   6  23   -0.19    0.09
  -1   6  23    1.17    0.28
   1  -6  23    1.62    0.27
   1   6  23    1.94    0.40
  -2   6  23    0.36    0.16
   2  -6  23   -0.09    0.12
   2   6  23    0.21    0.21
   0  -7  23    0.21    0.13
   0   7  23    0.12    0.13
   1  -7  23    0.79    0.20
  -1   7  23    0.54    0.18
   1   7  23    0.51    0.22
  -2   7  23    1.80    0.30
   2  -7  23    1.99    0.32
   2   7  23    1.88    0.41
   0   8  23    1.58    0.36
   1  -8  23    1.29    0.22
  -1   8  23    1.35    0.30
   1   8  23    0.94    0.32
  -2   8  23    1.59    0.26
   2  -8  23    0.91    0.21
   2   8  23    1.41    0.34
   0   9  23    0.69    0.27
   1  -9  23    0.37    0.17
  -1   9  23    0.06    0.12
   1   9  23    0.31    0.19
   0  10  23   -0.13    0.17
   0   0  24    1.46    0.31
   1   0  24    0.29    0.17
  -1   0  24    0.37    0.17
   2   0  24    6.38    0.56
   0   1  24    0.12    0.14
   0  -1  24    0.09    0.14
   1  -1  24    2.33    0.33
   1   1  24    2.45    0.33
  -1  -1  24    2.15    0.31
   2  -1  24    1.76    0.29
   2   1  24    1.34    0.30
  -2  -1  24    1.23    0.26
   0  -2  24    0.55    0.18
   0   2  24    0.79    0.23
   1  -2  24    0.34    0.17
  -1   2  24    0.08    0.15
  -1  -2  24    0.32    0.16
   1   2  24    0.14    0.13
   2  -2  24    5.25    0.50
  -2   2  24    2.39    0.34
   2   2  24    4.07    0.43
   0   3  24    0.73    0.23
   0  -3  24    1.16    0.27
   1  -3  24    1.26    0.26
  -1   3  24    0.78    0.24
   1   3  24    0.93    0.23
  -1  -3  24    1.32    0.23
  -2   3  24    0.89    0.21
   2  -3  24    1.33    0.31
   2   3  24    0.98    0.30
   0  -4  24    0.21    0.13
   0   4  24    0.01    0.11
   1  -4  24    0.27    0.15
  -1   4  24    0.00    0.13
  -1  -4  24    0.21    0.15
   1   4  24    0.07    0.12
   2  -4  24    0.99    0.27
  -2   4  24    1.41    0.24
   2   4  24    0.68    0.25
   0  -5  24    3.53    0.37
   0   5  24    2.38    0.33
   1  -5  24    0.39    0.19
  -1   5  24    0.11    0.17
   1   5  24    0.84    0.22
   2  -5  24    1.31    0.29
  -2   5  24    1.88    0.30
   2   5  24    1.95    0.40
   0   6  24    1.19    0.27
   0  -6  24    1.18    0.27
  -1   6  24    0.62    0.22
   1  -6  24    0.73    0.22
   1   6  24    0.55    0.25
   0   7  24    0.00    0.10
   1  -7  24   -0.04    0.12
  -1   7  24    0.17    0.12
   1   7  24    0.00    0.17
   0   8  24    0.45    0.25
  -1   8  24   -0.08    0.10
   1  -8  24    0.01    0.13
   1   8  24    0.13    0.17
   0   0  25   -0.06    0.11
  -1   0  25    0.33    0.14
   1   0  25    0.33    0.18
   0  -1  25    4.40    0.45
   0   1  25    3.06    0.38
  -1   1  25    0.38    0.14
   1  -1  25    0.33    0.16
  -1  -1  25    0.16    0.13
   1   1  25    0.42    0.20
   0  -2  25    0.15    0.14
   0   2  25    0.04    0.14
   1  -2  25    0.91    0.26
  -1   2  25    0.63    0.20
   1   2  25    0.67    0.21
  -1  -2  25    0.81    0.21
   0   3  25    0.44    0.17
   0  -3  25    0.85    0.24
   1  -3  25    0.75    0.22
  -1   3  25    1.01    0.28
   1   3  25    1.11    0.26
  -1  -3  25    1.87    0.27
   0  -4  25    0.35    0.14
   0   4  25    0.27    0.13
  -1   4  25    0.16    0.16
   1  -4  25    0.45    0.19
   1   4  25    0.43    0.15
  -1  -4  25    0.72    0.20
   0   5  25    1.89    0.29
   0  -5  25    2.56    0.33
  -1   5  25    0.22    0.15
   1  -5  25    0.16    0.15
   1   5  25    0.31    0.14
   0   6  25    0.26    0.12
   0  -6  25    0.10    0.15
   0   0   0    0.00    0.00
;
_shelx_res_checksum     16209
_shelx_res_file
;
TITL 07mz409m in P2(1)2(1)2(1)
CELL 0.71073   5.1818  16.9680  19.4838  90.000  90.000  90.000
ZERR    4.00   0.0010   0.0033   0.0037   0.000   0.000   0.000
LATT -1
SYMM 0.5-X, -Y, 0.5+Z
SYMM -X, 0.5+Y, 0.5-Z
SYMM 0.5+X, 0.5-Y, -Z
SFAC C  H  N  O  F
UNIT 56 72 4 32 12
LIST 4 ! automatically inserted. Change 6 to 4 for CHECKCIF!!
L.S. 14
ACTA
BOND $H
FMAP 2
PLAN 20
SIZE 0.30 0.31 0.48
EQIV $1 x-1, y, z
HTAB N1 O6_$1
HTAB
OMIT 0 1 1
CONF
TEMP -173.5
WGHT    0.042400    0.171500
FVAR       0.16712
C1    1    0.328215    0.430974    0.658551    11.00000    0.02291    0.02346 =
         0.02101    0.00208   -0.00133    0.00046
AFIX  13
H1    2    0.156613    0.432652    0.635115    11.00000   -1.20000
AFIX   0
C2    1    0.385359    0.509421    0.693989    11.00000    0.01696    0.02211 =
         0.01806    0.00342   -0.00111   -0.00008
AFIX  13
H2    2    0.562568    0.507727    0.714259    11.00000   -1.20000
AFIX   0
C3    1    0.188925    0.523082    0.750814    11.00000    0.01725    0.02353 =
         0.02202    0.00025   -0.00063   -0.00165
AFIX  13
H3    2    0.017422    0.535056    0.729718    11.00000   -1.20000
AFIX   0
C4    1    0.161943    0.451321    0.797760    11.00000    0.02002    0.02897 =
         0.02284    0.00284   -0.00081   -0.00367
AFIX  13
H4    2    0.008906    0.458523    0.828392    11.00000   -1.20000
AFIX   0
C5    1    0.127366    0.376688    0.755357    11.00000    0.03124    0.02759 =
         0.02646    0.00435   -0.00029   -0.00899
AFIX  13
H5    2   -0.039204    0.380067    0.729607    11.00000   -1.20000
AFIX   0
C6    1    0.127777    0.302105    0.798388    11.00000    0.06045    0.03051 =
         0.03421    0.00732    0.00191   -0.01509
AFIX 137
H6A   2    0.102585    0.256277    0.768520    11.00000   -1.50000
H6B   2   -0.012354    0.304583    0.832098    11.00000   -1.50000
H6C   2    0.293364    0.297307    0.822327    11.00000   -1.50000
AFIX   0
C7    1    0.471736    0.363945    0.559537    11.00000    0.02960    0.02165 =
         0.02513    0.00047   -0.00621    0.00530
C8    1    0.685564    0.357175    0.509076    11.00000    0.03125    0.03295 =
         0.02752   -0.00452   -0.00039    0.00635
AFIX 137
H8A   2    0.710232    0.301681    0.496779    11.00000   -1.50000
H8B   2    0.844791    0.377888    0.529355    11.00000   -1.50000
H8C   2    0.642707    0.387492    0.467809    11.00000   -1.50000
AFIX   0
C9    1    0.579861    0.607601    0.617788    11.00000    0.01935    0.02287 =
         0.01806   -0.00015    0.00114   -0.00077
C10   1    0.512113    0.673681    0.566273    11.00000    0.02365    0.02248 =
         0.02327   -0.00064    0.00135   -0.00101
C11   1    0.094166    0.633598    0.821399    11.00000    0.02823    0.02923 =
         0.02471    0.00260    0.00192    0.00613
C12   1    0.216008    0.701107    0.858561    11.00000    0.04184    0.03289 =
         0.03350   -0.00537    0.00220    0.00188
AFIX 137
H12A  2    0.082623    0.739209    0.871616    11.00000   -1.50000
H12B  2    0.342392    0.726751    0.828538    11.00000   -1.50000
H12C  2    0.302879    0.681616    0.899888    11.00000   -1.50000
AFIX   0
C13   1    0.385118    0.471136    0.904084    11.00000    0.02351    0.02697 =
         0.02373    0.00374    0.00007   -0.00453
C14   1    0.617019    0.445631    0.943498    11.00000    0.02595    0.03853 =
         0.02746    0.00070   -0.00316    0.00026
AFIX 137
H14A  2    0.767072    0.476400    0.928688    11.00000   -1.50000
H14B  2    0.649197    0.389538    0.935115    11.00000   -1.50000
H14C  2    0.587282    0.454185    0.992609    11.00000   -1.50000
AFIX   0
F1    5    0.405239    0.643662    0.509880    11.00000    0.04600    0.03125 =
         0.02578    0.00256   -0.01127    0.00044
F2    5    0.720666    0.713209    0.547968    11.00000    0.03541    0.03796 =
         0.03887    0.01328    0.00416   -0.01044
F3    5    0.342868    0.724845    0.592804    11.00000    0.04827    0.02950 =
         0.03423    0.00632    0.01188    0.01571
N1    3    0.369959    0.574091    0.644798    11.00000    0.01585    0.02367 =
         0.02136    0.00406   -0.00091    0.00090
AFIX  43
H1A   2    0.216974    0.591626    0.632497    11.00000   -1.20000
AFIX   0
O1    4    0.336300    0.369396    0.707065    11.00000    0.03341    0.02296 =
         0.02433    0.00384   -0.00026   -0.00109
O2    4    0.528100    0.417334    0.610539    11.00000    0.02159    0.02602 =
         0.02333   -0.00216   -0.00019    0.00060
O3    4    0.277926    0.591161    0.787335    11.00000    0.02103    0.02407 =
         0.02404   -0.00206    0.00177   -0.00207
O4    4    0.391666    0.441543    0.839293    11.00000    0.02315    0.02863 =
         0.02060    0.00287   -0.00209    0.00038
O5    4    0.269036    0.329001    0.557924    11.00000    0.03060    0.03237 =
         0.03853   -0.00760   -0.00441   -0.00346
O6    4    0.804782    0.590888    0.628735    11.00000    0.01773    0.03535 =
         0.02860    0.00613   -0.00037   -0.00019
O7    4   -0.131334    0.616662    0.820636    11.00000    0.02336    0.04773 =
         0.04353   -0.00746    0.00173    0.00884
O8    4    0.210934    0.511282    0.925516    11.00000    0.02678    0.03429 =
         0.02653   -0.00040    0.00034    0.00182
HKLF 4
REM  07mz409m in P2(1)2(1)2(1)
REM R1 =  0.0373 for    3869 Fo > 4sig(Fo)  and  0.0418 for all    4232 data
REM    239 parameters refined using      0 restraints
END
WGHT      0.0422      0.1742
REM Instructions for potential hydrogen bonds
HTAB C3 O6_$1
EQIV $2 -x, y-1/2, -z+3/2
HTAB C6 F3_$2
EQIV $3 x+1/2, -y+1/2, -z+1
HTAB C8 O5_$3
EQIV $4 x+1, y, z
HTAB C8 O5_$4
EQIV $5 -x+1/2, -y+1, z-1/2
HTAB C8 O8_$5
HTAB C14 O8_$4
HTAB N1 O6_$1
REM Highest difference peak  0.298,  deepest hole -0.170,  1-sigma level  0.045
Q1    1   0.3812  0.5390  0.6670  11.00000  0.05    0.30
Q2    1   0.3570  0.4681  0.6752  11.00000  0.05    0.30
Q3    1   0.1891  0.4885  0.7737  11.00000  0.05    0.28
Q4    1   0.5473  0.6395  0.5950  11.00000  0.05    0.27
Q5    1   0.3186  0.4007  0.6816  11.00000  0.05    0.25
Q6    1   0.2882  0.5171  0.7230  11.00000  0.05    0.23
Q7    1   0.1405  0.3400  0.7766  11.00000  0.05    0.21
Q8    1   0.1729  0.4145  0.7767  11.00000  0.05    0.20
Q9    1   0.4686  0.5825  0.6306  11.00000  0.05    0.20
Q10   1   0.4463  0.4222  0.6359  11.00000  0.05    0.18
Q11   1   0.1596  0.6574  0.8513  11.00000  0.05    0.18
Q12   1   0.2551  0.5670  0.7840  11.00000  0.05    0.17
Q13   1   0.4883  0.4065  0.5904  11.00000  0.05    0.16
Q14   1   0.2789  0.2831  0.5265  11.00000  0.05    0.16
Q15   1   0.0593  0.4594  0.8074  11.00000  0.05    0.15
Q16   1   0.3975  0.4584  0.8728  11.00000  0.05    0.15
Q17   1   0.4725  0.5033  0.7051  11.00000  0.05    0.15
Q18   1   0.8304  0.5621  0.6640  11.00000  0.05    0.15
Q19   1   0.4252  0.6018  0.4906  11.00000  0.05    0.14
Q20   1   0.3218  0.6314  0.7653  11.00000  0.05    0.14
;
_shelxl_version_number         .2013
data_global
_journal_date_recd_electronic     2013-12-06
_journal_date_accepted     2013-12-30
_journal_name_full     'Acta Crystallographica, Section E'
_journal_year     2014
_journal_volume     70
_journal_issue      2
_journal_page_first     o134
_journal_page_last     o135
_journal_paper_category     QO
_journal_paper_doi     10.1107/S1600536813034958
_journal_coeditor_code     BV2229
_publ_contact_author
; Peter  Norris
  Department of Chemistry
  Youngstown State University
  1 University Plaza
  Youngstown, OH 44555-3663
  USA
;
_publ_contact_author_name     'Peter Norris'
_publ_contact_author_address
;
Department of Chemistry
Youngstown State University
1 University Plaza
Youngstown, OH 44555-3663
USA
;
_publ_contact_author_email     'pnorris@ysu.edu'
_publ_contact_author_fax     '(330)941-1579'
_publ_contact_author_phone     '(330)941-1553'
_publ_section_title
;
1,3,4-Tri-<i>O</i>-acetyl-2-<i>N</i>-(trifluoroacetyl)-\b-<i>L</i>-fucose
;
_publ_section_title_footnote     .
loop_
    _publ_author_name
    _publ_author_footnote
    _publ_author_address
    'McCutcheon, David C.' .
;
Department of Chemistry
Youngstown State University
1 University Plaza
Youngstown, OH 44555-3663
USA
;
    'Norris, Peter' .
;
Department of Chemistry
Youngstown State University
1 University Plaza
Youngstown, OH 44555-3663
USA
;
    'Zeller, Matthias' .
;
Department of Chemistry
Youngstown State University
1 University Plaza
Youngstown, OH 44555-3663
USA
;
