# Supplementary material for: 1,3,4-Tri-O-acetyl-2-N-(tri­fluoro­acetyl)-β-l-fucose
Source: Acta Crystallogr Sect E Struct Rep Online. 2014 Jan 15;70(Pt 2):o134–5. doi: 10.1107/S1600536813034958 (PMC3998300; doi:10.1107/S1600536813034958)
Supplement: Supplementary file 2 [file e-70-0o134-Isup2.hkl]

#
# h,k,l, Fc-squared, Fo-squared, sigma(Fo-squared), status flag
#
data_I
_shelx_title ' 07mz409m in P2(1)2(1)2(1)'
_shelx_refln_list_code          4
_shelx_F_calc_maximum      182.03
_exptl_crystal_F_000       800.00
_reflns_d_resolution_high  0.7501

loop_
 _space_group_symop_operation_xyz
 'x, y, z'
 '-x+1/2, -y, z+1/2'
 '-x, y+1/2, -z+1/2'
 'x+1/2, -y+1/2, -z'

_cell_length_a     5.1818
_cell_length_b    16.9680
_cell_length_c    19.4838
_cell_angle_alpha  90.000
_cell_angle_beta   90.000
_cell_angle_gamma  90.000

_shelx_F_squared_multiplier     1.000

loop_
 _refln_index_h
 _refln_index_k
 _refln_index_l
 _refln_F_squared_calc
 _refln_F_squared_meas
 _refln_F_squared_sigma
 _refln_observed_status
   2   0   0       8136.96       9336.20       155.18 o
   4   0   0       1105.52       1181.94        27.72 o
   1   1   0      22110.00      24123.98       321.55 o
   2   1   0       2220.42       2496.00        31.77 o
   3   1   0         39.66         35.99         2.30 o
   4   1   0         29.90         28.43         3.26 o
   5   1   0        228.56        234.41         9.33 o
   6   1   0        151.35        136.81        11.64 o
   0   2   0       6974.88       7175.40       118.84 o
   1   2   0       1289.02       1445.79        18.51 o
   2   2   0        107.13        101.44         3.64 o
   3   2   0        512.94        537.04        11.82 o
   4   2   0        649.54        627.38        14.64 o
   5   2   0        213.84        200.30         7.72 o
   6   2   0          4.92         15.70         5.19 o
   1   3   0        132.71        124.42         3.20 o
   2   3   0        389.98        488.29         8.71 o
   3   3   0         82.82         74.95         3.45 o
   4   3   0        249.74        256.34         7.50 o
   5   3   0         65.56         64.95         4.26 o
   6   3   0         33.95         34.98         5.24 o
   0   4   0       9459.73       9369.61       154.18 o
   1   4   0       6732.77       7127.55       105.43 o
   2   4   0       1065.45       1133.11        16.47 o
   3   4   0         52.54         40.32         2.95 o
   4   4   0         28.53         27.76         2.96 o
   5   4   0          3.91          4.77         2.63 o
   6   4   0          0.09          0.96         2.77 o
   1   5   0       3500.69       3701.09        45.18 o
   2   5   0          8.80          8.99         1.30 o
   3   5   0         75.35         77.84         4.13 o
   4   5   0          1.32          1.30         1.56 o
   5   5   0         13.62         15.56         3.62 o
   6   5   0          8.49          9.96         3.72 o
   0   6   0        543.87        478.71        31.87 o
   1   6   0        210.07        192.52         4.27 o
   2   6   0          0.27          0.41         0.80 o
   3   6   0        298.94        305.38         7.30 o
   4   6   0        156.96        142.33         8.06 o
   5   6   0        208.19        204.41        11.99 o
   6   6   0         22.87         19.37         4.44 o
   1   7   0        186.18        186.42         4.49 o
   2   7   0       1044.18       1041.44        17.23 o
   3   7   0         23.29         15.13         1.70 o
   4   7   0        404.22        390.34        10.87 o
   5   7   0        293.21        254.18        10.81 o
   6   7   0         66.21         69.80         6.87 o
   0   8   0        138.91        131.74         6.98 o
   1   8   0        195.39        190.68         4.77 o
   2   8   0         60.40         66.66         4.16 o
   3   8   0       1234.27       1256.75        21.49 o
   4   8   0        245.87        234.44        14.37 o
   5   8   0          0.03          2.92         2.82 o
   6   8   0         13.04         14.58         4.28 o
   1   9   0        214.84        192.71         5.09 o
   2   9   0        298.09        286.48         9.02 o
   3   9   0          3.56          3.71         2.09 o
   4   9   0         28.50         20.29         3.83 o
   5   9   0          3.26          3.47         2.73 o
   6   9   0         79.13         80.62         8.03 o
   0  10   0        290.91        281.18        11.28 o
   1  10   0          0.35          2.42         1.01 o
   2  10   0       1083.05       1070.25        21.58 o
   3  10   0          4.28          6.61         2.23 o
   4  10   0        493.36        534.20        15.87 o
   5  10   0          2.97          2.02         2.65 o
   6  10   0         22.80         17.26         5.73 o
   1  11   0         40.61         33.80         2.47 o
   2  11   0        123.40        109.32         5.79 o
   3  11   0       1363.01       1395.46        28.03 o
   4  11   0          8.18          7.10         2.99 o
   5  11   0         36.99         41.53         5.32 o
   6  11   0         79.17         98.52        17.90 o
   0  12   0        335.53        332.84        11.47 o
   1  12   0         42.93         45.81         2.73 o
   2  12   0          3.47          4.37         2.05 o
   3  12   0        365.80        356.66        12.15 o
   4  12   0        514.34        521.58        16.04 o
   5  12   0        104.55         90.74         7.09 o
   1  13   0        239.06        228.07        11.14 o
   2  13   0          9.43          7.87         2.67 o
   3  13   0         68.56         65.87         5.55 o
   4  13   0          4.38          5.86         3.26 o
   5  13   0         10.89         12.96         4.24 o
   0  14   0       1374.38       1322.66        30.56 o
   1  14   0        140.90        142.41         8.80 o
   2  14   0         87.44         84.98         6.10 o
   3  14   0         14.58         12.06         5.88 o
   4  14   0         46.67         43.09         7.74 o
   5  14   0        118.34        119.13         8.31 o
   1  15   0        246.22        209.99         8.88 o
   2  15   0         52.81         63.45         6.35 o
   3  15   0        413.01        442.54        23.13 o
   4  15   0         53.08         57.03         6.20 o
   5  15   0         37.97         41.26         5.92 o
   0  16   0         16.33         14.32         6.45 o
   1  16   0        190.37        204.09         8.96 o
   2  16   0        174.16        166.98         8.74 o
   3  16   0          6.97          8.66         3.29 o
   4  16   0        260.59        299.32        12.99 o
   1  17   0         17.95         14.16         3.44 o
   2  17   0         23.32         24.90         4.51 o
   3  17   0         40.16         38.92         5.43 o
   4  17   0        202.22        218.70        16.81 o
   0  18   0         73.12         61.23        10.03 o
   1  18   0          9.63         13.55         3.48 o
   2  18   0          2.89          2.68         3.42 o
   3  18   0         50.67         54.39         6.74 o
   4  18   0         18.09         19.73         5.04 o
   1  19   0        223.39        245.51        13.92 o
   2  19   0         36.72         38.47         5.52 o
   3  19   0         59.48         66.22         6.79 o
   0  20   0        123.57        116.73        14.68 o
   1  20   0         67.10         57.94         8.51 o
   2  20   0          4.24          6.62         3.03 o
   3  20   0         24.45         19.78         4.78 o
   1  21   0         14.51         13.23         5.25 o
   2  21   0          0.57          6.41         4.22 o
   0  22   0         55.21         55.86        12.89 o
   1  22   0         15.21         20.42         7.70 o
   1   0   1       1899.90       2032.29        24.92 o
   2   0   1       3017.08       3449.78        42.69 o
   3   0   1         27.38         38.67         2.37 o
   4   0   1        291.20        308.29        12.25 o
   5   0   1         45.37         51.84         6.52 o
   6   0   1          4.29          6.62         4.30 o
  -6   1   1        113.65        117.60         7.71 o
  -5   1   1        224.70        237.16         9.73 o
  -4   1   1        368.83        353.90        15.08 o
  -3   1   1        124.67        126.39         4.24 o
  -2   1   1       1507.77       1691.55        22.50 o
  -1   1   1       6535.34       7157.50        83.91 o
   1   1   1       6534.82       7232.56        97.29 o
   2   1   1       1512.07       1680.22        26.18 o
   3   1   1        125.05        136.43         5.16 o
   4   1   1        369.20        359.45        10.40 o
   5   1   1        224.64        218.38         9.38 o
   6   1   1        113.63        109.21        13.96 o
  -6   2   1        105.11        111.93        12.00 o
  -5   2   1        707.96        754.41        16.55 o
  -4   2   1        308.30        321.78         8.57 o
  -3   2   1       1534.98       1695.00        27.60 o
  -2   2   1        770.86        815.10        14.72 o
  -1   2   1       1931.99       2029.03        22.71 o
   0   2   1         52.96         50.76         1.38 o
   1   2   1       1930.89       2037.34        25.50 o
   2   2   1        769.48        804.28        14.38 o
   3   2   1       1533.83       1637.63        27.75 o
   4   2   1        308.74        311.65        10.52 o
   5   2   1        708.18        747.03        18.18 o
   6   2   1        105.70        104.01         7.63 o
  -6   3   1        216.02        237.06        10.63 o
  -5   3   1        370.81        370.71        11.08 o
  -4   3   1       1040.11       1057.60        16.82 o
  -3   3   1        514.55        539.12        10.30 o
  -2   3   1         99.88        100.91         3.46 o
  -1   3   1      11262.85      11622.89       159.31 o
   0   3   1        213.40        203.22         3.71 o
   1   3   1      11262.18      11858.72       156.76 o
   2   3   1         98.92        100.55         3.38 o
   3   3   1        513.93        524.87        11.95 o
   4   3   1       1040.19       1041.39        22.12 o
   5   3   1        371.24        391.48        19.69 o
   6   3   1        215.71        236.00        11.10 o
  -6   4   1         17.24         14.92         5.12 o
  -5   4   1        660.30        661.60        15.51 o
  -4   4   1        101.06        100.15         4.25 o
  -3   4   1        118.46        121.46         4.25 o
  -2   4   1        704.01        718.39        11.34 o
  -1   4   1        246.92        232.19         4.93 o
   0   4   1        214.02        170.82         3.62 o
   1   4   1        247.19        229.51         5.49 o
   2   4   1        703.20        717.74        11.76 o
   3   4   1        118.74        122.10         4.43 o
   4   4   1        100.97        102.20         6.56 o
   5   4   1        659.19        650.66        21.34 o
   6   4   1         17.19         15.16         3.93 o
  -6   5   1         95.37        105.76        10.38 o
  -5   5   1        416.46        434.45        12.23 o
  -4   5   1       1362.98       1408.94        20.72 o
  -3   5   1        848.90        930.50        14.45 o
  -2   5   1       2289.20       2401.39        28.40 o
  -1   5   1        818.62        821.06        12.69 o
   0   5   1       7645.76       7796.72       167.55 o
   1   5   1        819.46        832.59        13.82 o
   2   5   1       2288.51       2420.26        31.76 o
   3   5   1        849.16        923.00        15.68 o
   4   5   1       1361.67       1434.17        26.33 o
   5   5   1        417.05        428.73        16.87 o
   6   5   1         95.64        111.94         7.86 o
  -6   6   1        108.93        101.20        13.96 o
  -5   6   1         30.93         30.39         4.12 o
  -4   6   1        409.20        404.69        10.84 o
  -3   6   1        629.13        654.34        10.99 o
  -2   6   1        378.45        385.43        10.44 o
  -1   6   1       1291.56       1302.24        18.65 o
   0   6   1        177.55        174.64         4.14 o
   1   6   1       1291.30       1297.23        20.53 o
   2   6   1        379.27        376.12         8.52 o
   3   6   1        629.31        656.75        13.83 o
   4   6   1        408.93        400.75        14.73 o
   5   6   1         31.15         27.39         4.73 o
   6   6   1        108.84        108.71         7.71 o
  -6   7   1         19.80         26.37         5.76 o
  -5   7   1         82.71         80.33         5.37 o
  -4   7   1        172.01        153.11         7.96 o
  -3   7   1         11.96          9.31         2.12 o
  -2   7   1       1730.54       1795.01        25.99 o
  -1   7   1        710.60        705.79        12.08 o
   0   7   1        221.33        187.44         4.64 o
   1   7   1        710.92        718.87        12.95 o
   2   7   1       1729.85       1776.34        28.17 o
   3   7   1         11.99         14.53         1.96 o
   4   7   1        171.85        156.86        11.10 o
   5   7   1         82.91         83.81         6.41 o
   6   7   1         19.80         21.28         4.40 o
  -6   8   1         27.06         14.94         4.68 o
  -5   8   1         20.19         23.42         4.44 o
  -4   8   1        143.70        130.57        10.23 o
  -3   8   1         24.99         22.42         2.97 o
  -2   8   1       1317.68       1321.93        20.81 o
  -1   8   1        657.39        653.80         9.83 o
   0   8   1       2795.52       2781.63        35.76 o
   1   8   1        657.25        656.06        11.11 o
   2   8   1       1315.05       1303.62        26.90 o
   3   8   1         24.94         26.85         4.28 o
   4   8   1        143.77        128.86         9.31 o
   5   8   1         20.40         26.66         4.33 o
   6   8   1         27.00         29.39         5.75 o
  -6   9   1         19.40         27.64         5.30 o
  -5   9   1         73.93         80.79         6.12 o
  -4   9   1        105.02         94.73         5.52 o
  -3   9   1        360.51        334.14        10.77 o
  -2   9   1        290.83        293.37         7.87 o
  -1   9   1        425.93        434.42        13.59 o
   0   9   1         64.61         61.54         2.75 o
   1   9   1        426.26        433.86         8.63 o
   2   9   1        291.16        289.66         8.11 o
   3   9   1        360.27        347.39        13.25 o
   4   9   1        104.97         99.89         6.57 o
   5   9   1         73.90         72.86         7.30 o
   6   9   1         19.39         21.23         4.65 o
  -6  10   1         17.58         20.22         5.03 o
  -5  10   1         62.90         64.59         5.92 o
  -4  10   1        237.40        258.59        15.71 o
  -3  10   1        156.54        142.12        10.63 o
  -2  10   1        153.17        136.96         6.25 o
  -1  10   1        298.70        273.35         6.37 o
   0  10   1        500.85        528.30        10.10 o
   1  10   1        299.21        273.86         7.75 o
   2  10   1        153.00        133.17         4.24 o
   3  10   1        156.98        151.38         8.54 o
   4  10   1        237.45        231.19        10.11 o
   5  10   1         63.24         63.22         6.12 o
   6  10   1         17.58         25.34         6.06 o
  -6  11   1          3.14         -2.33         3.29 o
  -5  11   1         48.10         47.87         5.79 o
  -4  11   1        154.70        142.30         7.84 o
  -3  11   1        603.28        612.72        17.37 o
  -2  11   1         89.68         95.35         5.41 o
  -1  11   1         27.33         28.53         2.16 o
   0  11   1         23.85         29.89         2.37 o
   1  11   1         27.07         31.48         2.42 o
   2  11   1         90.44         87.49         5.32 o
   3  11   1        601.47        607.43        16.40 o
   4  11   1        155.61        129.99        12.75 o
   5  11   1         48.25         38.95         5.55 o
   6  11   1          3.04          4.46         3.15 o
  -5  12   1         18.41         18.29         5.90 o
  -4  12   1        119.61        109.37         8.39 o
  -3  12   1         27.39         20.88         3.84 o
  -2  12   1        194.04        199.15         8.93 o
  -1  12   1       1156.89       1154.68        18.64 o
   0  12   1       1291.91       1276.44        31.68 o
   1  12   1       1153.80       1189.38        25.69 o
   2  12   1        194.33        195.10         8.13 o
   3  12   1         27.67         21.28         3.86 o
   4  12   1        119.69        115.53         7.43 o
   5  12   1         18.30         24.90         4.53 o
  -5  13   1         38.71         41.44         5.58 o
  -4  13   1         37.13         33.78         5.05 o
  -3  13   1         70.98         59.11         5.22 o
  -2  13   1        821.51        825.83        19.20 o
  -1  13   1        984.49       1011.05        21.29 o
   0  13   1        229.97        228.07         8.42 o
   1  13   1        985.76       1026.09        17.57 o
   2  13   1        819.78        803.56        19.22 o
   3  13   1         71.15         79.26         5.92 o
   4  13   1         36.87         35.01         5.16 o
   5  13   1         38.68         39.05         5.50 o
  -5  14   1          7.78         10.13         3.55 o
  -4  14   1        182.43        187.62         9.70 o
  -3  14   1        377.95        378.40        14.50 o
  -2  14   1        746.01        760.29        18.86 o
  -1  14   1        228.34        200.75         8.27 o
   0  14   1       2139.48       2116.73        36.44 o
   1  14   1        228.11        226.00        11.72 o
   2  14   1        745.49        766.76        19.00 o
   3  14   1        377.95        354.92        12.92 o
   4  14   1        182.42        182.91         9.61 o
   5  14   1          7.74          8.20         3.51 o
  -5  15   1         31.97         35.49         5.40 o
  -4  15   1         32.99         31.58         5.20 o
  -3  15   1        166.25        178.64         9.12 o
  -2  15   1        167.40        162.68        11.76 o
  -1  15   1        889.21        896.65        20.60 o
   0  15   1          5.74          9.23         2.12 o
   1  15   1        888.81        906.00        20.74 o
   2  15   1        167.49        146.83         7.99 o
   3  15   1        166.59        149.92        11.17 o
   4  15   1         32.90         34.54         5.40 o
   5  15   1         31.95         36.86         5.81 o
  -4  16   1          6.29          6.51         3.12 o
  -3  16   1        120.88        120.82         7.84 o
  -2  16   1        224.20        214.10         9.84 o
  -1  16   1          2.32          6.04         3.81 o
   0  16   1         50.86         58.60         8.39 o
   1  16   1          2.36          1.77         2.37 o
   2  16   1        223.27        211.51         9.70 o
   3  16   1        120.73        124.78         7.98 o
   4  16   1          6.25          5.99         3.58 o
  -4  17   1         20.97         25.90         4.99 o
  -3  17   1         18.99         20.78         4.25 o
  -2  17   1         38.82         36.67         5.60 o
  -1  17   1         22.98         17.40         3.71 o
   0  17   1        554.77        557.61        19.86 o
   1  17   1         22.74         20.24         3.88 o
   2  17   1         38.57         38.75         8.76 o
   3  17   1         18.80         20.09         4.51 o
   4  17   1         20.75         19.62         7.19 o
  -4  18   1         74.70         92.87         9.65 o
  -3  18   1         20.33         14.01         3.93 o
  -2  18   1         75.74         67.38         5.99 o
  -1  18   1         15.19         20.14         3.98 o
   0  18   1         18.28         11.33         4.65 o
   1  18   1         15.29         14.97         4.93 o
   2  18   1         75.90         78.27         6.53 o
   3  18   1         20.42         16.07         4.22 o
   4  18   1         74.81         91.01        12.56 o
  -3  19   1         25.45         24.48         4.86 o
  -2  19   1         65.11         61.57         6.59 o
  -1  19   1         80.12         76.88        15.58 o
   0  19   1         11.50          0.92         3.92 o
   1  19   1         80.11         79.60         8.60 o
   2  19   1         65.00         74.58         6.54 o
   3  19   1         25.38         26.51         4.69 o
  -3  20   1         27.45         28.32         4.95 o
  -2  20   1         21.07         22.92         4.54 o
  -1  20   1         74.80         82.36         9.67 o
   0  20   1         16.90         23.08         6.36 o
   1  20   1         74.79         88.91         9.10 o
   2  20   1         21.13         27.82         8.77 o
   3  20   1         27.41         25.61         4.58 o
  -2  21   1         50.38         56.70        10.03 o
  -1  21   1          1.78         -0.36         4.30 o
   0  21   1         13.77         12.14         5.55 o
   1  21   1          1.80          4.89         5.04 o
   2  21   1         50.52         58.65         7.68 o
  -1  22   1          8.92         21.45         7.88 o
   0  22   1         14.31         15.04         6.08 o
   1  22   1          8.92         13.56         6.09 o
   0   0   2        424.48        436.48        12.17 o
   1   0   2       1878.12       1976.02        24.42 o
   2   0   2         59.76         61.47         4.39 o
   3   0   2        105.16        108.13         3.65 o
   4   0   2       1159.19       1192.66        23.55 o
   5   0   2        632.77        615.14        22.74 o
   6   0   2         38.18         40.46         9.31 o
  -6   1   2        100.51        118.22        15.75 o
  -5   1   2        407.35        418.72        16.57 o
  -4   1   2        259.61        271.00         7.88 o
  -3   1   2        332.88        348.45         7.03 o
  -2   1   2        462.08        461.43         8.94 o
  -1   1   2       9937.25      10861.60       123.78 o
   0   1   2        596.27        574.87         7.60 o
   1   1   2       9930.41      10514.95       144.08 o
   2   1   2        463.29        463.91         9.58 o
   3   1   2        334.15        330.94         8.96 o
   4   1   2        260.52        285.86         9.35 o
   5   1   2        406.56        393.02        12.67 o
  -6   2   2         19.88         23.26         6.09 o
  -5   2   2         87.01         88.41         5.44 o
  -4   2   2         24.39         22.58         2.87 o
  -3   2   2         16.39         15.97         1.72 o
  -2   2   2        794.90        851.15        15.87 o
  -1   2   2        458.78        517.24         7.90 o
   0   2   2       8625.54       9038.33       104.94 o
   1   2   2        459.97        524.22         8.79 o
   2   2   2        793.44        835.13        14.74 o
   3   2   2         16.24         17.39         2.32 o
   4   2   2         24.47         24.40         3.35 o
   5   2   2         86.59         79.15         5.91 o
   6   2   2         19.94         21.21         5.25 o
  -6   3   2          8.23          7.62         8.06 o
  -5   3   2       1714.92       1882.11        30.75 o
  -4   3   2        183.73        201.77         6.82 o
  -3   3   2        414.70        389.16         8.88 o
  -2   3   2        441.29        441.10         8.39 o
  -1   3   2         83.37         66.48         2.32 o
   0   3   2       6396.35       6416.22        75.23 o
   1   3   2         82.96         64.95         2.58 o
   2   3   2        439.93        426.97         8.79 o
   3   3   2        413.81        396.59         9.57 o
   4   3   2        183.51        189.01         7.19 o
   5   3   2       1715.17       1892.70        44.57 o
   6   3   2          8.20          3.74         4.83 o
  -6   4   2          4.39         -1.18         3.44 o
  -5   4   2         28.57         25.69         3.65 o
  -4   4   2        115.01        106.66         5.12 o
  -3   4   2        196.97        194.23         6.66 o
  -2   4   2       1866.47       1952.25        26.74 o
  -1   4   2       1489.01       1441.21        23.00 o
   0   4   2        118.02        120.67         3.02 o
   1   4   2       1488.34       1499.59        22.44 o
   2   4   2       1865.36       1967.95        25.90 o
   3   4   2        196.44        208.20         6.82 o
   4   4   2        115.26        113.00         4.95 o
   5   4   2         28.82         31.36         5.82 o
   6   4   2          4.52         -1.25         3.05 o
  -6   5   2         19.35         22.04         5.15 o
  -5   5   2        112.46        111.27         6.08 o
  -4   5   2         70.49         74.61         4.50 o
  -3   5   2        697.59        723.83        13.55 o
  -2   5   2        274.40        264.66         6.50 o
  -1   5   2        686.69        685.47        10.99 o
   0   5   2       3171.92       3253.95        39.79 o
   1   5   2        686.99        691.45        12.18 o
   2   5   2        273.18        275.56         7.10 o
   3   5   2        697.75        680.26        20.72 o
   4   5   2         70.74         78.73         4.68 o
   5   5   2        112.48        103.76        16.83 o
   6   5   2         19.44         20.17         4.41 o
  -6   6   2         27.76         21.65         5.04 o
  -5   6   2        628.83        648.19        15.55 o
  -4   6   2        191.13        193.28         7.09 o
  -3   6   2        120.02        113.61         4.84 o
  -2   6   2       2068.43       2166.77        29.75 o
  -1   6   2        514.71        497.57         9.01 o
   0   6   2       3797.06       3890.28        47.53 o
   1   6   2        513.65        500.63         9.84 o
   2   6   2       2069.01       2119.29        33.07 o
   3   6   2        119.73        115.02         4.00 o
   4   6   2        191.44        187.92         7.83 o
   5   6   2        629.29        674.45        22.10 o
   6   6   2         28.01         25.80         5.20 o
  -6   7   2         40.42         49.35        15.22 o
  -5   7   2        251.06        250.15         9.30 o
  -4   7   2          1.91          1.30         1.96 o
  -3   7   2         14.00         14.91         4.51 o
  -2   7   2        278.64        291.33         7.30 o
  -1   7   2       1588.50       1515.86        21.70 o
   0   7   2       1449.68       1387.40        19.24 o
   1   7   2       1587.79       1554.09        24.48 o
   2   7   2        278.36        293.36         7.45 o
   3   7   2         14.00         12.83         2.11 o
   4   7   2          1.85          3.02         2.65 o
   5   7   2        250.73        252.94        12.88 o
   6   7   2         40.50         41.55         6.03 o
  -6   8   2         51.74         60.95         7.52 o
  -5   8   2          8.12          7.60         2.72 o
  -4   8   2         58.99         58.30         4.81 o
  -3   8   2        240.12        234.98         7.45 o
  -2   8   2         10.38         10.78         1.80 o
  -1   8   2        126.66        111.50         4.10 o
   0   8   2        140.97        164.76         4.64 o
   1   8   2        126.70        118.00         4.20 o
   2   8   2         10.35         11.96         2.31 o
   3   8   2        240.66        244.22         9.54 o
   4   8   2         58.66         50.76         6.27 o
   5   8   2          8.13         10.26         3.50 o
   6   8   2         51.97         64.09        11.31 o
  -6   9   2         46.27         46.06         6.87 o
  -5   9   2         81.63         74.71         5.46 o
  -4   9   2        354.31        325.38        10.14 o
  -3   9   2        258.76        259.29         8.03 o
  -2   9   2        700.02        727.04        13.82 o
  -1   9   2        678.44        704.67        10.64 o
   0   9   2        227.92        222.22         5.71 o
   1   9   2        678.69        703.51        13.84 o
   2   9   2        701.43        715.11        14.33 o
   3   9   2        259.39        237.51        11.64 o
   4   9   2        354.11        344.99        14.29 o
   5   9   2         81.15         73.70         6.74 o
   6   9   2         46.08         46.18         6.20 o
  -6  10   2         15.30         19.23         4.99 o
  -5  10   2        126.25        132.90         7.97 o
  -4  10   2         80.10         76.42         5.11 o
  -3  10   2        639.90        651.91        14.33 o
  -2  10   2         48.64         52.33         3.53 o
  -1  10   2       1066.63       1081.61        15.12 o
   0  10   2        768.74        787.56        13.46 o
   1  10   2       1069.19       1090.13        17.30 o
   2  10   2         48.61         47.97         3.00 o
   3  10   2        639.97        685.42        20.35 o
   4  10   2         80.02         72.72         6.02 o
   5  10   2        126.45        121.37         8.04 o
   6  10   2         15.29         14.29         3.99 o
  -6  11   2         80.18         73.56         7.90 o
  -5  11   2        136.49        149.08         8.54 o
  -4  11   2         70.00         61.15         5.41 o
  -3  11   2        182.32        165.82         8.01 o
  -2  11   2        864.44        877.26        16.55 o
  -1  11   2        359.28        327.39         7.40 o
   0  11   2        475.94        462.52         9.64 o
   1  11   2        359.56        331.27         7.91 o
   2  11   2        864.93        888.64        19.59 o
   3  11   2        181.70        159.74         8.01 o
   4  11   2         70.23         62.93         5.74 o
   5  11   2        135.84        140.66         8.70 o
   6  11   2         80.34         86.18         7.70 o
  -5  12   2        106.63        105.32         7.50 o
  -4  12   2        166.33        169.38         8.72 o
  -3  12   2         77.80         63.77         5.41 o
  -2  12   2        151.64        158.44         7.14 o
  -1  12   2        199.68        188.98         7.42 o
   0  12   2        173.25        167.68         7.13 o
   1  12   2        201.00        193.42         6.00 o
   2  12   2        151.52        159.70         7.49 o
   3  12   2         77.41         71.08         9.07 o
   4  12   2        166.73        144.38         8.44 o
   5  12   2        106.82         98.53         7.54 o
  -5  13   2          0.09          5.00         4.48 o
  -4  13   2        168.77        177.92        15.71 o
  -3  13   2         97.48         87.47         6.17 o
  -2  13   2        408.20        381.39        12.13 o
  -1  13   2         94.00         95.11         5.37 o
   0  13   2       2279.73       2463.42        34.66 o
   1  13   2         93.34         92.66         4.38 o
   2  13   2        408.81        394.54        12.58 o
   3  13   2         97.51         86.24         6.38 o
   4  13   2        168.49        145.75         8.67 o
   5  13   2          0.08         -1.42         3.80 o
  -5  14   2         53.59         66.86        18.44 o
  -4  14   2         48.02         52.75        10.10 o
  -3  14   2        221.81        221.96         9.99 o
  -2  14   2        516.45        497.19        14.45 o
  -1  14   2         34.54         34.04         4.05 o
   0  14   2        209.02        211.59         6.77 o
   1  14   2         34.68         33.07         4.31 o
   2  14   2        516.31        495.68        14.72 o
   3  14   2        221.20        232.37        10.31 o
   4  14   2         48.21         47.17         6.56 o
   5  14   2         53.31         48.72         6.57 o
  -5  15   2         67.97         76.45        16.29 o
  -4  15   2         12.31         14.33         4.06 o
  -3  15   2        156.23        154.72         8.51 o
  -2  15   2         64.26         66.02         5.50 o
  -1  15   2        392.83        411.90        21.72 o
   0  15   2        109.05        107.93         5.99 o
   1  15   2        392.95        412.59        12.87 o
   2  15   2         64.17         59.00         5.57 o
   3  15   2        156.74        142.48         8.26 o
   4  15   2         12.13          8.72         3.32 o
   5  15   2         68.20         68.03         7.21 o
  -4  16   2        195.79        194.66        10.23 o
  -3  16   2         38.22         34.72         4.99 o
  -2  16   2        221.48        207.44        12.86 o
  -1  16   2        131.69        119.00         7.06 o
   0  16   2        366.84        369.01        11.86 o
   1  16   2        131.29        119.48         6.97 o
   2  16   2        221.65        189.29         9.30 o
   3  16   2         38.49         33.17         4.98 o
   4  16   2        195.87        193.22        10.46 o
  -4  17   2         50.66         60.35         6.58 o
  -3  17   2        358.07        400.85        16.08 o
  -2  17   2         22.55         28.51         4.46 o
  -1  17   2        129.69        120.01         7.16 o
   0  17   2          0.12          1.67         3.36 o
   1  17   2        129.74        135.35         7.71 o
   2  17   2         22.51         20.71         4.28 o
   3  17   2        357.11        366.07        14.17 o
   4  17   2         50.64         51.66         6.44 o
  -4  18   2         31.94         37.87         5.76 o
  -3  18   2         21.95         22.21         5.91 o
  -2  18   2        140.41        138.89         8.26 o
  -1  18   2        100.43         86.51         6.47 o
   0  18   2         37.30         42.19         6.93 o
   1  18   2        100.55         94.15         8.73 o
   2  18   2        140.10        132.98         8.27 o
   3  18   2         22.02         22.09         5.38 o
   4  18   2         32.12         43.49         9.07 o
  -3  19   2         32.67         37.05         5.56 o
  -2  19   2         25.29         22.26         4.32 o
  -1  19   2        238.03        241.61        13.29 o
   0  19   2        120.18        134.41        10.38 o
   1  19   2        238.33        239.97        13.93 o
   2  19   2         25.12         25.69         4.79 o
   3  19   2         32.94         40.18         5.86 o
  -3  20   2         10.85         14.22         6.18 o
  -2  20   2         13.39         10.91         3.71 o
  -1  20   2        234.85        279.30        14.94 o
   0  20   2          4.21          8.93         4.68 o
   1  20   2        234.58        260.57        15.17 o
   2  20   2         13.28         14.53         4.50 o
   3  20   2         10.87          9.94         5.84 o
  -2  21   2         29.10         29.26         6.02 o
  -1  21   2         45.45         41.15         6.49 o
   0  21   2         79.43         78.40         9.67 o
   1  21   2         45.32         47.18         8.16 o
   2  21   2         29.11         23.25         5.73 o
  -1  22   2          8.08          4.20         4.83 o
   0  22   2         23.31         18.01         6.52 o
   1  22   2          8.08         12.55         5.85 o
   1   0   3      20825.42      22069.06       294.14 o
   2   0   3        358.27        412.68         7.60 o
   3   0   3         13.00         12.81         1.77 o
   4   0   3       1586.58       1787.36        31.97 o
   5   0   3         67.03         70.97         5.78 o
   6   0   3          5.25          6.80         5.37 o
  -6   1   3         44.39         43.76         6.58 o
  -5   1   3        641.13        683.14        28.54 o
  -4   1   3         52.08         57.79         3.67 o
  -3   1   3       1132.71       1192.34        21.50 o
  -2   1   3         94.77         90.44         4.29 o
  -1   1   3       1932.52       1997.13        22.32 o
   0   1   3       1315.34       1335.74        19.35 o
   1   1   3       1931.34       2026.72        29.21 o
   2   1   3         94.94         88.94         3.58 o
   3   1   3       1129.73       1225.15        21.84 o
   4   1   3         52.08         58.41         4.39 o
   5   1   3        642.51        669.14        17.50 o
   6   1   3         44.42         36.16         8.95 o
  -6   2   3         42.61         48.29         7.33 o
  -5   2   3        203.08        210.46        10.00 o
  -4   2   3        345.85        338.67         8.97 o
  -3   2   3        538.63        555.48        10.89 o
  -2   2   3        314.64        283.75         6.04 o
  -1   2   3       1084.01       1074.03        17.11 o
   0   2   3        575.78        523.54         9.46 o
   1   2   3       1086.19       1084.46        16.66 o
   2   2   3        314.54        283.56         6.88 o
   3   2   3        541.23        572.84        12.54 o
   4   2   3        345.15        345.80        10.34 o
   5   2   3        203.32        198.73        11.10 o
   6   2   3         42.71         32.76         6.08 o
  -6   3   3          6.08         -1.05         3.41 o
  -5   3   3         78.57         79.99         5.83 o
  -4   3   3          4.52          3.39         1.76 o
  -3   3   3         37.98         38.67         3.10 o
  -2   3   3        228.64        228.94         5.40 o
  -1   3   3        400.66        377.26         6.52 o
   0   3   3         49.26         39.06         1.69 o
   1   3   3        400.75        373.28         6.29 o
   2   3   3        228.44        225.08         6.20 o
   3   3   3         37.91         38.68         4.05 o
   4   3   3          4.48          2.93         1.76 o
   5   3   3         79.06         83.00         5.97 o
   6   3   3          6.00         12.34         4.79 o
  -6   4   3         20.86         15.50         5.19 o
  -5   4   3        162.34        160.13        12.01 o
  -4   4   3        161.03        155.05         8.27 o
  -3   4   3       2944.92       3324.74        43.86 o
  -2   4   3        520.96        532.12         9.76 o
  -1   4   3        842.88        805.93        12.08 o
   0   4   3       7707.07       7794.09       135.48 o
   1   4   3        841.86        820.73        17.58 o
   2   4   3        519.70        535.59         9.14 o
   3   4   3       2946.33       3286.43        43.23 o
   4   4   3        161.14        161.81         5.95 o
   5   4   3        162.37        156.32        10.16 o
   6   4   3         20.88         19.69         5.04 o
  -6   5   3         15.44         10.34         7.34 o
  -5   5   3         98.25         79.90         5.17 o
  -4   5   3       1064.32       1105.72        19.77 o
  -3   5   3         28.87         36.72         3.20 o
  -2   5   3        752.54        732.53        12.51 o
  -1   5   3        246.16        221.98         5.08 o
   0   5   3       3287.40       3370.38        41.26 o
   1   5   3        245.98        216.57         5.67 o
   2   5   3        752.64        724.53        14.16 o
   3   5   3         28.84         31.89         2.84 o
   4   5   3       1064.41       1119.43        22.62 o
   5   5   3         98.31         99.74         8.31 o
   6   5   3         15.34         14.44         5.04 o
  -6   6   3         17.86         19.12         5.73 o
  -5   6   3        138.25        131.06         6.51 o
  -4   6   3        529.02        504.88        12.17 o
  -3   6   3        491.53        511.51        10.99 o
  -2   6   3        344.31        358.42         8.01 o
  -1   6   3       5284.09       5566.04        67.47 o
   0   6   3        143.15        123.12         3.48 o
   1   6   3       5281.79       5556.84        77.45 o
   2   6   3        345.36        353.07         8.67 o
   3   6   3        491.61        501.04         9.64 o
   4   6   3        529.16        522.42        13.56 o
   5   6   3        138.02        126.53         9.36 o
   6   6   3         17.82         20.88         6.98 o
  -6   7   3         39.37         38.89         7.58 o
  -5   7   3         72.13         68.28         4.90 o
  -4   7   3        353.12        360.30        10.03 o
  -3   7   3         96.09         95.96         4.52 o
  -2   7   3        158.23        144.58         4.95 o
  -1   7   3        402.62        360.40         7.63 o
   0   7   3       1870.37       2003.11        26.49 o
   1   7   3        402.75        377.06         8.52 o
   2   7   3        158.09        145.39         5.15 o
   3   7   3         95.63         93.36         4.60 o
   4   7   3        353.58        332.65        14.12 o
   5   7   3         71.69         72.99         7.34 o
   6   7   3         39.31         45.38         6.30 o
  -6   8   3         14.33          7.88         7.52 o
  -5   8   3         64.80         62.08         8.01 o
  -4   8   3        231.38        223.95        11.00 o
  -3   8   3        293.40        294.17         8.36 o
  -2   8   3        720.04        680.82        12.83 o
  -1   8   3        166.60        146.93         5.49 o
   0   8   3       3227.49       3293.18        41.76 o
   1   8   3        165.85        156.79         5.16 o
   2   8   3        720.05        673.24        16.35 o
   3   8   3        293.85        293.94         8.73 o
   4   8   3        231.04        203.63        10.99 o
   5   8   3         64.61         65.46        11.82 o
   6   8   3         14.37         17.66         4.24 o
  -6   9   3         51.19         46.91        12.17 o
  -5   9   3        228.40        222.87        10.54 o
  -4   9   3        576.78        589.59        13.88 o
  -3   9   3        461.24        461.26        11.84 o
  -2   9   3        138.32        131.40         5.11 o
  -1   9   3       1312.94       1346.98        23.77 o
   0   9   3        152.04        125.07         4.09 o
   1   9   3       1314.81       1281.57        22.48 o
   2   9   3        138.43        125.40         5.07 o
   3   9   3        460.64        456.77        29.90 o
   4   9   3        576.75        553.62        40.82 o
   5   9   3        228.32        230.67        12.78 o
   6   9   3         51.49         41.44         6.02 o
  -6  10   3         23.54         42.61        11.82 o
  -5  10   3         31.85         38.47         5.00 o
  -4  10   3         75.03         67.99         5.89 o
  -3  10   3        428.61        417.92        10.75 o
  -2  10   3        854.11        815.42        15.35 o
  -1  10   3        135.11        132.24         3.71 o
   0  10   3       1376.48       1369.34        20.57 o
   1  10   3        135.31        142.16         7.76 o
   2  10   3        853.29        820.83        16.42 o
   3  10   3        428.94        388.56        15.17 o
   4  10   3         74.74         66.73         6.82 o
   5  10   3         31.86         28.93         5.02 o
   6  10   3         23.62         23.68         5.01 o
  -5  11   3         74.96         80.78         7.95 o
  -4  11   3         43.57         45.69         4.64 o
  -3  11   3        259.42        247.54         8.25 o
  -2  11   3        572.57        560.26        19.12 o
  -1  11   3        139.44        134.24         3.94 o
   0  11   3        122.51        105.14         4.21 o
   1  11   3        139.56        142.23         5.53 o
   2  11   3        572.25        572.34        12.94 o
   3  11   3        259.89        254.74        12.01 o
   4  11   3         43.38         41.70         6.45 o
   5  11   3         75.18         80.81         6.88 o
  -5  12   3         30.99         30.65         9.67 o
  -4  12   3        126.35        116.90         6.38 o
  -3  12   3        538.32        533.02        14.99 o
  -2  12   3        302.94        276.22         8.43 o
  -1  12   3        124.15        115.03         5.76 o
   0  12   3        122.13        115.71         7.08 o
   1  12   3        124.14        118.83         4.73 o
   2  12   3        303.01        257.84        11.77 o
   3  12   3        537.71        553.75        19.08 o
   4  12   3        126.31        125.01         7.82 o
   5  12   3         31.24         30.60         5.30 o
  -5  13   3        102.17        115.64        16.47 o
  -4  13   3         29.29         30.02         4.57 o
  -3  13   3         87.10         83.37         6.07 o
  -2  13   3         92.95         87.93         5.74 o
  -1  13   3       1114.54       1149.30        42.94 o
   0  13   3        421.79        409.88        11.06 o
   1  13   3       1113.77       1131.41        24.60 o
   2  13   3         93.60         76.57         5.70 o
   3  13   3         87.27         78.97         6.14 o
   4  13   3         29.15         26.36         5.37 o
   5  13   3        102.00        102.45         7.74 o
  -5  14   3         18.21         24.08         6.02 o
  -4  14   3        149.57        156.40         8.70 o
  -3  14   3          3.96          6.50         5.05 o
  -2  14   3        328.09        319.03        11.22 o
  -1  14   3         46.06         53.09         4.60 o
   0  14   3        194.87        197.05        10.54 o
   1  14   3         45.60         41.60         5.75 o
   2  14   3        328.31        303.02        13.61 o
   3  14   3          3.99          2.25         2.85 o
   4  14   3        148.66        143.66        14.45 o
   5  14   3         18.29         15.76         4.18 o
  -5  15   3         51.61         56.46        18.44 o
  -4  15   3        148.12        152.53         8.93 o
  -3  15   3        199.04        178.44         9.02 o
  -2  15   3         57.67         55.89         5.22 o
  -1  15   3        161.59        138.04         9.58 o
   0  15   3         43.84         45.08         6.49 o
   1  15   3        161.38        147.28         9.90 o
   2  15   3         57.64         47.24         5.82 o
   3  15   3        198.36        185.83        15.87 o
   4  15   3        148.08        159.10         9.50 o
   5  15   3         51.19         51.71         6.37 o
  -4  16   3          0.36          3.70         3.15 o
  -3  16   3         33.03         29.90         5.16 o
  -2  16   3        458.49        495.33        15.26 o
  -1  16   3        262.40        263.56        10.33 o
   0  16   3         62.05         59.96         4.98 o
   1  16   3        263.02        257.92        10.31 o
   2  16   3        459.63        474.50        15.26 o
   3  16   3         33.47         27.15         4.93 o
   4  16   3          0.35          3.34         3.91 o
  -4  17   3          2.54          2.47         3.47 o
  -3  17   3        140.82        147.98         8.72 o
  -2  17   3         33.69         23.45         4.21 o
  -1  17   3        142.54        136.45         7.56 o
   0  17   3         40.63         33.80         5.76 o
   1  17   3        142.67        143.32         7.91 o
   2  17   3         33.77         26.28         4.75 o
   3  17   3        141.12        148.99        10.90 o
   4  17   3          2.51         12.40         3.99 o
  -4  18   3          9.98         15.98         4.78 o
  -3  18   3         84.15         86.92        11.29 o
  -2  18   3        101.30        109.46         7.42 o
  -1  18   3         30.05         33.87         4.80 o
   0  18   3          2.32         -0.31         2.86 o
   1  18   3         30.18         19.72         5.25 o
   2  18   3        101.31        101.93         7.50 o
   3  18   3         84.04         92.55         7.81 o
   4  18   3         10.02         10.10         8.00 o
  -3  19   3          7.03          3.49         3.69 o
  -2  19   3        113.17        127.10        13.93 o
  -1  19   3         35.89         33.99         6.06 o
   0  19   3         20.47         20.71         4.83 o
   1  19   3         35.88         36.51         6.96 o
   2  19   3        113.07        121.13         8.46 o
   3  19   3          7.01         14.69         3.68 o
  -3  20   3         11.79          6.32         3.60 o
  -2  20   3         34.23         32.65         5.32 o
  -1  20   3        311.75        321.19        15.94 o
   0  20   3         87.60         89.25         8.41 o
   1  20   3        312.35        314.60        16.57 o
   2  20   3         33.87         27.30         6.45 o
   3  20   3         11.81         16.77         4.57 o
  -2  21   3         41.86         39.84         6.71 o
  -1  21   3         24.64         31.88         7.88 o
   0  21   3         73.22         78.43        11.46 o
   1  21   3         24.78         26.71         6.36 o
   2  21   3         41.72         51.31        10.38 o
  -1  22   3          2.56          1.85         3.36 o
   0  22   3          0.00          1.91         3.20 o
   1  22   3          2.56          5.19         5.25 o
   0   0   4       1702.00       1703.19        29.85 o
   1   0   4        229.30        211.84         5.17 o
   2   0   4        329.94        362.86        10.60 o
   3   0   4         55.06         48.29         3.50 o
   4   0   4         15.61         18.85         4.76 o
   5   0   4         57.79         57.63         5.14 o
   6   0   4          0.63          3.94         5.73 o
  -6   1   4          8.40          4.30         5.01 o
  -5   1   4        194.25        202.87        13.38 o
  -4   1   4        311.71        332.67         7.78 o
  -3   1   4        583.62        610.47        10.18 o
  -2   1   4        583.65        606.93        12.75 o
  -1   1   4        819.63        874.30        12.18 o
   0   1   4       1332.98       1368.94        29.38 o
   1   1   4        818.33        850.69        14.19 o
   2   1   4        582.87        606.68        11.98 o
   3   1   4        584.15        590.88        13.22 o
   4   1   4        313.22        317.14        10.13 o
   5   1   4        194.49        189.61         8.68 o
   6   1   4          8.32          0.36         5.37 o
  -6   2   4         12.52          8.77         4.56 o
  -5   2   4         30.60         32.31         5.25 o
  -4   2   4        494.62        508.07        11.29 o
  -3   2   4         66.94         72.44         3.10 o
  -2   2   4        469.35        490.35         7.82 o
  -1   2   4       3329.85       3573.57        68.97 o
   0   2   4       1210.11       1186.60        15.51 o
   1   2   4       3334.33       3432.32        49.13 o
   2   2   4        470.18        492.94        10.16 o
   3   2   4         67.01         77.56         4.12 o
   4   2   4        495.37        517.48        13.15 o
   5   2   4         30.65         39.97         6.17 o
   6   2   4         12.53         12.53         7.16 o
  -6   3   4         97.80         99.71         9.36 o
  -5   3   4         81.01         71.51         4.59 o
  -4   3   4         68.70         69.76         4.06 o
  -3   3   4       1269.22       1349.32        26.15 o
  -2   3   4        979.28       1019.46        15.28 o
  -1   3   4       1140.48       1122.86        15.40 o
   0   3   4      33135.63      34746.81       430.25 o
   1   3   4       1138.64       1136.89        15.61 o
   2   3   4        977.24       1025.80        19.68 o
   3   3   4       1266.40       1379.38        23.69 o
   4   3   4         69.02         62.82         5.52 o
   5   3   4         81.05         75.29         6.96 o
   6   3   4         97.82         93.06         9.24 o
  -6   4   4        323.77        336.59        31.51 o
  -5   4   4        491.77        484.55        17.96 o
  -4   4   4        374.00        425.60        10.29 o
  -3   4   4        302.03        302.44         7.54 o
  -2   4   4        252.13        232.60         5.64 o
  -1   4   4        686.71        704.67        13.95 o
   0   4   4       1210.82       1198.32        16.20 o
   1   4   4        686.81        697.19        18.26 o
   2   4   4        252.50        232.90         5.32 o
   3   4   4        301.54        308.68         7.50 o
   4   4   4        373.41        394.39        11.88 o
   5   4   4        491.60        519.03        40.30 o
   6   4   4        324.23        334.66        16.51 o
  -6   5   4         70.01         78.93         8.60 o
  -5   5   4        128.23        126.34         7.31 o
  -4   5   4         67.31         67.84         5.53 o
  -3   5   4        545.43        565.25        11.38 o
  -2   5   4       1068.54       1149.20        17.24 o
  -1   5   4       4178.42       4321.89        57.87 o
   0   5   4         31.57         20.42         1.51 o
   1   5   4       4183.86       4360.84        61.26 o
   2   5   4       1068.77       1100.72        19.91 o
   3   5   4        546.17        558.59        10.74 o
   4   5   4         67.06         57.35         7.36 o
   5   5   4        127.67        121.00         9.22 o
   6   5   4         69.99         71.26        19.69 o
  -6   6   4         68.66         70.24         9.02 o
  -5   6   4         17.06         14.42         3.16 o
  -4   6   4        209.77        200.42         7.10 o
  -3   6   4          1.03          2.23         2.12 o
  -2   6   4        204.70        199.81         5.66 o
  -1   6   4        366.38        368.14         7.41 o
   0   6   4       9586.09      10077.11       134.99 o
   1   6   4        365.71        377.71         8.56 o
   2   6   4        204.84        201.30         6.42 o
   3   6   4          1.05          0.11         1.21 o
   4   6   4        209.71        218.17        13.78 o
   5   6   4         16.99         14.12         4.68 o
   6   6   4         68.66         78.58         8.48 o
  -6   7   4          8.16          5.38         4.43 o
  -5   7   4        150.68        141.08         8.17 o
  -4   7   4         40.85         46.47         4.08 o
  -3   7   4        443.01        459.19        14.26 o
  -2   7   4       1941.98       2033.45        28.77 o
  -1   7   4       2286.04       2404.63        31.96 o
   0   7   4       3262.05       3272.86        42.79 o
   1   7   4       2282.36       2421.13        36.71 o
   2   7   4       1943.20       2042.33        32.73 o
   3   7   4        442.62        476.47        12.04 o
   4   7   4         40.68         40.21         5.81 o
   5   7   4        150.84        123.67         9.47 o
   6   7   4          8.11          1.92         4.65 o
  -6   8   4         39.76         45.09         7.84 o
  -5   8   4        882.79        892.18        29.62 o
  -4   8   4         97.72        102.92         5.53 o
  -3   8   4         17.86         12.52         2.33 o
  -2   8   4         80.84         78.53         4.43 o
  -1   8   4       2364.67       2438.30        32.74 o
   0   8   4       3338.66       3669.85        46.23 o
   1   8   4       2366.48       2426.43        50.26 o
   2   8   4         80.30         87.17         4.85 o
   3   8   4         17.89         19.29         3.05 o
   4   8   4         97.95         76.67         7.09 o
   5   8   4        883.34        917.77        28.05 o
   6   8   4         39.66         60.93        10.92 o
  -6   9   4         13.89         11.30         5.50 o
  -5   9   4         18.95         18.01         3.99 o
  -4   9   4        136.21        131.71         6.11 o
  -3   9   4        283.04        259.33         7.91 o
  -2   9   4        640.79        670.42        13.05 o
  -1   9   4        199.15        224.05         6.59 o
   0   9   4          0.06          1.51         1.00 o
   1   9   4        199.68        227.45         6.98 o
   2   9   4        641.07        665.10        19.96 o
   3   9   4        282.85        255.45         8.37 o
   4   9   4        136.11        122.09         8.95 o
   5   9   4         19.02         11.27         4.28 o
   6   9   4         14.03         15.11         4.34 o
  -6  10   4         65.24         58.01        12.89 o
  -5  10   4        302.94        310.12        13.58 o
  -4  10   4         78.67         73.78         7.50 o
  -3  10   4        253.87        240.48         7.89 o
  -2  10   4        554.98        572.15        12.06 o
  -1  10   4        563.62        572.24        11.40 o
   0  10   4       1073.40       1026.53        16.44 o
   1  10   4        563.10        563.48        12.66 o
   2  10   4        554.05        560.13        13.01 o
   3  10   4        254.26        224.33        12.71 o
   4  10   4         78.41         72.05         7.21 o
   5  10   4        303.23        299.91        15.06 o
   6  10   4         65.22         66.38         7.02 o
  -5  11   4         27.82         24.61         4.17 o
  -4  11   4        315.60        320.30        10.24 o
  -3  11   4         74.16         75.47         4.68 o
  -2  11   4          5.83          3.61         1.68 o
  -1  11   4        323.17        308.65         6.36 o
   0  11   4        395.20        405.81         9.06 o
   1  11   4        323.39        304.54        10.85 o
   2  11   4          5.85          4.73         1.84 o
   3  11   4         73.90         59.71         6.45 o
   4  11   4        315.00        287.85        14.86 o
   5  11   4         28.14         27.40         4.83 o
  -5  12   4         50.64         49.82         7.58 o
  -4  12   4         54.71         53.61         4.72 o
  -3  12   4        530.20        537.42        13.27 o
  -2  12   4         59.78         59.29         4.40 o
  -1  12   4         36.08         34.68         4.24 o
   0  12   4        930.83        879.52        16.93 o
   1  12   4         35.61         34.77         4.99 o
   2  12   4         59.69         50.94         6.06 o
   3  12   4        529.76        517.28        18.60 o
   4  12   4         54.62         49.43         7.21 o
   5  12   4         50.38         37.84         5.85 o
  -5  13   4        141.68        174.74        12.17 o
  -4  13   4         88.33         85.85         5.66 o
  -3  13   4        389.95        369.61        10.89 o
  -2  13   4        201.55        187.12         7.03 o
  -1  13   4        149.56        151.62         6.82 o
   0  13   4         71.29         64.15         4.03 o
   1  13   4        149.79        143.72         7.18 o
   2  13   4        201.36        170.42        10.00 o
   3  13   4        389.46        356.89        18.62 o
   4  13   4         87.74         73.76         6.44 o
   5  13   4        141.12        150.09         9.47 o
  -5  14   4         40.65         38.53         6.76 o
  -4  14   4         24.48         30.12         4.91 o
  -3  14   4        334.30        355.49        12.47 o
  -2  14   4         18.85         16.13         3.57 o
  -1  14   4        218.35        213.90         9.06 o
   0  14   4          5.04          4.34         1.78 o
   1  14   4        218.64        220.86         9.87 o
   2  14   4         18.73         17.50         3.84 o
   3  14   4        335.01        328.78        12.73 o
   4  14   4         24.38         23.42         4.48 o
   5  14   4         40.14         33.69         6.42 o
  -5  15   4         38.10         52.08         8.07 o
  -4  15   4          3.61          8.74         3.93 o
  -3  15   4        191.94        199.49         9.52 o
  -2  15   4        299.79        274.16        10.60 o
  -1  15   4        233.43        231.32         9.37 o
   0  15   4        135.01        121.28         6.51 o
   1  15   4        232.38        220.02        11.43 o
   2  15   4        300.35        268.36        16.50 o
   3  15   4        191.41        193.33         9.83 o
   4  15   4          3.54         -1.91         6.02 o
   5  15   4         38.11         25.05         5.08 o
  -4  16   4         22.48         30.62         4.83 o
  -3  16   4         93.52         91.39         6.74 o
  -2  16   4         16.76         14.34         3.47 o
  -1  16   4        202.51        181.26         8.61 o
   0  16   4          7.29          4.99         2.43 o
   1  16   4        202.43        194.49        11.07 o
   2  16   4         16.71         14.21         4.12 o
   3  16   4         93.61         75.37         6.67 o
   4  16   4         22.43         23.67         4.70 o
  -4  17   4         46.80         51.08         8.31 o
  -3  17   4          6.54          5.38         4.55 o
  -2  17   4         59.28         59.83         5.83 o
  -1  17   4        186.92        167.33         8.32 o
   0  17   4         10.74          6.91         3.04 o
   1  17   4        185.91        156.09        10.51 o
   2  17   4         59.51         54.38         6.06 o
   3  17   4          6.38          5.90         3.17 o
   4  17   4         46.43         38.39         5.90 o
  -4  18   4         41.34         57.17         8.86 o
  -3  18   4         25.60         23.44         4.60 o
  -2  18   4         14.83         13.96         3.76 o
  -1  18   4         14.33         15.51         3.68 o
   0  18   4         65.38         55.68         6.62 o
   1  18   4         14.43         22.70         5.55 o
   2  18   4         14.66         29.37         5.16 o
   3  18   4         25.76         34.41         5.44 o
   4  18   4         41.09         52.18         7.70 o
  -3  19   4         49.86         59.94         6.97 o
  -2  19   4        179.72        202.83        10.16 o
  -1  19   4          8.06          7.16         2.87 o
   0  19   4         18.30         23.48         5.44 o
   1  19   4          8.08          4.72         4.17 o
   2  19   4        180.18        186.24        25.08 o
   3  19   4         49.77         53.14         6.35 o
  -3  20   4         34.66         35.66         5.83 o
  -2  20   4         47.27         51.79         9.34 o
  -1  20   4         96.26        109.62         9.43 o
   0  20   4         30.80         30.14         6.36 o
   1  20   4         96.56        103.82        10.09 o
   2  20   4         47.33         49.88         9.67 o
   3  20   4         34.64         34.40         5.82 o
  -2  21   4         95.58        114.14         7.73 o
  -1  21   4         21.55         29.23         6.31 o
   0  21   4         11.15         11.91         4.37 o
   1  21   4         21.50         37.74         7.97 o
   2  21   4         95.21         72.83        10.92 o
  -1  22   4         70.38         74.80        11.28 o
   0  22   4         22.28         25.39         6.11 o
   1  22   4         70.09         88.43        10.12 o
   1   0   5        212.96        164.32         4.89 o
   2   0   5        913.00        995.56        17.91 o
   3   0   5         10.63         17.69         2.69 o
   4   0   5       1341.43       1333.78        27.35 o
   5   0   5        276.00        295.31        11.16 o
   6   0   5        140.64        142.87        14.68 o
  -6   1   5         81.11         94.53        12.53 o
  -5   1   5        354.90        333.24        16.65 o
  -4   1   5        573.10        576.68        12.59 o
  -3   1   5       2300.86       2564.39        37.96 o
  -2   1   5       5112.58       5750.15        78.34 o
  -1   1   5       2200.36       2266.06        56.33 o
   0   1   5       2476.60       2582.02        31.57 o
   1   1   5       2201.88       2283.68        33.42 o
   2   1   5       5117.36       5685.02        80.48 o
   3   1   5       2305.19       2628.49        41.13 o
   4   1   5        572.44        569.22        14.54 o
   5   1   5        354.68        346.40        12.06 o
   6   1   5         81.57         99.54        12.17 o
  -6   2   5         52.92         58.81         7.44 o
  -5   2   5        210.25        182.17        22.02 o
  -4   2   5        228.92        227.93         6.96 o
  -3   2   5       1056.06       1192.39        16.61 o
  -2   2   5        769.51        803.12        11.18 o
  -1   2   5       3487.79       3638.37        51.48 o
   0   2   5       4701.26       4812.54        57.27 o
   1   2   5       3490.71       3634.08        51.39 o
   2   2   5        769.96        813.08        18.13 o
   3   2   5       1056.69       1186.45        21.76 o
   4   2   5        228.88        224.99         8.39 o
   5   2   5        210.30        198.06        22.20 o
   6   2   5         53.24         62.66        10.74 o
  -6   3   5         60.15         57.70         7.64 o
  -5   3   5          3.69          3.00         3.26 o
  -4   3   5         49.05         46.57         3.48 o
  -3   3   5        590.76        600.26        12.00 o
  -2   3   5       3006.39       3276.01        48.36 o
  -1   3   5       6504.40       6876.50        88.84 o
   0   3   5       1418.37       1485.57        24.50 o
   1   3   5       6498.27       7017.80        82.53 o
   2   3   5       3008.21       3287.33        64.13 o
   3   3   5        591.13        607.73        13.13 o
   4   3   5         49.25         49.38         4.15 o
   5   3   5          3.77          4.73         3.66 o
   6   3   5         60.17         59.49         8.48 o
  -6   4   5         23.86         22.78         5.56 o
  -5   4   5        278.70        272.57        14.18 o
  -4   4   5        173.65        174.50         6.25 o
  -3   4   5        101.82         97.29         4.03 o
  -2   4   5        494.58        493.92         9.18 o
  -1   4   5        566.75        559.54         9.08 o
   0   4   5         67.32         68.62         2.50 o
   1   4   5        565.57        543.43        10.41 o
   2   4   5        491.75        518.41        11.78 o
   3   4   5        101.64         97.23         4.39 o
   4   4   5        173.67        165.07        15.02 o
   5   4   5        279.76        273.56        11.31 o
   6   4   5         24.02         24.16         6.27 o
  -6   5   5        184.80        190.84        13.04 o
  -5   5   5        124.99        119.57         9.49 o
  -4   5   5         53.52         52.91         7.78 o
  -3   5   5        657.78        682.12        15.07 o
  -2   5   5        194.40        186.49         8.99 o
  -1   5   5       2135.77       2227.13        28.98 o
   0   5   5        511.25        536.01         8.94 o
   1   5   5       2132.85       2210.63        28.65 o
   2   5   5        194.48        184.07         4.60 o
   3   5   5        658.65        672.09        22.48 o
   4   5   5         53.81         54.00         4.49 o
   5   5   5        125.10        128.95         9.47 o
   6   5   5        184.72        186.71        12.53 o
  -6   6   5        122.03        119.57        18.26 o
  -5   6   5         79.62         66.98         7.58 o
  -4   6   5         21.66         19.73         2.72 o
  -3   6   5        461.95        476.39        12.46 o
  -2   6   5       1250.20       1284.22        19.46 o
  -1   6   5       1131.29       1145.26        16.98 o
   0   6   5       7579.43       7706.08        91.52 o
   1   6   5       1128.90       1142.49        19.76 o
   2   6   5       1247.33       1294.11        23.82 o
   3   6   5        461.68        478.50        12.35 o
   4   6   5         21.56         24.40         4.74 o
   5   6   5         79.26         72.21        16.11 o
   6   6   5        122.27        137.89        18.44 o
  -6   7   5         44.67         46.81         8.48 o
  -5   7   5        160.46        156.39        11.52 o
  -4   7   5        119.07        121.80         6.72 o
  -3   7   5        551.88        565.49        12.01 o
  -2   7   5       2167.85       2264.09        31.31 o
  -1   7   5       3219.27       3320.07        42.97 o
   0   7   5       6085.94       6453.69        87.03 o
   1   7   5       3221.81       3414.95        50.70 o
   2   7   5       2168.63       2252.05        35.93 o
   3   7   5        551.65        580.98        14.13 o
   4   7   5        119.46        106.08         5.97 o
   5   7   5        160.65        147.88        10.49 o
   6   7   5         44.71         49.37         8.34 o
  -6   8   5         53.99         57.54         8.99 o
  -5   8   5        114.21        109.92        12.07 o
  -4   8   5        177.56        163.82         8.11 o
  -3   8   5         34.60         37.27         4.02 o
  -2   8   5        160.39        163.70         6.72 o
  -1   8   5       1086.68       1116.70        21.86 o
   0   8   5          6.31         10.05         1.55 o
   1   8   5       1086.34       1126.88        22.79 o
   2   8   5        160.72        166.20         6.06 o
   3   8   5         34.42         37.68         3.95 o
   4   8   5        176.69        156.05        23.99 o
   5   8   5        114.21        107.56         8.96 o
   6   8   5         53.83         55.87         8.41 o
  -6   9   5         57.69         77.52         9.18 o
  -5   9   5         37.22         42.58         5.90 o
  -4   9   5        223.49        234.36        10.80 o
  -3   9   5        140.80        135.69        10.28 o
  -2   9   5        189.39        188.32         6.07 o
  -1   9   5        162.88        156.15         5.13 o
   0   9   5         92.55         94.58         3.63 o
   1   9   5        162.58        156.04         8.76 o
   2   9   5        190.10        195.30         6.97 o
   3   9   5        140.39        138.28         6.19 o
   4   9   5        224.03        213.63        16.11 o
   5   9   5         37.32         34.56         6.11 o
   6   9   5         57.55         66.71         8.60 o
  -6  10   5         32.91         38.26         7.47 o
  -5  10   5        108.44        105.38         7.42 o
  -4  10   5        282.09        268.67         9.39 o
  -3  10   5        141.84        142.97         5.95 o
  -2  10   5       1406.13       1425.44        33.43 o
  -1  10   5         76.35         81.56         3.54 o
   0  10   5          5.02          5.16         1.32 o
   1  10   5         76.81         85.14         4.48 o
   2  10   5       1403.80       1438.05        25.77 o
   3  10   5        141.57        136.73        15.75 o
   4  10   5        282.54        267.63        13.41 o
   5  10   5        108.90        100.81         9.11 o
   6  10   5         32.87         34.90         5.90 o
  -5  11   5         34.97         26.69         4.18 o
  -4  11   5         30.21         35.44         3.93 o
  -3  11   5         25.43         24.94         3.12 o
  -2  11   5         89.45         88.70         4.54 o
  -1  11   5        558.51        542.97        11.58 o
   0  11   5        305.13        319.64        10.28 o
   1  11   5        558.42        588.98        13.43 o
   2  11   5         89.58         76.39         7.96 o
   3  11   5         25.51         18.83         4.38 o
   4  11   5         30.39         30.03         5.55 o
   5  11   5         34.85         26.14         5.81 o
  -5  12   5         15.09         17.09         5.04 o
  -4  12   5        160.81        152.38         7.13 o
  -3  12   5         34.11         38.10         4.90 o
  -2  12   5        205.88        199.54         7.00 o
  -1  12   5        203.66        201.83         8.13 o
   0  12   5         41.35         29.16         2.77 o
   1  12   5        203.67        214.42        10.96 o
   2  12   5        205.87        186.76         7.20 o
   3  12   5         33.83         29.35         5.69 o
   4  12   5        160.86        143.23        10.25 o
   5  12   5         14.94         10.74         4.47 o
  -5  13   5         15.75         15.17         3.68 o
  -4  13   5         49.61         46.36         7.72 o
  -3  13   5        234.22        218.60         8.26 o
  -2  13   5         38.94         34.30         3.48 o
  -1  13   5        390.76        405.29        10.15 o
   0  13   5          8.90          6.32         1.90 o
   1  13   5        390.65        408.38        11.47 o
   2  13   5         38.82         31.28         5.66 o
   3  13   5        234.35        223.80        16.29 o
   4  13   5         49.48         46.38         7.09 o
   5  13   5         15.68         13.89         4.29 o
  -5  14   5          2.30          4.19         8.41 o
  -4  14   5         11.78         12.40         4.53 o
  -3  14   5         49.33         52.17         4.88 o
  -2  14   5          3.30          6.31         2.22 o
  -1  14   5         98.88         75.45         5.41 o
   0  14   5        354.56        340.52         9.05 o
   1  14   5         98.84         92.03         6.87 o
   2  14   5          3.22          4.14         3.94 o
   3  14   5         49.09         42.33         6.84 o
   4  14   5         11.76         14.11         4.09 o
   5  14   5          2.27          6.17         3.48 o
  -4  15   5          4.71         13.09         4.30 o
  -3  15   5        248.60        242.82        10.40 o
  -2  15   5        429.00        417.04        13.41 o
  -1  15   5        294.86        261.84        10.06 o
   0  15   5         10.13         11.93         4.92 o
   1  15   5        295.15        271.56        13.45 o
   2  15   5        429.32        422.89        14.12 o
   3  15   5        249.11        229.57        10.88 o
   4  15   5          4.75          5.61         4.67 o
  -4  16   5        114.96        110.01        12.71 o
  -3  16   5        181.60        186.56         9.96 o
  -2  16   5        228.16        213.33         9.53 o
  -1  16   5         22.62         18.45         3.74 o
   0  16   5         26.44         31.59         4.26 o
   1  16   5         22.57         20.71         3.74 o
   2  16   5        228.24        195.04         9.77 o
   3  16   5        182.36        165.93        10.84 o
   4  16   5        114.43        104.18        12.49 o
  -4  17   5         53.03         61.77        12.00 o
  -3  17   5        214.92        237.83        10.91 o
  -2  17   5        127.89        123.36         7.54 o
  -1  17   5         41.09         44.19         5.30 o
   0  17   5        152.83        147.41         7.60 o
   1  17   5         41.28         33.68         8.41 o
   2  17   5        127.57        116.48         7.98 o
   3  17   5        214.52        217.27        11.09 o
   4  17   5         53.03         46.08         6.46 o
  -3  18   5         27.77         18.60         5.40 o
  -2  18   5        113.05        118.73         7.76 o
  -1  18   5         15.72         13.34         3.48 o
   0  18   5          2.18          0.72         2.81 o
   1  18   5         15.72         18.32         4.54 o
   2  18   5        112.48        123.07         8.37 o
   3  18   5         27.86         27.97         5.48 o
  -3  19   5         26.63         26.45         5.33 o
  -2  19   5         88.90         77.71         6.88 o
  -1  19   5          2.24          3.02         2.42 o
   0  19   5         22.96         22.16         6.62 o
   1  19   5          2.18          3.30         5.55 o
   2  19   5         89.16         73.42         9.18 o
   3  19   5         26.53         30.68         5.94 o
  -2  20   5         19.68         33.35         6.85 o
  -1  20   5         63.88         69.22         7.88 o
   0  20   5         80.76         80.95         8.16 o
   1  20   5         63.97         60.82         7.64 o
   2  20   5         19.68         27.04         6.93 o
  -2  21   5        144.27        161.90         9.86 o
  -1  21   5         71.35         75.89         9.31 o
   0  21   5        234.15        265.88        14.77 o
   1  21   5         71.41         85.83         9.47 o
   2  21   5        144.72        156.70        23.10 o
   0  22   5          7.01          7.44         3.58 o
   0   0   6          3.31          1.99         1.97 o
   1   0   6         80.58         86.17         3.77 o
   2   0   6        142.10        124.85         3.75 o
   3   0   6        916.91        954.44        15.98 o
   4   0   6       1359.02       1535.29        24.62 o
   5   0   6         17.53         14.90         3.47 o
   6   0   6         17.34         14.68         7.16 o
  -6   1   6         18.12         17.55         7.16 o
  -5   1   6          5.52          5.54         3.26 o
  -4   1   6         21.31         28.31         3.31 o
  -3   1   6       1685.14       1806.93        26.32 o
  -2   1   6        234.74        211.66         5.13 o
  -1   1   6        350.94        352.85         6.19 o
   0   1   6       3983.35       4376.43        86.83 o
   1   1   6        350.18        354.95         7.85 o
   2   1   6        234.91        210.27         6.47 o
   3   1   6       1683.77       1823.87        30.86 o
   4   1   6         21.60         28.93         3.89 o
   5   1   6          5.49          1.10         3.26 o
   6   1   6         18.21          7.52         6.45 o
  -6   2   6         56.84         49.60         7.31 o
  -5   2   6          0.98          2.88         3.01 o
  -4   2   6        781.05        837.28        18.78 o
  -3   2   6       1084.29       1134.41        19.38 o
  -2   2   6       4049.36       4582.31        52.36 o
  -1   2   6        388.74        382.66         7.89 o
   0   2   6         18.94         13.79         1.29 o
   1   2   6        387.16        383.05        10.70 o
   2   2   6       4053.39       4545.81        65.46 o
   3   2   6       1082.79       1124.62        21.13 o
   4   2   6        780.65        854.78        18.73 o
   5   2   6          0.97          6.17         3.61 o
   6   2   6         56.96         53.34         7.04 o
  -6   3   6         50.69         46.16         7.44 o
  -5   3   6         84.54         73.93         7.58 o
  -4   3   6        581.84        604.24        12.43 o
  -3   3   6         66.22         78.23         3.37 o
  -2   3   6       1331.58       1432.85        20.10 o
  -1   3   6         88.28         79.46         2.43 o
   0   3   6       3197.45       3299.09        40.44 o
   1   3   6         88.44         81.13         3.58 o
   2   3   6       1332.92       1454.05        35.77 o
   3   3   6         66.36         68.76         4.39 o
   4   3   6        582.63        591.61        22.18 o
   5   3   6         84.67         80.66         7.47 o
   6   3   6         51.00         45.38         7.60 o
  -6   4   6         22.25         32.25         7.70 o
  -5   4   6         83.51         85.23         8.23 o
  -4   4   6        287.31        293.23         8.04 o
  -3   4   6          6.59          4.50         1.44 o
  -2   4   6       1493.23       1626.02        22.75 o
  -1   4   6       2249.62       2306.48        31.47 o
   0   4   6       6115.58       6418.94        76.38 o
   1   4   6       2245.62       2334.64        34.56 o
   2   4   6       1493.03       1649.11        23.26 o
   3   4   6          6.59          5.64         1.51 o
   4   4   6        287.93        290.69        12.17 o
   5   4   6         83.83         83.04         8.53 o
   6   4   6         22.23         24.06         7.16 o
  -6   5   6         52.22         71.88         8.99 o
  -5   5   6        108.30        101.60         9.49 o
  -4   5   6        178.13        176.31         6.18 o
  -3   5   6          3.76          5.87         1.60 o
  -2   5   6       1472.89       1457.16        21.14 o
  -1   5   6        821.00        794.01        12.52 o
   0   5   6      11537.60      12631.28       147.49 o
   1   5   6        820.98        810.55        12.57 o
   2   5   6       1474.26       1479.50        29.20 o
   3   5   6          3.77          3.79         1.33 o
   4   5   6        178.18        173.63         7.86 o
   5   5   6        108.34         97.55        10.18 o
   6   5   6         51.80         69.73        11.82 o
  -6   6   6         35.71         36.83         6.87 o
  -5   6   6         40.97         26.75        13.61 o
  -4   6   6         34.20         37.09         4.51 o
  -3   6   6        375.76        372.51         9.35 o
  -2   6   6       1100.67       1156.70        17.85 o
  -1   6   6        904.99        946.84        14.77 o
   0   6   6        611.56        585.11        12.82 o
   1   6   6        908.42        971.13        14.53 o
   2   6   6       1099.39       1145.30        21.17 o
   3   6   6        376.61        373.52        24.07 o
   4   6   6         34.22         33.10         5.10 o
   5   6   6         41.15         35.50         6.71 o
   6   6   6         35.69         48.39         7.39 o
  -6   7   6        106.60        116.77        10.63 o
  -5   7   6         47.84         46.19         7.55 o
  -4   7   6        192.53        170.57         8.20 o
  -3   7   6        167.44        181.55        11.94 o
  -2   7   6        214.25        198.29         5.78 o
  -1   7   6       1648.16       1722.15        24.55 o
   0   7   6       6628.21       7162.11        86.06 o
   1   7   6       1648.76       1794.76        34.16 o
   2   7   6        213.68        199.71         6.93 o
   3   7   6        166.82        170.54        10.32 o
   4   7   6        192.61        182.61         8.06 o
   5   7   6         47.56         46.24        11.46 o
   6   7   6        106.85        118.45        10.12 o
  -6   8   6         75.28        100.07        10.09 o
  -5   8   6        111.25         87.62        14.50 o
  -4   8   6        288.46        282.65        14.40 o
  -3   8   6        915.97        914.27        23.98 o
  -2   8   6        705.09        695.83        13.10 o
  -1   8   6        877.28        897.94        14.98 o
   0   8   6        376.98        407.81         8.39 o
   1   8   6        876.51        917.44        16.51 o
   2   8   6        703.97        708.53        15.27 o
   3   8   6        917.40        893.46        20.53 o
   4   8   6        288.60        278.30        13.61 o
   5   8   6        111.33         89.67         8.46 o
   6   8   6         75.59         84.17         8.86 o
  -6   9   6        109.44        114.62        10.96 o
  -5   9   6        359.82        367.17        19.69 o
  -4   9   6        110.86        100.00         6.94 o
  -3   9   6        304.35        302.08         8.56 o
  -2   9   6        501.11        497.96        10.81 o
  -1   9   6       1480.60       1524.14        24.76 o
   0   9   6         69.33         55.84         2.92 o
   1   9   6       1480.34       1522.35        21.83 o
   2   9   6        500.94        502.14        16.26 o
   3   9   6        303.66        289.52        16.00 o
   4   9   6        110.65         94.22         8.23 o
   5   9   6        360.09        328.58        16.20 o
   6   9   6        109.46        111.62        10.13 o
  -5  10   6         94.49         82.82        23.45 o
  -4  10   6         53.81         53.23         5.21 o
  -3  10   6        100.76         98.71         4.98 o
  -2  10   6         12.52         21.67         2.79 o
  -1  10   6         79.40         69.11         5.63 o
   0  10   6        809.80        766.12        13.62 o
   1  10   6         79.31         75.70         3.14 o
   2  10   6         12.58         20.01         2.94 o
   3  10   6        100.75         92.12         8.59 o
   4  10   6         53.80         40.26         8.06 o
   5  10   6         94.01         75.96         8.34 o
  -5  11   6         25.79         25.42         5.81 o
  -4  11   6        129.76        133.11         7.84 o
  -3  11   6         84.12         81.15         4.68 o
  -2  11   6        344.22        347.03         9.27 o
  -1  11   6        109.61        104.14         4.62 o
   0  11   6       1170.69       1242.13        19.76 o
   1  11   6        109.17        108.68         5.32 o
   2  11   6        343.40        328.44        16.99 o
   3  11   6         83.90         71.41         7.34 o
   4  11   6        129.63        109.60         9.07 o
   5  11   6         25.76         37.46         6.98 o
  -5  12   6         34.37         29.20         6.33 o
  -4  12   6        150.34        130.99         7.88 o
  -3  12   6        534.02        541.91        13.21 o
  -2  12   6         78.69         68.37         4.60 o
  -1  12   6         48.84         45.61         3.30 o
   0  12   6        138.99        146.35         5.38 o
   1  12   6         49.08         38.51         3.42 o
   2  12   6         78.55         70.59         7.52 o
   3  12   6        535.09        529.13        19.48 o
   4  12   6        150.17        120.31         9.62 o
   5  12   6         34.64         34.99         6.42 o
  -5  13   6         89.79         99.92         9.49 o
  -4  13   6        154.97        161.42         9.07 o
  -3  13   6        207.17        213.36         8.06 o
  -2  13   6        514.50        508.79        12.24 o
  -1  13   6        183.94        180.11         6.48 o
   0  13   6         19.90         24.15         2.65 o
   1  13   6        184.17        178.73        10.23 o
   2  13   6        514.46        460.12        34.55 o
   3  13   6        207.28        171.46        11.01 o
   4  13   6        155.45        154.26        10.88 o
   5  13   6         89.65         96.56         9.24 o
  -5  14   6         16.60         14.24         4.83 o
  -4  14   6        102.61        105.37        11.84 o
  -3  14   6        138.15        122.73         6.46 o
  -2  14   6        120.54        105.49         6.56 o
  -1  14   6        361.40        370.57        10.06 o
   0  14   6        695.72        714.64        25.14 o
   1  14   6        360.88        355.89        27.42 o
   2  14   6        121.20         98.02         8.34 o
   3  14   6        137.15        114.80         9.33 o
   4  14   6        102.93        106.27         9.36 o
   5  14   6         16.67         22.02         4.89 o
  -4  15   6         13.91         20.17         4.08 o
  -3  15   6         91.70         93.33         5.74 o
  -2  15   6        217.89        209.30         8.04 o
  -1  15   6        565.25        557.99        15.42 o
   0  15   6        181.82        180.58         7.99 o
   1  15   6        565.60        557.76        14.83 o
   2  15   6        218.42        195.12        11.75 o
   3  15   6         91.83         81.74         8.41 o
   4  15   6         14.04         18.78         4.51 o
  -4  16   6         64.75         65.88         7.91 o
  -3  16   6         32.96         31.28         4.84 o
  -2  16   6         19.77         19.52         3.78 o
  -1  16   6        445.42        469.30        14.33 o
   0  16   6        385.69        382.39        12.39 o
   1  16   6        446.14        459.55        21.15 o
   2  16   6         19.78         17.81         4.20 o
   3  16   6         32.60         34.53         7.55 o
   4  16   6         64.92         55.15         6.52 o
  -4  17   6         71.13         61.47         7.55 o
  -3  17   6          6.51         -0.33         3.38 o
  -2  17   6         24.32         20.95         5.87 o
  -1  17   6          0.77          1.18         2.51 o
   0  17   6          7.74          9.67         3.26 o
   1  17   6          0.80         -2.53         2.53 o
   2  17   6         24.33         14.81         4.15 o
   3  17   6          6.65          2.71         3.86 o
   4  17   6         71.06         79.33         7.58 o
  -3  18   6          7.91          8.96         4.72 o
  -2  18   6         25.75         25.57         4.30 o
  -1  18   6         38.66         52.66         5.58 o
   0  18   6         54.88         48.51         6.97 o
   1  18   6         38.89         34.11         6.17 o
   2  18   6         25.94         19.12         4.44 o
   3  18   6          7.96         11.81         4.54 o
  -3  19   6          7.02          5.18         4.04 o
  -2  19   6         59.99         72.19         6.21 o
  -1  19   6         55.98         63.53         5.77 o
   0  19   6          3.34          8.12         4.12 o
   1  19   6         55.74         59.22        17.19 o
   2  19   6         60.08         78.39         9.07 o
   3  19   6          7.06          6.91         4.30 o
  -2  20   6         56.86         65.71        10.34 o
  -1  20   6         52.85         42.39         6.96 o
   0  20   6        337.12        366.60        18.62 o
   1  20   6         52.89         37.06         6.69 o
   2  20   6         56.80         67.38        10.12 o
  -2  21   6         61.81         76.40         6.62 o
  -1  21   6         19.82         22.85         5.08 o
   0  21   6         46.07         55.98         7.23 o
   1  21   6         19.86         18.37         5.20 o
   2  21   6         61.82         62.71         9.87 o
   0  22   6          7.31         12.70         4.55 o
   1   0   7         18.75         12.09         1.76 o
   2   0   7        834.32        860.70        16.67 o
   3   0   7        766.81        857.77        14.68 o
   4   0   7          9.25         12.72         3.09 o
   5   0   7        228.98        232.54        17.35 o
   6   0   7         27.02         25.06         7.88 o
  -6   1   7         60.33         55.14        11.10 o
  -5   1   7        122.87        110.15         8.71 o
  -4   1   7         20.46         13.64         3.38 o
  -3   1   7        304.99        325.86         7.81 o
  -2   1   7       1341.03       1437.26        20.39 o
  -1   1   7       1881.85       1833.43        28.72 o
   0   1   7         11.26         11.27         1.16 o
   1   1   7       1880.46       1834.12        28.45 o
   2   1   7       1341.29       1449.17        24.52 o
   3   1   7        305.86        321.98         9.49 o
   4   1   7         20.51         11.10         2.88 o
   5   1   7        122.94        121.64        17.55 o
   6   1   7         60.62         64.50         9.67 o
  -6   2   7          9.07         11.46         6.80 o
  -5   2   7         70.47         73.62         7.33 o
  -4   2   7         48.29         48.26         7.70 o
  -3   2   7        515.74        507.76         8.92 o
  -2   2   7        735.20        717.24        11.98 o
  -1   2   7       3058.24       3276.43        40.79 o
   0   2   7          3.06          5.09         1.00 o
   1   2   7       3058.81       3266.50        47.97 o
   2   2   7        735.14        713.21        15.37 o
   3   2   7        515.09        532.33        12.65 o
   4   2   7         48.08         44.62         4.11 o
   5   2   7         70.67         88.62         9.13 o
   6   2   7          9.04         13.43         4.56 o
  -6   3   7         57.15         55.39         7.47 o
  -5   3   7         23.05         16.72         4.79 o
  -4   3   7         84.58         62.44         6.57 o
  -3   3   7        122.34        118.81         4.07 o
  -2   3   7        763.77        730.33        11.54 o
  -1   3   7        849.36        812.34        16.18 o
   0   3   7      10246.38      11078.51       129.54 o
   1   3   7        847.66        833.32        14.78 o
   2   3   7        763.72        746.97        14.41 o
   3   3   7        123.47        117.57         5.20 o
   4   3   7         84.20         89.09         6.18 o
   5   3   7         23.14         18.15         4.54 o
   6   3   7         57.00         52.53         8.41 o
  -6   4   7          2.77          2.70         3.87 o
  -5   4   7         39.53         28.28         5.69 o
  -4   4   7         67.69         56.76         6.33 o
  -3   4   7        121.89        120.06         4.28 o
  -2   4   7        533.63        527.04         9.39 o
  -1   4   7        120.48        127.54         3.58 o
   0   4   7        225.56        193.00         4.66 o
   1   4   7        120.42        124.32         4.46 o
   2   4   7        534.44        515.67        11.11 o
   3   4   7        121.60        118.83         5.22 o
   4   4   7         67.72         61.86         6.27 o
   5   4   7         39.81         41.95         5.48 o
   6   4   7          2.86          4.87         4.30 o
  -6   5   7         18.43         14.87         5.23 o
  -5   5   7         16.76         15.39         4.64 o
  -4   5   7         90.20         73.54         5.27 o
  -3   5   7        253.28        247.86         6.69 o
  -2   5   7       1286.25       1277.56        19.04 o
  -1   5   7       1611.44       1680.43        32.21 o
   0   5   7       2397.24       2527.39        32.66 o
   1   5   7       1610.43       1714.59        23.46 o
   2   5   7       1286.43       1306.29        19.48 o
   3   5   7        253.57        253.66         6.90 o
   4   5   7         90.40         89.94        11.66 o
   5   5   7         16.58         18.09         7.21 o
   6   5   7         18.42         15.89         5.55 o
  -6   6   7         83.13         99.09         9.73 o
  -5   6   7         70.65         64.71         7.44 o
  -4   6   7       1323.38       1338.02        29.52 o
  -3   6   7         79.11         70.88         4.04 o
  -2   6   7        243.64        238.06         8.51 o
  -1   6   7       1489.36       1545.35        22.09 o
   0   6   7       2091.36       2249.88        29.80 o
   1   6   7       1491.37       1588.37        22.09 o
   2   6   7        244.44        227.56        10.59 o
   3   6   7         78.68         74.42         4.72 o
   4   6   7       1323.62       1365.02        27.52 o
   5   6   7         70.82         54.23         7.29 o
   6   6   7         82.82         86.30         9.11 o
  -6   7   7         29.99         27.30         6.54 o
  -5   7   7         61.86         65.74         8.25 o
  -4   7   7        254.11        228.61         9.43 o
  -3   7   7        123.38        122.44         4.83 o
  -2   7   7        588.08        575.95        11.16 o
  -1   7   7        347.95        383.03         8.07 o
   0   7   7       1711.63       1799.63        24.96 o
   1   7   7        346.61        374.48         8.11 o
   2   7   7        587.69        587.12        13.52 o
   3   7   7        123.19        111.12         6.36 o
   4   7   7        253.77        237.95        12.54 o
   5   7   7         61.90         59.76         7.84 o
   6   7   7         29.90         30.11         6.78 o
  -6   8   7         68.47         70.29         8.76 o
  -5   8   7         70.90         81.29         8.95 o
  -4   8   7        482.03        507.97        15.11 o
  -3   8   7         86.23         89.27         4.65 o
  -2   8   7        205.98        194.38         5.95 o
  -1   8   7        704.22        644.47        11.98 o
   0   8   7        116.73        133.03         4.42 o
   1   8   7        704.62        663.66        11.54 o
   2   8   7        205.75        191.30         9.05 o
   3   8   7         86.48         84.39         6.73 o
   4   8   7        482.26        519.86        19.31 o
   5   8   7         70.51         82.07         8.23 o
   6   8   7         68.21         75.58         8.46 o
  -6   9   7         54.26         45.11         8.16 o
  -5   9   7          6.51          6.30         4.28 o
  -4   9   7         90.38         95.02         9.67 o
  -3   9   7        665.08        686.09        14.00 o
  -2   9   7        244.51        222.48         6.93 o
  -1   9   7        249.50        253.85         6.85 o
   0   9   7        101.84         89.35         3.78 o
   1   9   7        248.95        248.36         6.14 o
   2   9   7        242.84        220.66         7.84 o
   3   9   7        666.10        674.91        25.92 o
   4   9   7         90.94         84.33         7.80 o
   5   9   7          6.38          7.84         6.80 o
   6   9   7         54.12         57.66         8.48 o
  -5  10   7         15.90         13.83         4.68 o
  -4  10   7        446.46        429.62        14.16 o
  -3  10   7        103.35         88.01         5.37 o
  -2  10   7        189.82        180.67         8.79 o
  -1  10   7        321.06        313.42         8.06 o
   0  10   7        278.07        241.16         6.64 o
   1  10   7        320.89        315.57        16.06 o
   2  10   7        189.39        169.58         6.89 o
   3  10   7        103.28         88.71         6.94 o
   4  10   7        445.48        427.39        20.23 o
   5  10   7         15.89          8.72         4.11 o
  -5  11   7         15.45         15.13         5.15 o
  -4  11   7         53.81         48.27         5.16 o
  -3  11   7        312.37        293.50        10.08 o
  -2  11   7        176.43        179.53         6.44 o
  -1  11   7         37.79         40.45         3.31 o
   0  11   7        277.71        297.22         8.89 o
   1  11   7         37.74         36.37         3.44 o
   2  11   7        176.46        160.08        19.92 o
   3  11   7        311.77        254.56        17.72 o
   4  11   7         53.56         38.82         6.71 o
   5  11   7         15.50         18.57         5.55 o
  -5  12   7         33.22         24.96         8.77 o
  -4  12   7        146.40        164.22        11.19 o
  -3  12   7        693.95        727.51        15.68 o
  -2  12   7        430.36        414.01        14.57 o
  -1  12   7        127.78        134.63         5.51 o
   0  12   7        101.07        105.53         4.58 o
   1  12   7        127.40        117.05         5.76 o
   2  12   7        430.23        403.24        15.77 o
   3  12   7        694.00        693.40        23.16 o
   4  12   7        146.34        147.88        10.49 o
   5  12   7         33.19         41.16         7.33 o
  -5  13   7          8.07         14.35         4.83 o
  -4  13   7        145.30        168.02         9.22 o
  -3  13   7         25.08         26.80         3.67 o
  -2  13   7       1607.74       1671.64        27.25 o
  -1  13   7        125.47        135.96         5.67 o
   0  13   7        210.15        183.38         6.19 o
   1  13   7        125.15        120.81         6.19 o
   2  13   7       1609.50       1638.50        39.36 o
   3  13   7         24.92         23.24        11.10 o
   4  13   7        145.14        150.64        11.01 o
   5  13   7          8.16          8.93         4.79 o
  -5  14   7         70.28         67.19         7.95 o
  -4  14   7          4.39          3.75         2.75 o
  -3  14   7        293.09        315.01        12.20 o
  -2  14   7        205.68        198.34        11.06 o
  -1  14   7        184.84        161.19         6.57 o
   0  14   7          0.40         -1.53         1.77 o
   1  14   7        184.64        176.28         7.73 o
   2  14   7        205.52        185.81        16.11 o
   3  14   7        293.19        284.24        19.69 o
   4  14   7          4.45          5.05         4.48 o
   5  14   7         70.02         92.67         9.31 o
  -4  15   7          4.89          3.77         2.83 o
  -3  15   7         20.70         22.84         4.54 o
  -2  15   7         94.55         90.05         5.58 o
  -1  15   7          3.10          0.88         2.12 o
   0  15   7         80.59         61.54         4.98 o
   1  15   7          3.04          3.20         2.06 o
   2  15   7         94.53         96.17         7.95 o
   3  15   7         20.86         19.84         5.40 o
   4  15   7          4.88         12.47         4.11 o
  -4  16   7         23.07         17.65         4.29 o
  -3  16   7         22.81         28.15         4.68 o
  -2  16   7        197.58        210.32         8.26 o
  -1  16   7        136.57        126.98         8.16 o
   0  16   7        223.31        228.26         9.47 o
   1  16   7        137.09        133.05        12.29 o
   2  16   7        197.92        193.33        11.75 o
   3  16   7         22.73         28.73         6.42 o
   4  16   7         23.32         22.08         4.89 o
  -4  17   7          9.41          5.81         4.30 o
  -3  17   7         22.91         20.79         6.09 o
  -2  17   7         98.39         96.90         8.24 o
  -1  17   7        176.71        171.18        18.14 o
   0  17   7        125.76        107.38         6.73 o
   1  17   7        177.12        177.88        10.99 o
   2  17   7         98.84         91.92         6.90 o
   3  17   7         23.01         25.34         5.22 o
   4  17   7          9.42          6.27         3.41 o
  -3  18   7         36.14         41.36         7.05 o
  -2  18   7        183.91        194.00         9.71 o
  -1  18   7         49.47         54.48         5.58 o
   0  18   7          1.30         -2.44         2.44 o
   1  18   7         49.57         52.85         8.41 o
   2  18   7        184.01        189.11        10.10 o
   3  18   7         36.13         40.35         8.75 o
  -3  19   7         48.67         60.92        11.82 o
  -2  19   7         25.19         24.64         4.65 o
  -1  19   7         89.32         90.01         6.53 o
   0  19   7         25.75         35.97         6.31 o
   1  19   7         89.48         83.90         8.16 o
   2  19   7         25.18         33.48         7.47 o
   3  19   7         48.74         37.89         6.50 o
  -2  20   7         53.48         51.94         6.16 o
  -1  20   7         14.64          8.47         7.88 o
   0  20   7          9.43          6.56         3.77 o
   1  20   7         14.84         13.22         4.70 o
   2  20   7         54.00         58.89         9.24 o
  -1  21   7          2.88         -1.09         8.06 o
   0  21   7         40.69         48.77        10.92 o
   1  21   7          2.87          0.72         3.26 o
   0   0   8       2289.91       2257.71        40.79 o
   1   0   8        258.45        271.58         7.21 o
   2   0   8        388.05        364.46         9.64 o
   3   0   8        120.47        125.28         4.75 o
   4   0   8         15.99         15.59         3.42 o
   5   0   8          3.49          3.56         2.47 o
   6   0   8          3.71          6.80         6.09 o
  -6   1   8         83.18         97.39        12.89 o
  -5   1   8        117.21        115.44         8.67 o
  -4   1   8         15.60          6.62         3.16 o
  -3   1   8        249.70        266.46         6.75 o
  -2   1   8       2565.60       2998.47        46.60 o
  -1   1   8       1540.55       1585.78        39.26 o
   0   1   8        563.54        522.45        10.27 o
   1   1   8       1540.84       1595.68        25.69 o
   2   1   8       2563.00       2942.09        45.33 o
   3   1   8        250.91        249.09         8.33 o
   4   1   8         15.69         15.26         3.32 o
   5   1   8        117.08        104.53         8.73 o
   6   1   8         83.71         93.08         9.24 o
  -6   2   8         25.21         19.69         7.88 o
  -5   2   8        914.23        946.84        28.58 o
  -4   2   8        260.62        235.76        24.89 o
  -3   2   8        267.24        257.86         6.88 o
  -2   2   8       1058.45       1175.52        22.17 o
  -1   2   8       5582.29       6006.35        71.67 o
   0   2   8        187.47        156.78         4.13 o
   1   2   8       5583.35       5879.01        83.37 o
   2   2   8       1056.72       1173.43        21.06 o
   3   2   8        267.41        240.79         8.14 o
   4   2   8        260.56        248.54         9.18 o
   5   2   8        913.79        928.77        34.73 o
   6   2   8         25.32         15.28         5.25 o
  -6   3   8         56.03         64.45         7.31 o
  -5   3   8         50.15         49.77         6.62 o
  -4   3   8         19.57         19.50         6.27 o
  -3   3   8        328.62        325.53         9.92 o
  -2   3   8        267.15        259.41         7.03 o
  -1   3   8       1948.07       2063.89        31.27 o
   0   3   8        201.31        185.74         4.64 o
   1   3   8       1951.61       1987.07        31.34 o
   2   3   8        266.86        245.61         8.94 o
   3   3   8        328.51        315.21         9.30 o
   4   3   8         19.49         24.78         4.56 o
   5   3   8         49.99         51.69         6.78 o
   6   3   8         55.88         48.11         8.34 o
  -6   4   8         25.35         24.29        11.64 o
  -5   4   8         91.83         79.51         7.97 o
  -4   4   8         85.93         71.87         6.96 o
  -3   4   8         18.16         20.21         1.81 o
  -2   4   8        206.17        193.30         4.77 o
  -1   4   8        362.72        350.85         6.71 o
   0   4   8       1375.35       1460.05        20.42 o
   1   4   8        361.41        336.36        10.41 o
   2   4   8        205.22        191.26         8.17 o
   3   4   8         18.18         14.96         2.34 o
   4   4   8         86.76         92.10        11.46 o
   5   4   8         91.71         86.60         6.63 o
   6   4   8         25.30         27.90         6.42 o
  -6   5   8          8.22          8.52         4.79 o
  -5   5   8        198.46        191.58        23.27 o
  -4   5   8          4.18          1.73         3.10 o
  -3   5   8        275.56        274.48         9.00 o
  -2   5   8       1278.17       1318.93        19.62 o
  -1   5   8         19.76         21.03         2.25 o
   0   5   8          9.04          4.85         1.18 o
   1   5   8         19.66         22.06         2.10 o
   2   5   8       1278.26       1370.91        20.41 o
   3   5   8        275.46        290.34         9.75 o
   4   5   8          4.16          0.71         2.26 o
   5   5   8        198.44        187.07        12.54 o
   6   5   8          8.19         12.17         4.90 o
  -6   6   8         12.99         10.69         8.77 o
  -5   6   8         16.21         19.92         5.15 o
  -4   6   8        212.18        183.42        11.39 o
  -3   6   8        200.59        174.79         7.37 o
  -2   6   8        543.04        596.71        10.90 o
  -1   6   8       3130.49       3221.66        41.34 o
   0   6   8       2710.16       2890.35        37.44 o
   1   6   8       3126.95       3212.45        41.43 o
   2   6   8        541.09        573.94        13.79 o
   3   6   8        200.86        191.10         7.79 o
   4   6   8        212.64        212.72         9.02 o
   5   6   8         16.02         15.87         4.93 o
   6   6   8         13.17         17.48         8.41 o
  -6   7   8         10.21         11.46         4.89 o
  -5   7   8         18.38         16.24         6.62 o
  -4   7   8         69.36         61.02         8.41 o
  -3   7   8        108.37         97.78         5.53 o
  -2   7   8        464.17        464.59         9.60 o
  -1   7   8        315.65        327.39         7.41 o
   0   7   8          8.87          6.00         1.33 o
   1   7   8        315.43        326.97         7.29 o
   2   7   8        465.42        449.35        11.81 o
   3   7   8        108.17         94.32         7.73 o
   4   7   8         69.93         73.87         9.48 o
   5   7   8         18.51         25.23         5.55 o
   6   7   8         10.27         14.18         4.99 o
  -6   8   8          1.54         -1.36         3.58 o
  -5   8   8        164.47        175.80        15.22 o
  -4   8   8          2.80          0.49         2.75 o
  -3   8   8         18.64         15.43         3.89 o
  -2   8   8         80.65         84.34         4.03 o
  -1   8   8        240.15        214.44         6.87 o
   0   8   8         11.04          7.41         1.42 o
   1   8   8        241.64        224.42         5.83 o
   2   8   8         80.83         80.51         5.50 o
   3   8   8         18.43         17.68         3.14 o
   4   8   8          2.77          0.32         2.20 o
   5   8   8        163.81        151.70        10.96 o
   6   8   8          1.47          7.22         4.04 o
  -5   9   8         11.14          3.64         3.87 o
  -4   9   8        164.16        158.02        10.76 o
  -3   9   8        233.92        225.78        16.34 o
  -2   9   8         97.38         96.27        10.18 o
  -1   9   8        185.11        188.96        11.89 o
   0   9   8        204.69        205.55         7.49 o
   1   9   8        185.57        191.08         5.49 o
   2   9   8         97.63         81.55         4.81 o
   3   9   8        234.17        219.53        11.91 o
   4   9   8        164.00        167.88        10.62 o
   5   9   8         11.30          3.85         6.45 o
  -5  10   8          5.10          4.53         4.65 o
  -4  10   8         21.77         22.96         6.62 o
  -3  10   8        182.79        185.07         9.19 o
  -2  10   8        268.26        283.68         7.96 o
  -1  10   8        775.57        768.09        14.32 o
   0  10   8          3.76          9.56         1.81 o
   1  10   8        775.64        773.26        16.79 o
   2  10   8        268.59        277.35         9.37 o
   3  10   8        183.11        171.93         8.68 o
   4  10   8         21.60         19.66         4.93 o
   5  10   8          5.12          4.89         3.92 o
  -5  11   8        107.55         98.68         9.49 o
  -4  11   8         22.07         23.06         7.52 o
  -3  11   8         15.63          7.53         2.91 o
  -2  11   8        783.42        817.65        15.83 o
  -1  11   8        662.84        704.45        13.84 o
   0  11   8        462.95        451.91        10.14 o
   1  11   8        662.21        681.86        15.86 o
   2  11   8        782.09        810.65        18.24 o
   3  11   8         15.71         12.66         4.28 o
   4  11   8         22.21         24.08         5.33 o
   5  11   8        108.12         84.89         8.71 o
  -5  12   8         36.72         39.12         9.49 o
  -4  12   8         56.67         51.83         8.24 o
  -3  12   8        143.64        150.90         7.96 o
  -2  12   8         95.89         87.46         5.48 o
  -1  12   8       1077.42       1122.18        28.99 o
   0  12   8        155.51        175.55         6.01 o
   1  12   8       1075.86       1106.67        41.21 o
   2  12   8         95.96         96.22         5.56 o
   3  12   8        143.43        120.50         9.33 o
   4  12   8         56.39         57.44         8.23 o
   5  12   8         36.51         53.29         8.95 o
  -5  13   8         68.55         73.72         8.34 o
  -4  13   8         26.04         31.67         6.71 o
  -3  13   8        196.11        197.18         9.43 o
  -2  13   8        307.34        303.32        12.34 o
  -1  13   8        404.82        377.33         9.92 o
   0  13   8         37.91         48.54         4.12 o
   1  13   8        404.99        360.19        12.82 o
   2  13   8        307.23        301.17        10.52 o
   3  13   8        195.99        182.67        11.64 o
   4  13   8         25.94         23.63         5.95 o
   5  13   8         68.65         62.24         8.92 o
  -4  14   8          7.88          7.15         3.09 o
  -3  14   8         28.34         26.99         4.47 o
  -2  14   8        407.38        383.98        11.23 o
  -1  14   8        619.37        652.85        24.99 o
   0  14   8          0.25          1.39         2.04 o
   1  14   8        620.34        637.82        28.30 o
   2  14   8        406.12        369.92        17.55 o
   3  14   8         28.61         17.60         5.55 o
   4  14   8          7.81         13.97         5.19 o
  -4  15   8          2.14          7.31         4.10 o
  -3  15   8        161.71        156.39         8.65 o
  -2  15   8        200.46        200.83         7.93 o
  -1  15   8         14.41         17.75         2.97 o
   0  15   8          1.20          3.63         2.63 o
   1  15   8         14.60         25.27         5.96 o
   2  15   8        200.58        188.68        11.36 o
   3  15   8        161.64        146.44        14.50 o
   4  15   8          2.15          1.50         4.38 o
  -4  16   8         28.59         29.05         7.14 o
  -3  16   8         82.65         90.47         6.83 o
  -2  16   8         54.44         59.11         4.66 o
  -1  16   8          1.39          2.88         2.60 o
   0  16   8        374.41        405.24        15.81 o
   1  16   8          1.41         -0.56         2.44 o
   2  16   8         54.56         47.68         6.36 o
   3  16   8         82.34         78.96         8.60 o
   4  16   8         28.57         34.23         7.74 o
  -4  17   8         61.18         60.51        13.96 o
  -3  17   8         22.67         30.37         7.33 o
  -2  17   8        137.95        137.26         6.91 o
  -1  17   8         52.65         49.80         5.69 o
   0  17   8        346.19        404.35        16.18 o
   1  17   8         52.75         49.51         6.35 o
   2  17   8        137.40        150.99         8.83 o
   3  17   8         22.47         28.15         5.63 o
   4  17   8         61.10         70.57         8.52 o
  -3  18   8        173.66        199.25        12.95 o
  -2  18   8        105.91        119.60         9.87 o
  -1  18   8         54.48         58.85         5.90 o
   0  18   8        401.92        420.73        25.06 o
   1  18   8         54.21         55.72         6.87 o
   2  18   8        105.93        101.49         8.95 o
   3  18   8        173.74        193.26        11.30 o
  -3  19   8         29.48         34.71         6.28 o
  -2  19   8         11.67          7.87         3.08 o
  -1  19   8         26.71         25.10         4.41 o
   0  19   8          1.49          2.98         3.61 o
   1  19   8         26.94         33.78         6.27 o
   2  19   8         11.66          8.84         6.09 o
   3  19   8         29.55         27.12         5.93 o
  -2  20   8         21.07         20.29         5.03 o
  -1  20   8          0.11          4.03         2.86 o
   0  20   8          4.04          0.56         4.30 o
   1  20   8          0.13          2.94         5.73 o
   2  20   8         21.26         16.80         4.48 o
  -1  21   8        112.70        134.96        10.40 o
   0  21   8          1.53         -2.59         2.59 o
   1  21   8        112.57        130.63        10.65 o
   1   0   9         30.61         30.34         2.61 o
   2   0   9        108.74         93.88         4.68 o
   3   0   9         27.76         30.48         4.38 o
   4   0   9         29.70         34.07         4.52 o
   5   0   9        167.62        190.06        27.39 o
   6   0   9        118.00        111.36        14.32 o
  -6   1   9         31.28         31.87         8.95 o
  -5   1   9        222.84        209.67        11.89 o
  -4   1   9        258.20        238.15         9.61 o
  -3   1   9        124.08        122.37         6.05 o
  -2   1   9         55.19         49.79         4.05 o
  -1   1   9        268.93        278.18         7.63 o
   0   1   9        193.37        190.71         4.59 o
   1   1   9        270.27        279.20         7.64 o
   2   1   9         55.53         45.02         3.23 o
   3   1   9        124.00        123.21         5.89 o
   4   1   9        258.06        249.46        14.49 o
   5   1   9        222.88        212.71        12.41 o
   6   1   9         31.22         32.56         6.82 o
  -6   2   9          5.97          3.22         6.80 o
  -5   2   9        102.22         80.90        11.28 o
  -4   2   9          8.12         10.74         5.01 o
  -3   2   9         61.82         64.15         4.67 o
  -2   2   9        793.91        804.00        16.93 o
  -1   2   9        293.75        282.86         6.09 o
   0   2   9        537.89        530.86        10.99 o
   1   2   9        293.05        289.44         7.71 o
   2   2   9        793.55        818.87        21.70 o
   3   2   9         62.13         60.52         4.25 o
   4   2   9          8.17          5.49         2.58 o
   5   2   9        102.83         84.87         8.10 o
   6   2   9          6.04          8.29         4.93 o
  -6   3   9         29.08         30.08         9.67 o
  -5   3   9        163.47        179.87        11.47 o
  -4   3   9        321.31        299.06        18.62 o
  -3   3   9        289.09        301.95        12.65 o
  -2   3   9         92.83         77.36         3.57 o
  -1   3   9         38.43         38.94         2.68 o
   0   3   9         15.02         20.61         1.79 o
   1   3   9         37.97         36.74         2.75 o
   2   3   9         92.83         87.40         4.31 o
   3   3   9        288.21        299.27         9.21 o
   4   3   9        321.60        302.03        13.17 o
   5   3   9        163.40        171.95        23.99 o
   6   3   9         29.17         30.91         6.93 o
  -6   4   9        163.55        211.74        15.93 o
  -5   4   9        315.42        326.44        15.81 o
  -4   4   9         60.45         47.90         6.98 o
  -3   4   9        105.32         98.03         4.90 o
  -2   4   9         63.39         65.30         4.61 o
  -1   4   9       2595.46       2570.72        33.85 o
   0   4   9         21.37         20.12         1.91 o
   1   4   9       2597.08       2620.08        52.05 o
   2   4   9         63.85         60.67         3.62 o
   3   4   9        105.54         97.09         4.91 o
   4   4   9         60.19         45.64         5.69 o
   5   4   9        316.06        293.11        12.29 o
   6   4   9        163.58        194.34        15.75 o
  -6   5   9        210.12        241.23        19.16 o
  -5   5   9          6.05         10.80         4.54 o
  -4   5   9         67.31         56.71         9.85 o
  -3   5   9        176.14        171.04         6.82 o
  -2   5   9        508.47        523.24         9.57 o
  -1   5   9        726.10        746.31        12.15 o
   0   5   9       1713.17       1721.86        23.91 o
   1   5   9        724.47        742.08        12.89 o
   2   5   9        508.77        522.08        17.98 o
   3   5   9        175.59        160.08        10.30 o
   4   5   9         67.40         63.74         5.53 o
   5   5   9          6.16          8.91         3.26 o
   6   5   9        209.98        251.71        15.19 o
  -6   6   9          3.64          7.69         4.38 o
  -5   6   9        117.48        109.91         9.69 o
  -4   6   9        167.72        158.13        10.51 o
  -3   6   9        209.27        218.07         7.99 o
  -2   6   9        108.64         94.00         3.59 o
  -1   6   9       1398.97       1487.80        21.36 o
   0   6   9        450.23        516.15        10.23 o
   1   6   9       1396.26       1459.83        21.63 o
   2   6   9        108.41         95.47         3.93 o
   3   6   9        208.83        198.82         8.46 o
   4   6   9        168.77        166.15        15.02 o
   5   6   9        117.77        130.59        10.45 o
   6   6   9          3.58          7.69         6.80 o
  -6   7   9        113.32        127.26        11.82 o
  -5   7   9        101.25         89.40         8.82 o
  -4   7   9        183.31        173.11        11.14 o
  -3   7   9        398.54        382.28        11.62 o
  -2   7   9        901.58        923.67        20.39 o
  -1   7   9        926.18        993.19        16.20 o
   0   7   9         28.89         18.38         1.89 o
   1   7   9        926.42       1025.10        16.33 o
   2   7   9        899.56        917.85        19.27 o
   3   7   9        398.01        391.19        11.92 o
   4   7   9        182.48        153.79        10.00 o
   5   7   9        101.11         96.58         8.86 o
   6   7   9        113.46        105.15        20.77 o
  -6   8   9         23.99         36.93        10.38 o
  -5   8   9         56.52         46.09         7.72 o
  -4   8   9        114.74        110.52        11.46 o
  -3   8   9        340.00        330.29        10.84 o
  -2   8   9         84.57         81.25         3.81 o
  -1   8   9        807.33        855.29        14.74 o
   0   8   9          3.61          4.64         1.38 o
   1   8   9        806.93        853.63        15.19 o
   2   8   9         84.66         82.82         8.75 o
   3   8   9        339.91        329.66        11.00 o
   4   8   9        115.26        109.63         6.89 o
   5   8   9         56.57         57.66         7.58 o
   6   8   9         23.97         28.58         6.57 o
  -5   9   9         14.97          8.44         5.37 o
  -4   9   9         38.69         35.24         6.31 o
  -3   9   9        131.25        119.82         6.74 o
  -2   9   9       1680.82       1734.15        26.38 o
  -1   9   9        227.75        243.89         7.13 o
   0   9   9       1550.43       1733.82        25.49 o
   1   9   9        227.25        230.55         6.41 o
   2   9   9       1679.53       1766.02        31.40 o
   3   9   9        131.12        116.36         8.36 o
   4   9   9         38.72         33.15         6.57 o
   5   9   9         14.96         15.03         5.19 o
  -5  10   9          6.02          7.90         4.83 o
  -4  10   9        170.38        159.07        14.14 o
  -3  10   9        132.75        125.47         6.96 o
  -2  10   9         38.47         34.11         3.15 o
  -1  10   9        247.31        224.12         6.84 o
   0  10   9        116.47        111.05         5.74 o
   1  10   9        246.96        226.63         7.99 o
   2  10   9         38.54         29.77         3.86 o
   3  10   9        132.57        116.54         8.65 o
   4  10   9        170.83        154.19        10.96 o
   5  10   9          6.08          2.69         4.83 o
  -5  11   9         28.71         23.18         5.19 o
  -4  11   9        245.99        261.91        14.56 o
  -3  11   9        702.57        697.95        24.05 o
  -2  11   9        480.08        484.28        11.38 o
  -1  11   9         76.04         71.34         4.03 o
   0  11   9        229.90        215.04         7.66 o
   1  11   9         75.60         74.20         7.07 o
   2  11   9        480.84        479.48        17.55 o
   3  11   9        701.08        717.11        23.65 o
   4  11   9        246.61        252.08        14.17 o
   5  11   9         28.53         28.51         6.06 o
  -5  12   9          0.09          1.85         3.26 o
  -4  12   9         98.40        102.70        10.74 o
  -3  12   9         38.92         36.59         4.78 o
  -2  12   9        245.28        223.10        11.94 o
  -1  12   9        381.43        369.72         9.71 o
   0  12   9         62.48         66.50         3.73 o
   1  12   9        381.65        348.00        11.01 o
   2  12   9        244.60        219.83         9.62 o
   3  12   9         38.96         43.69         6.09 o
   4  12   9         98.44         91.50         9.07 o
   5  12   9          0.09         -3.09         3.51 o
  -5  13   9          5.58         15.79         4.43 o
  -4  13   9         42.93         53.27         8.06 o
  -3  13   9         92.27         84.00         7.97 o
  -2  13   9        429.76        461.86        11.68 o
  -1  13   9        158.33        182.02        12.20 o
   0  13   9         39.30         46.23         4.25 o
   1  13   9        157.77        168.08         9.42 o
   2  13   9        430.02        454.51        13.40 o
   3  13   9         92.40         78.06         7.57 o
   4  13   9         42.93         38.30         7.19 o
   5  13   9          5.57          7.16        13.96 o
  -4  14   9         23.12         16.24         5.55 o
  -3  14   9         39.59         37.50         6.10 o
  -2  14   9         57.72         64.34         4.63 o
  -1  14   9         49.37         62.52         4.91 o
   0  14   9        116.21        112.19         6.38 o
   1  14   9         49.77         53.00         7.43 o
   2  14   9         57.25         62.56         6.69 o
   3  14   9         39.28         44.60         8.24 o
   4  14   9         22.97         16.16         5.95 o
  -4  15   9         44.74         46.88         7.95 o
  -3  15   9         94.32        101.56         6.96 o
  -2  15   9         86.45         85.04         5.14 o
  -1  15   9        107.22        107.43         5.54 o
   0  15   9         12.03          5.65         2.58 o
   1  15   9        107.07        103.66         6.36 o
   2  15   9         86.36         85.16         7.83 o
   3  15   9         94.50         81.48         8.43 o
   4  15   9         44.84         34.91         7.58 o
  -4  16   9         17.64         15.06         5.30 o
  -3  16   9        151.68        182.59        14.00 o
  -2  16   9          4.31          8.39         2.47 o
  -1  16   9         58.56         62.28         6.25 o
   0  16   9        149.21        128.67         7.21 o
   1  16   9         58.45         64.79         6.82 o
   2  16   9          4.32          3.98         3.17 o
   3  16   9        151.75        143.55        11.52 o
   4  16   9         17.45         13.94         7.34 o
  -3  17   9         55.79         58.24         6.38 o
  -2  17   9          6.63          6.56         2.59 o
  -1  17   9         49.77         44.72         4.93 o
   0  17   9          3.67          4.04         2.81 o
   1  17   9         49.57         42.67         9.31 o
   2  17   9          6.52          6.09         3.22 o
   3  17   9         55.98         62.63         9.36 o
  -3  18   9         30.56         32.67         4.93 o
  -2  18   9         42.22         57.38        13.96 o
  -1  18   9          3.64          4.71         2.73 o
   0  18   9        228.00        274.93        11.14 o
   1  18   9          3.67          5.60         3.77 o
   2  18   9         42.29         44.63         6.54 o
   3  18   9         30.71         24.15         5.85 o
  -2  19   9        129.05        134.47        10.45 o
  -1  19   9        138.55        162.24        10.54 o
   0  19   9          6.08         11.04         4.37 o
   1  19   9        139.05        140.28        10.45 o
   2  19   9        129.04        146.85        12.53 o
  -2  20   9          0.40         -0.72         3.31 o
  -1  20   9         77.47         76.24         6.30 o
   0  20   9         85.77         98.53        13.79 o
   1  20   9         77.75         83.25         8.25 o
   2  20   9          0.41          7.71         3.94 o
   0  21   9          7.92          1.67         3.58 o
   0   0  10         74.22         76.48         4.30 o
   1   0  10       1295.20       1398.64        24.07 o
   2   0  10        427.35        425.47        12.30 o
   3   0  10        125.90        108.61         7.03 o
   4   0  10        320.00        313.86        11.19 o
   5   0  10          1.94         -2.15         3.04 o
   6   0  10          0.05          2.15         5.73 o
  -6   1  10        132.95        166.86        17.19 o
  -5   1  10         39.25         39.63         5.56 o
  -4   1  10        318.54        274.32        17.82 o
  -3   1  10        146.68        143.55         6.74 o
  -2   1  10       1023.60        962.32        19.41 o
  -1   1  10        362.57        354.73        18.37 o
   0   1  10       5046.45       5415.11       117.06 o
   1   1  10        363.41        358.11         9.14 o
   2   1  10       1023.79        990.95        19.27 o
   3   1  10        147.23        144.47         6.60 o
   4   1  10        318.31        279.71        10.15 o
   5   1  10         39.43         37.95         6.52 o
   6   1  10        132.59        138.17        11.26 o
  -6   2  10         40.96         37.95        11.10 o
  -5   2  10          0.17         -2.91         2.91 o
  -4   2  10        446.41        451.39        33.84 o
  -3   2  10        102.37         93.58         5.65 o
  -2   2  10         76.14         63.40         4.18 o
  -1   2  10        248.95        229.17         7.13 o
   0   2  10          1.26          1.57         1.16 o
   1   2  10        248.96        228.36         7.01 o
   2   2  10         75.83         58.24         3.89 o
   3   2  10        102.35         88.98         5.08 o
   4   2  10        444.91        443.49        13.18 o
   5   2  10          0.19         -3.16         3.16 o
   6   2  10         40.78         54.24         8.95 o
  -6   3  10         98.58         95.25        14.32 o
  -5   3  10         38.00         32.45         6.11 o
  -4   3  10        421.23        438.19        17.33 o
  -3   3  10        256.00        250.67        11.77 o
  -2   3  10        299.92        286.15        12.33 o
  -1   3  10        438.38        419.50        10.42 o
   0   3  10         54.32         53.11         2.58 o
   1   3  10        436.37        405.57        19.89 o
   2   3  10        299.26        276.96         8.35 o
   3   3  10        256.78        241.31         8.35 o
   4   3  10        423.25        464.98        20.23 o
   5   3  10         38.11         30.53         6.09 o
   6   3  10         98.69        118.38         8.38 o
  -6   4  10          2.61          4.49         5.19 o
  -5   4  10         69.58         70.81         7.55 o
  -4   4  10        166.37        157.31        10.23 o
  -3   4  10        319.30        305.17        13.42 o
  -2   4  10        179.73        185.95         7.15 o
  -1   4  10        621.44        635.44        13.49 o
   0   4  10        203.93        191.88         5.13 o
   1   4  10        622.47        640.84        20.15 o
   2   4  10        179.70        181.56         6.47 o
   3   4  10        319.92        314.06        10.73 o
   4   4  10        166.11        168.18        11.10 o
   5   4  10         69.76         66.87         6.28 o
   6   4  10          2.55         -1.47         5.37 o
  -6   5  10          5.76          8.81         5.23 o
  -5   5  10         57.32         61.60        10.92 o
  -4   5  10        360.25        364.51        17.72 o
  -3   5  10        793.49        715.92        22.66 o
  -2   5  10        316.24        321.32         9.03 o
  -1   5  10        377.18        381.37         7.72 o
   0   5  10       1816.93       1918.44        26.61 o
   1   5  10        376.42        385.16         8.55 o
   2   5  10        316.05        325.52        12.51 o
   3   5  10        794.43        786.83        18.39 o
   4   5  10        360.52        357.79        12.93 o
   5   5  10         57.35         44.68         6.14 o
   6   5  10          5.85          3.77         4.79 o
  -6   6  10          4.12         -0.92         7.16 o
  -5   6  10          7.15         13.49         4.47 o
  -4   6  10        943.16        936.90        28.86 o
  -3   6  10       1360.73       1375.70        50.13 o
  -2   6  10         92.36         87.62         4.39 o
  -1   6  10       1278.53       1273.54        19.38 o
   0   6  10         37.15         33.78         2.35 o
   1   6  10       1280.29       1325.71        24.30 o
   2   6  10         92.30         85.65         3.87 o
   3   6  10       1361.52       1390.01        27.42 o
   4   6  10        943.22        957.80        22.65 o
   5   6  10          7.20         13.08         3.79 o
   6   6  10          4.15         -3.31         3.31 o
  -6   7  10          4.03          5.23         6.09 o
  -5   7  10         47.51         41.49         7.29 o
  -4   7  10         79.98         81.70         7.72 o
  -3   7  10        901.84        966.97        34.37 o
  -2   7  10        712.46        716.79        28.34 o
  -1   7  10        119.97        114.21         4.19 o
   0   7  10        369.63        344.94         7.96 o
   1   7  10        119.37        102.21         4.11 o
   2   7  10        713.66        710.87        16.52 o
   3   7  10        903.03        936.23        28.08 o
   4   7  10         79.76         67.87         5.79 o
   5   7  10         47.48         48.09         7.80 o
   6   7  10          4.05          9.71         4.47 o
  -5   8  10          8.95         11.67         4.73 o
  -4   8  10        232.50        238.16        13.54 o
  -3   8  10        338.41        339.64        16.83 o
  -2   8  10        148.39        143.11         5.01 o
  -1   8  10        223.44        216.19         8.19 o
   0   8  10       2108.05       2210.87        30.91 o
   1   8  10        223.43        214.61         6.34 o
   2   8  10        148.63        151.01         6.86 o
   3   8  10        338.80        331.83        11.28 o
   4   8  10        232.23        228.90        10.23 o
   5   8  10          8.96          7.46         4.28 o
  -5   9  10         49.84         54.18        10.56 o
  -4   9  10         59.32         61.42         7.84 o
  -3   9  10        243.87        243.91         9.43 o
  -2   9  10         14.65         15.54         2.23 o
  -1   9  10        855.82        855.09        15.29 o
   0   9  10        231.47        225.68         6.60 o
   1   9  10        856.58        854.98        15.14 o
   2   9  10         14.49         12.34         2.77 o
   3   9  10        244.51        242.72         9.52 o
   4   9  10         59.64         58.60        11.28 o
   5   9  10         49.88         34.93         6.57 o
  -5  10  10          4.40          6.57         3.92 o
  -4  10  10         27.57         36.35         6.58 o
  -3  10  10        383.60        401.03        12.85 o
  -2  10  10        430.12        405.48         9.86 o
  -1  10  10        471.53        476.85        10.71 o
   0  10  10          8.35         12.55         2.05 o
   1  10  10        471.65        485.20        12.81 o
   2  10  10        430.18        392.36        22.64 o
   3  10  10        383.54        397.89        21.03 o
   4  10  10         27.84         24.60         5.81 o
   5  10  10          4.33          2.93         4.65 o
  -5  11  10         17.88         15.22         4.81 o
  -4  11  10         98.34         87.37         8.73 o
  -3  11  10        170.85        162.09         8.22 o
  -2  11  10         20.43         20.97         3.50 o
  -1  11  10        275.52        272.89         8.02 o
   0  11  10         63.36         61.26         3.61 o
   1  11  10        275.90        280.39         9.51 o
   2  11  10         20.42         20.01         4.55 o
   3  11  10        171.15        161.99         8.47 o
   4  11  10         98.37         84.05         8.82 o
   5  11  10         17.85         15.07         6.09 o
  -5  12  10         69.53         66.81         7.47 o
  -4  12  10        100.75         83.85         8.48 o
  -3  12  10         40.17         49.57         5.03 o
  -2  12  10         59.69         58.41         6.59 o
  -1  12  10         99.30         95.83         4.75 o
   0  12  10          6.87          6.42         1.84 o
   1  12  10         99.22        104.93         5.84 o
   2  12  10         59.50         48.25         5.13 o
   3  12  10         40.06         39.09         6.52 o
   4  12  10        100.76         96.59        13.96 o
   5  12  10         69.48         63.63         9.22 o
  -4  13  10         25.29         31.84         5.91 o
  -3  13  10         13.06         13.21         3.30 o
  -2  13  10         30.02         32.35         4.29 o
  -1  13  10         14.10         13.52         2.49 o
   0  13  10          0.04         -1.61         1.61 o
   1  13  10         14.34          7.99         2.66 o
   2  13  10         30.27         29.33         4.02 o
   3  13  10         13.09         10.58         3.90 o
   4  13  10         25.25         31.35         6.80 o
  -4  14  10         20.52         20.64         6.11 o
  -3  14  10        114.35        118.43         7.36 o
  -2  14  10         13.41         12.03         3.11 o
  -1  14  10         96.59         93.58         5.19 o
   0  14  10          1.58          1.20         1.82 o
   1  14  10         96.17        103.49         6.28 o
   2  14  10         13.51         20.56         4.64 o
   3  14  10        114.57        132.28         9.79 o
   4  14  10         20.36         24.89         6.58 o
  -4  15  10          5.72          2.88         4.01 o
  -3  15  10         12.18         13.19         3.21 o
  -2  15  10        150.37        162.14        11.46 o
  -1  15  10         22.36         25.73         4.05 o
   0  15  10        115.98        116.76         6.88 o
   1  15  10         22.31         29.12         4.14 o
   2  15  10        150.65        149.84        14.50 o
   3  15  10         12.26         17.07         4.50 o
   4  15  10          5.70          6.45         5.57 o
  -4  16  10         39.04         57.02         8.99 o
  -3  16  10         52.65         52.00         5.61 o
  -2  16  10         36.60         49.78         5.66 o
  -1  16  10         92.20         99.89         6.50 o
   0  16  10        116.73        126.52         7.90 o
   1  16  10         92.35         87.81         6.21 o
   2  16  10         36.60         39.03         6.71 o
   3  16  10         52.56         46.75        11.28 o
   4  16  10         38.90         37.77         7.97 o
  -3  17  10          0.32          0.36         2.70 o
  -2  17  10          7.83         10.31         4.03 o
  -1  17  10         44.85         46.26         5.16 o
   0  17  10         27.52         32.31         4.65 o
   1  17  10         44.62         52.79         6.28 o
   2  17  10          7.97         14.43         3.77 o
   3  17  10          0.35         -2.72         8.06 o
  -3  18  10         63.18         70.07         6.19 o
  -2  18  10         11.55         13.57         5.01 o
  -1  18  10         20.47         21.06         4.21 o
   0  18  10        138.90        152.26         8.37 o
   1  18  10         20.46         24.12         4.93 o
   2  18  10         11.52         19.59         8.41 o
   3  18  10         63.20         63.28         7.27 o
  -2  19  10          1.89          4.76         3.44 o
  -1  19  10         60.74         65.60         7.70 o
   0  19  10          0.12         -3.69         4.48 o
   1  19  10         60.51         75.48         7.83 o
   2  19  10          1.89          5.09         2.98 o
  -1  20  10         25.62         30.38         4.39 o
   0  20  10         80.29        113.32         9.69 o
   1  20  10         25.66         27.29         6.62 o
   1   0  11        183.91        166.03         6.12 o
   2   0  11         57.95         52.71         3.92 o
   3   0  11         55.54         44.94         4.11 o
   4   0  11         52.98         52.72         7.74 o
   5   0  11          0.80         -1.61         3.54 o
   6   0  11         13.31         16.83         8.59 o
  -6   1  11          4.19          3.94         6.45 o
  -5   1  11         87.54         84.71         7.48 o
  -4   1  11        280.27        278.46        10.57 o
  -3   1  11        152.75        127.86         6.59 o
  -2   1  11         31.19         24.64         4.07 o
  -1   1  11        430.37        424.59        17.82 o
   0   1  11          1.28          2.98         1.03 o
   1   1  11        429.81        412.60        10.45 o
   2   1  11         31.12         24.25         3.17 o
   3   1  11        153.08        135.08         6.36 o
   4   1  11        278.91        284.83        10.57 o
   5   1  11         87.53         68.76         7.85 o
   6   1  11          4.18          7.16         6.09 o
  -6   2  11        198.24        237.76        21.48 o
  -5   2  11        110.52        113.45         9.07 o
  -4   2  11         23.08         18.46         4.28 o
  -3   2  11        120.11        116.80         6.77 o
  -2   2  11        554.07        525.89        13.26 o
  -1   2  11       3260.17       3284.08        56.06 o
   0   2  11        380.39        324.91        11.26 o
   1   2  11       3263.11       3274.39        59.27 o
   2   2  11        554.00        537.09        18.65 o
   3   2  11        120.22        122.63        12.53 o
   4   2  11         23.29         15.14         4.30 o
   5   2  11        110.49        101.29        11.46 o
   6   2  11        197.82        219.57        25.06 o
  -6   3  11         55.30         65.53        14.32 o
  -5   3  11        152.96        143.85        14.50 o
  -4   3  11        257.75        281.66        13.61 o
  -3   3  11         53.45         46.44         6.01 o
  -2   3  11         22.69         23.71         4.65 o
  -1   3  11        179.76        166.16         5.47 o
   0   3  11       1034.89       1004.65        15.77 o
   1   3  11        179.76        142.65        10.94 o
   2   3  11         22.40         24.44         2.90 o
   3   3  11         53.16         41.56         3.71 o
   4   3  11        257.46        261.60        12.65 o
   5   3  11        152.93        155.42        10.88 o
   6   3  11         55.54         77.95        10.69 o
  -6   4  11         10.76          4.28         4.56 o
  -5   4  11         80.44         90.11         8.56 o
  -4   4  11        413.63        408.98        25.96 o
  -3   4  11        168.44        153.62         9.36 o
  -2   4  11        377.04        386.87        12.54 o
  -1   4  11        594.04        578.44        14.57 o
   0   4  11        324.19        341.28         8.90 o
   1   4  11        593.88        589.76        11.78 o
   2   4  11        376.57        367.03        10.14 o
   3   4  11        168.38        154.88         7.04 o
   4   4  11        413.34        375.91        15.57 o
   5   4  11         80.44         82.33         6.80 o
   6   4  11         10.77         11.10         4.81 o
  -6   5  11          7.88         14.14         4.61 o
  -5   5  11         87.70         77.75         8.16 o
  -4   5  11        173.09        160.06        10.49 o
  -3   5  11         78.42         75.19        11.28 o
  -2   5  11        102.90        102.27         7.40 o
  -1   5  11        234.11        223.62         5.52 o
   0   5  11         15.23         18.70         1.96 o
   1   5  11        234.48        217.48         7.15 o
   2   5  11        102.81        100.43         5.01 o
   3   5  11         78.34         73.48         8.63 o
   4   5  11        172.84        146.46         8.14 o
   5   5  11         87.45         82.27         6.74 o
   6   5  11          7.76         12.00         5.06 o
  -5   6  11         17.54         20.55         5.15 o
  -4   6  11         64.88         66.70         9.13 o
  -3   6  11       1308.18       1298.63        34.18 o
  -2   6  11        170.83        159.99        12.48 o
  -1   6  11        316.73        319.20         7.29 o
   0   6  11        448.37        431.69         9.17 o
   1   6  11        316.69        327.80         8.03 o
   2   6  11        171.02        152.45         6.95 o
   3   6  11       1311.39       1352.66        27.29 o
   4   6  11         64.74         68.66         5.85 o
   5   6  11         17.47         25.39         4.66 o
  -5   7  11         81.94         88.19        11.28 o
  -4   7  11         79.12         66.72         8.41 o
  -3   7  11         77.83         59.44         6.33 o
  -2   7  11       1619.49       1694.43        30.10 o
  -1   7  11        205.12        200.40         5.78 o
   0   7  11        568.50        571.55        11.23 o
   1   7  11        204.65        199.97         6.14 o
   2   7  11       1618.96       1646.45        30.51 o
   3   7  11         77.99         61.01         5.15 o
   4   7  11         78.80         66.49         5.80 o
   5   7  11         81.48         72.89         8.82 o
  -5   8  11         41.56         48.56         6.97 o
  -4   8  11         23.34         18.41         5.19 o
  -3   8  11       1744.69       1878.94        83.79 o
  -2   8  11        529.16        511.09        15.24 o
  -1   8  11       1978.85       2105.42        39.18 o
   0   8  11        106.57         97.26         4.18 o
   1   8  11       1974.22       2087.93        30.09 o
   2   8  11        529.36        543.46        14.12 o
   3   8  11       1742.83       1798.34        49.00 o
   4   8  11         23.31         20.41         3.88 o
   5   8  11         41.34         42.75         9.85 o
  -5   9  11          6.43          8.02         3.92 o
  -4   9  11        325.68        349.32        20.77 o
  -3   9  11        294.26        282.73        14.18 o
  -2   9  11        610.30        564.78        14.90 o
  -1   9  11        188.26        172.12         5.89 o
   0   9  11        241.37        244.50         7.04 o
   1   9  11        188.01        174.78         6.35 o
   2   9  11        610.84        606.27        15.49 o
   3   9  11        293.62        276.06        10.56 o
   4   9  11        325.49        317.08        21.57 o
   5   9  11          6.42          3.98         5.73 o
  -5  10  11         85.69        101.14         9.24 o
  -4  10  11          1.53         -2.86         7.16 o
  -3  10  11        101.07         92.57         8.09 o
  -2  10  11       1543.03       1645.34        33.58 o
  -1  10  11        475.46        495.66        11.13 o
   0  10  11        175.42        178.07         6.08 o
   1  10  11        476.93        494.34        13.16 o
   2  10  11       1545.04       1620.59        30.85 o
   3  10  11        100.87         95.67         6.28 o
   4  10  11          1.54          4.27         4.12 o
   5  10  11         85.95         79.25         9.89 o
  -5  11  11         77.15         87.71         8.99 o
  -4  11  11         79.29         73.16        13.07 o
  -3  11  11         12.09         17.83         4.64 o
  -2  11  11         37.20         40.80         4.84 o
  -1  11  11        687.10        711.82        14.36 o
   0  11  11          4.62          3.36         1.67 o
   1  11  11        687.91        703.08        16.87 o
   2  11  11         37.32         39.37         4.77 o
   3  11  11         12.17         11.35         2.83 o
   4  11  11         79.35         69.32        10.56 o
   5  11  11         76.98         89.95        13.25 o
  -5  12  11          1.80          3.48         3.16 o
  -4  12  11         17.73         14.14         4.56 o
  -3  12  11         38.33         38.29         6.45 o
  -2  12  11         32.51         32.78         4.00 o
  -1  12  11          2.23          1.53         1.89 o
   0  12  11        139.90        151.96         8.56 o
   1  12  11          2.14          3.44         1.97 o
   2  12  11         32.27         34.53         4.46 o
   3  12  11         38.00         33.21         9.31 o
   4  12  11         17.75         20.00        10.92 o
   5  12  11          1.83         -2.96         4.43 o
  -4  13  11         22.45         30.52         6.20 o
  -3  13  11         45.60         37.79         6.82 o
  -2  13  11         40.75         43.77         4.65 o
  -1  13  11         46.97         36.97         3.70 o
   0  13  11         39.97         24.38         3.68 o
   1  13  11         46.90         34.62         4.33 o
   2  13  11         40.58         31.09         4.40 o
   3  13  11         45.45         44.94        11.10 o
   4  13  11         22.56         26.28        11.10 o
  -4  14  11          5.45          9.91         4.79 o
  -3  14  11         10.18          9.71         4.17 o
  -2  14  11        248.10        248.03        10.36 o
  -1  14  11         40.65         24.60         3.24 o
   0  14  11         14.12         14.11         2.99 o
   1  14  11         40.44         26.24         4.18 o
   2  14  11        248.67        221.90         9.47 o
   3  14  11         10.14          7.66         5.19 o
   4  14  11          5.37          3.67         4.93 o
  -4  15  11         60.95         70.05         8.93 o
  -3  15  11         44.20         52.80         7.33 o
  -2  15  11         50.48         48.06         5.06 o
  -1  15  11         11.04         15.39         3.34 o
   0  15  11         20.41         15.83         4.15 o
   1  15  11         11.01         11.68         3.05 o
   2  15  11         50.62         42.69         5.83 o
   3  15  11         44.52         53.81        13.25 o
   4  15  11         61.20         72.36        10.51 o
  -3  16  11         13.34         15.46         5.19 o
  -2  16  11         49.86         60.13         5.57 o
  -1  16  11         83.08         82.53         6.09 o
   0  16  11        126.70        123.21         7.22 o
   1  16  11         83.20         81.46         6.12 o
   2  16  11         50.32         47.57         6.54 o
   3  16  11         13.26         11.58         3.84 o
  -3  17  11         79.34         83.67         9.31 o
  -2  17  11         23.37         18.07        14.32 o
  -1  17  11         15.42         14.09         3.44 o
   0  17  11          6.15          8.57         3.20 o
   1  17  11         15.58          4.13         3.41 o
   2  17  11         23.29         26.03         5.91 o
   3  17  11         79.31         76.03         9.85 o
  -2  18  11         21.37         21.53         4.63 o
  -1  18  11        146.90        160.60         8.51 o
   0  18  11          0.55          1.46         2.37 o
   1  18  11        146.63        135.75        14.86 o
   2  18  11         21.53         13.96         5.55 o
  -2  19  11         80.48         78.64         7.90 o
  -1  19  11         18.23         26.12         5.15 o
   0  19  11          9.12         12.72         4.44 o
   1  19  11         18.19         25.30         5.69 o
   2  19  11         80.35         97.15         8.81 o
  -1  20  11          1.21          4.06         2.84 o
   0  20  11         32.93         42.72         7.04 o
   1  20  11          1.20          2.08         3.73 o
   0   0  12          0.58          0.36         1.28 o
   1   0  12         73.30         72.42         4.30 o
   2   0  12        246.34        231.33         8.18 o
   3   0  12        116.42        114.19         6.19 o
   4   0  12        340.97        333.66        12.34 o
   5   0  12          5.09         10.77         3.51 o
   6   0  12          1.55         -2.86         5.01 o
  -6   1  12         32.41         36.88        10.74 o
  -5   1  12         74.90         71.61        11.46 o
  -4   1  12         21.48         22.05         3.76 o
  -3   1  12        275.09        298.03        12.80 o
  -2   1  12        271.64        223.67         8.22 o
  -1   1  12        524.08        526.45        12.63 o
   0   1  12         19.08         23.27         2.64 o
   1   1  12        524.81        531.06        12.56 o
   2   1  12        271.02        225.46         8.03 o
   3   1  12        274.27        305.00        10.28 o
   4   1  12         21.49         14.57         3.09 o
   5   1  12         75.02         67.07         7.29 o
   6   1  12         32.45         36.88        10.74 o
  -6   2  12         62.39         64.45        13.25 o
  -5   2  12         46.93         47.84        14.14 o
  -4   2  12         62.79         73.01        22.38 o
  -3   2  12        170.91        173.58         7.82 o
  -2   2  12        265.67        251.23         8.79 o
  -1   2  12        120.61        104.73         9.67 o
   0   2  12        139.33        143.88         5.48 o
   1   2  12        121.29        122.75         5.34 o
   2   2  12        265.57        254.78         8.59 o
   3   2  12        170.32        169.44         7.36 o
   4   2  12         62.93         60.66         6.36 o
   5   2  12         46.95         33.14         7.16 o
   6   2  12         62.16         62.09         9.49 o
  -6   3  12         72.80         92.02        14.68 o
  -5   3  12         10.05         12.60         4.54 o
  -4   3  12        440.29        469.17        29.36 o
  -3   3  12        120.21        102.40        11.28 o
  -2   3  12        501.08        517.64        17.08 o
  -1   3  12        278.14        278.02         7.55 o
   0   3  12        570.43        525.82        10.14 o
   1   3  12        277.33        264.34        10.20 o
   2   3  12        499.32        498.43        12.64 o
   3   3  12        120.39        101.75         5.56 o
   4   3  12        439.90        467.76        17.72 o
   5   3  12         10.07         13.13         4.93 o
   6   3  12         72.84         78.78         7.51 o
  -6   4  12         13.68         11.82         7.52 o
  -5   4  12         59.32         57.75         8.06 o
  -4   4  12        154.29        139.02         9.94 o
  -3   4  12        252.18        220.90        22.92 o
  -2   4  12        476.70        457.56        16.32 o
  -1   4  12        637.27        646.95        10.93 o
   0   4  12        408.44        416.34         8.83 o
   1   4  12        637.54        644.42        12.46 o
   2   4  12        475.89        482.76        18.84 o
   3   4  12        251.28        230.70         8.55 o
   4   4  12        153.82        146.64        16.47 o
   5   4  12         58.89         66.46         6.82 o
   6   4  12         13.63         14.39         5.50 o
  -5   5  12         53.39         54.90         7.31 o
  -4   5  12        273.69        267.35        14.04 o
  -3   5  12        621.13        628.86        21.26 o
  -2   5  12       2026.15       2053.99        45.45 o
  -1   5  12        852.98        901.66        14.66 o
   0   5  12          8.42          6.32         1.47 o
   1   5  12        854.94        937.10        36.81 o
   2   5  12       2026.70       2091.53        36.15 o
   3   5  12        621.15        624.80        16.81 o
   4   5  12        275.16        273.95        11.26 o
   5   5  12         53.42         49.52         6.02 o
  -5   6  12         17.91         15.06         5.08 o
  -4   6  12        138.16        133.47        10.13 o
  -3   6  12        656.48        652.36        34.20 o
  -2   6  12        102.21         91.11         7.21 o
  -1   6  12        404.67        418.11         8.78 o
   0   6  12        920.68        984.95        26.36 o
   1   6  12        405.51        433.70         9.82 o
   2   6  12        102.41         92.05         5.32 o
   3   6  12        657.33        640.31        17.04 o
   4   6  12        138.69        136.77        10.97 o
   5   6  12         17.87         19.15         4.65 o
  -5   7  12         24.33         20.32         6.98 o
  -4   7  12        106.18         89.72         8.36 o
  -3   7  12         59.86         64.06         7.88 o
  -2   7  12       1281.38       1362.68        25.71 o
  -1   7  12        500.89        495.55        10.24 o
   0   7  12          0.87          5.37         1.48 o
   1   7  12        499.20        501.38        10.81 o
   2   7  12       1281.00       1333.21        45.94 o
   3   7  12         59.78         62.56         5.11 o
   4   7  12        106.31        108.03         7.04 o
   5   7  12         24.50         28.27         6.57 o
  -5   8  12        148.89        203.33        13.92 o
  -4   8  12         23.51         30.34         5.95 o
  -3   8  12        131.25        125.58         9.37 o
  -2   8  12        340.83        323.61        10.43 o
  -1   8  12        649.83        629.40        13.02 o
   0   8  12        402.72        394.30         9.31 o
   1   8  12        649.31        633.54        12.76 o
   2   8  12        340.39        331.76        11.00 o
   3   8  12        131.44        120.90         6.93 o
   4   8  12         23.73         22.33         3.76 o
   5   8  12        148.70        168.60        12.65 o
  -5   9  12        111.80        144.74        25.60 o
  -4   9  12         27.60         23.23         5.30 o
  -3   9  12        102.30        115.68         8.99 o
  -2   9  12        301.40        308.53        10.43 o
  -1   9  12       1190.28       1228.55        20.33 o
   0   9  12        361.50        351.06         8.93 o
   1   9  12       1189.13       1245.18        28.99 o
   2   9  12        301.35        290.89        12.54 o
   3   9  12        102.65        103.59         6.50 o
   4   9  12         27.68         29.28         4.74 o
   5   9  12        111.76        114.06        10.70 o
  -5  10  12         20.48         16.89         5.04 o
  -4  10  12          7.72         15.45         4.82 o
  -3  10  12         88.20         87.85         8.10 o
  -2  10  12        179.94        178.32         7.95 o
  -1  10  12        372.69        377.22        10.18 o
   0  10  12       1001.79       1035.70        18.32 o
   1  10  12        371.95        380.64        11.51 o
   2  10  12        180.10        189.49        11.58 o
   3  10  12         88.21         85.94         5.96 o
   4  10  12          7.71         13.01         4.64 o
   5  10  12         20.33         18.92        10.03 o
  -5  11  12         84.45         91.43         8.96 o
  -4  11  12         37.37         38.99         6.62 o
  -3  11  12         69.31         73.81         7.47 o
  -2  11  12        121.55        114.73         6.62 o
  -1  11  12        368.16        367.92        12.20 o
   0  11  12          1.57          5.19         1.67 o
   1  11  12        369.18        359.82        11.42 o
   2  11  12        121.83        112.95         7.38 o
   3  11  12         69.29         76.05         5.75 o
   4  11  12         37.05         40.16         6.80 o
   5  11  12         84.35         98.04        10.45 o
  -4  12  12          8.60          8.14         5.73 o
  -3  12  12         48.22         38.48         6.57 o
  -2  12  12        145.07        151.23         7.51 o
  -1  12  12        132.18        141.41         5.81 o
   0  12  12         42.08         48.86         4.53 o
   1  12  12        132.52        134.54         6.93 o
   2  12  12        145.13        153.67         7.83 o
   3  12  12         47.91         55.83         6.55 o
   4  12  12          8.58          4.15         2.96 o
  -4  13  12        206.27        234.91        14.54 o
  -3  13  12        214.04        231.62        13.90 o
  -2  13  12        125.42        120.88         7.09 o
  -1  13  12        100.68        106.07         5.09 o
   0  13  12        161.88        179.00        12.25 o
   1  13  12        100.85         90.74         6.13 o
   2  13  12        125.13        122.57         7.20 o
   3  13  12        214.82        215.48        25.96 o
   4  13  12        206.45        223.22        13.71 o
  -4  14  12         15.87          5.81         4.65 o
  -3  14  12         22.23         13.90         4.68 o
  -2  14  12         82.37         76.10         6.21 o
  -1  14  12         50.87         53.69         4.00 o
   0  14  12         61.11         49.13         4.72 o
   1  14  12         50.93         47.88         4.78 o
   2  14  12         82.70         83.29        11.11 o
   3  14  12         22.14         25.48         5.66 o
   4  14  12         15.94          6.71         3.55 o
  -4  15  12         20.22         19.69         5.66 o
  -3  15  12          7.07          5.73         4.22 o
  -2  15  12         44.42         43.01         5.81 o
  -1  15  12          5.80         14.09         3.45 o
   0  15  12         25.47         26.01         3.97 o
   1  15  12          5.74         12.32         2.93 o
   2  15  12         44.14         31.81         5.75 o
   3  15  12          7.09          6.78         3.45 o
   4  15  12         20.22         25.77         7.70 o
  -3  16  12         61.69         65.77         7.57 o
  -2  16  12         37.31         40.88         4.59 o
  -1  16  12         15.69         24.42         5.40 o
   0  16  12         55.89         55.55         5.02 o
   1  16  12         15.81         25.62         4.26 o
   2  16  12         37.14         32.42         6.11 o
   3  16  12         61.84         68.00         7.59 o
  -3  17  12         12.23         13.15         4.50 o
  -2  17  12         32.03         25.89         5.03 o
  -1  17  12          3.10          3.08         2.81 o
   0  17  12         17.68         25.29         4.28 o
   1  17  12          3.16          1.71         2.85 o
   2  17  12         31.93         27.02        10.03 o
   3  17  12         12.26         13.36         4.37 o
  -2  18  12          6.28         14.08         6.62 o
  -1  18  12         25.50         29.50         5.76 o
   0  18  12          3.96          8.21         4.14 o
   1  18  12         25.55         25.36         5.02 o
   2  18  12          6.17         18.26         9.67 o
  -1  19  12          0.43         -0.60         2.91 o
   0  19  12        126.32        163.08        18.08 o
   1  19  12          0.47          0.37         4.48 o
   0  20  12        156.30        203.34        12.44 o
   1   0  13         77.72         66.72         4.30 o
   2   0  13         89.39        114.72         5.92 o
   3   0  13         19.06         22.46         3.62 o
   4   0  13          0.44          1.55         1.80 o
   5   0  13          3.38          2.63         2.84 o
  -5   1  13        163.11        168.29        17.19 o
  -4   1  13        155.48        149.15         7.76 o
  -3   1  13         78.41         85.03         5.60 o
  -2   1  13        497.48        491.03        13.26 o
  -1   1  13       1152.35       1203.49        22.72 o
   0   1  13         16.77         19.68         2.61 o
   1   1  13       1154.42       1194.04        22.59 o
   2   1  13        497.49        494.37        13.19 o
   3   1  13         78.20         86.71         5.48 o
   4   1  13        155.87        138.57         7.23 o
   5   1  13        163.26        163.49        15.58 o
  -5   2  13          5.80          6.26         3.36 o
  -4   2  13        157.90        173.12        10.96 o
  -3   2  13        214.30        197.65        10.70 o
  -2   2  13        115.51        107.19         5.99 o
  -1   2  13        281.94        274.51        11.39 o
   0   2  13         27.74         28.58         2.91 o
   1   2  13        282.02        273.38        14.05 o
   2   2  13        115.73        113.23         5.93 o
   3   2  13        214.25        188.35         7.96 o
   4   2  13        158.14        159.30        10.00 o
   5   2  13          5.80          9.59         3.18 o
  -5   3  13         52.98         52.83         7.15 o
  -4   3  13         11.82         14.53         4.83 o
  -3   3  13         47.96         48.84         5.94 o
  -2   3  13        180.66        180.90         9.75 o
  -1   3  13        572.89        572.77        12.55 o
   0   3  13        369.56        354.61         8.08 o
   1   3  13        572.36        551.43        27.03 o
   2   3  13        179.70        170.23         7.08 o
   3   3  13         48.31         43.17         3.99 o
   4   3  13         11.94         23.99         5.73 o
   5   3  13         53.39         58.49         6.95 o
  -5   4  13         46.79         47.46         7.44 o
  -4   4  13        399.96        415.99        42.25 o
  -3   4  13        210.97        242.37        12.15 o
  -2   4  13        193.11        176.80        10.56 o
  -1   4  13        696.07        698.46        16.01 o
   0   4  13       1134.79       1184.31        18.69 o
   1   4  13        695.12        709.60        13.62 o
   2   4  13        192.63        172.95         8.36 o
   3   4  13        211.39        216.68        11.11 o
   4   4  13        400.15        447.74        17.58 o
   5   4  13         47.18         38.74         5.61 o
  -5   5  13         38.89         45.71         7.55 o
  -4   5  13         68.01         64.49         7.04 o
  -3   5  13        352.00        351.35        15.30 o
  -2   5  13        591.21        582.56        19.37 o
  -1   5  13        435.63        461.09        11.53 o
   0   5  13        165.74        150.74         6.05 o
   1   5  13        435.26        454.08        22.38 o
   2   5  13        591.26        595.49        15.27 o
   3   5  13        352.17        322.35        11.72 o
   4   5  13         67.83         60.63         5.70 o
   5   5  13         38.91         41.96         5.94 o
  -5   6  13        104.86        112.95         9.94 o
  -4   6  13         21.46         21.03         5.40 o
  -3   6  13         56.15         39.98         6.09 o
  -2   6  13        292.42        265.77        12.65 o
  -1   6  13        235.01        219.08         7.79 o
   0   6  13        329.72        359.29         8.49 o
   1   6  13        234.47        247.41         8.12 o
   2   6  13        292.74        276.86         8.11 o
   3   6  13         56.34         53.11         5.11 o
   4   6  13         21.27         17.42         3.94 o
   5   6  13        105.05        111.91         7.66 o
  -5   7  13         29.06         38.58         7.34 o
  -4   7  13         95.99         97.96        15.04 o
  -3   7  13        190.76        187.44        11.39 o
  -2   7  13        543.58        592.55        19.87 o
  -1   7  13        115.01        104.78         6.28 o
   0   7  13        132.89        113.86         4.61 o
   1   7  13        115.44        109.47         4.78 o
   2   7  13        543.64        547.07        14.95 o
   3   7  13        190.88        163.20         8.59 o
   4   7  13         96.47         83.02         7.42 o
   5   7  13         28.82         30.47         5.94 o
  -5   8  13          1.45         -3.41         3.41 o
  -4   8  13        151.06        136.15        10.38 o
  -3   8  13        103.34        125.29         9.36 o
  -2   8  13        392.95        372.36        15.57 o
  -1   8  13        298.56        288.52         9.59 o
   0   8  13       1056.85       1063.02        18.40 o
   1   8  13        299.33        293.14         8.16 o
   2   8  13        393.63        383.50        12.24 o
   3   8  13        104.30         88.81         6.20 o
   4   8  13        151.43        155.10         8.67 o
   5   8  13          1.45         -0.43         2.94 o
  -5   9  13         16.28          7.42         3.87 o
  -4   9  13         23.53         27.57         5.69 o
  -3   9  13          5.44         11.33         3.66 o
  -2   9  13         99.03         85.84         7.34 o
  -1   9  13        393.43        367.03        13.00 o
   0   9  13         38.59         46.26         3.56 o
   1   9  13        394.08        391.07        12.73 o
   2   9  13         98.41         84.88         5.76 o
   3   9  13          5.58          4.26         2.54 o
   4   9  13         23.63         25.65         5.88 o
   5   9  13         16.43         19.81        12.17 o
  -5  10  13         29.17         36.22         7.04 o
  -4  10  13         27.13         27.05         5.16 o
  -3  10  13         25.41         17.95         4.43 o
  -2  10  13         88.95         91.40         7.97 o
  -1  10  13          8.06         11.75         2.85 o
   0  10  13        890.55        911.16        17.02 o
   1  10  13          8.16         14.63         2.84 o
   2  10  13         88.97         90.36         6.03 o
   3  10  13         25.38         15.76         3.46 o
   4  10  13         27.42         29.17         5.85 o
   5  10  13         29.00         25.66         6.71 o
  -4  11  13         61.25         65.13         7.60 o
  -3  11  13         54.43         37.82         6.57 o
  -2  11  13        158.09        154.04        10.23 o
  -1  11  13         11.84          9.87         2.75 o
   0  11  13        571.72        566.96        23.46 o
   1  11  13         11.87         11.68         2.85 o
   2  11  13        158.73        151.90         7.84 o
   3  11  13         54.30         54.39         5.25 o
   4  11  13         61.38         72.83         8.01 o
  -4  12  13          5.38          0.84         7.70 o
  -3  12  13         11.17         14.21         4.89 o
  -2  12  13         31.38         35.74         7.34 o
  -1  12  13        269.98        250.08         9.52 o
   0  12  13        298.10        332.28        11.00 o
   1  12  13        269.77        240.57         9.50 o
   2  12  13         31.41         32.40         5.53 o
   3  12  13         11.15         23.70         6.01 o
   4  12  13          5.26          3.57         4.83 o
  -4  13  13        101.95        129.45        10.51 o
  -3  13  13        151.04        163.34        11.89 o
  -2  13  13         13.03         15.72         8.06 o
  -1  13  13         89.20         90.04        10.17 o
   0  13  13         64.92         52.01         4.78 o
   1  13  13         89.66         92.54         6.20 o
   2  13  13         13.03         23.22         3.73 o
   3  13  13        151.47        178.35        19.51 o
   4  13  13        101.82        117.38        18.26 o
  -4  14  13         22.24         30.07         6.62 o
  -3  14  13         21.62         26.51         5.95 o
  -2  14  13         10.77         12.74         2.81 o
  -1  14  13         20.56         18.86         3.90 o
   0  14  13        235.56        217.50         9.43 o
   1  14  13         20.63         27.85         4.14 o
   2  14  13         11.01         18.56         4.04 o
   3  14  13         21.54         28.26         5.94 o
   4  14  13         22.43         19.50         6.98 o
  -3  15  13         32.42         30.36         6.27 o
  -2  15  13        129.49        144.86        10.34 o
  -1  15  13         82.48         82.95         6.95 o
   0  15  13         15.82         10.90         2.90 o
   1  15  13         82.48         91.51         6.39 o
   2  15  13        129.79        125.54        15.75 o
   3  15  13         32.62         33.97        15.40 o
  -3  16  13         29.57         41.94         6.88 o
  -2  16  13        185.42        221.07        12.38 o
  -1  16  13        130.22        142.96         9.69 o
   0  16  13         31.33         34.36         4.88 o
   1  16  13        129.79        142.99         8.03 o
   2  16  13        185.75        216.57        12.88 o
   3  16  13         29.76         39.28        11.82 o
  -2  17  13         67.19         81.28        12.89 o
  -1  17  13         25.69         27.22         6.45 o
   0  17  13          0.87          1.20         2.90 o
   1  17  13         25.68         19.38         4.65 o
   2  17  13         67.19         64.01         7.09 o
  -2  18  13         63.01         73.05        12.17 o
  -1  18  13         34.75         45.53         6.98 o
   0  18  13         28.90         24.65         4.66 o
   1  18  13         34.81         29.05         7.52 o
   2  18  13         62.86         84.20         8.07 o
  -1  19  13         20.35         27.96         4.90 o
   0  19  13          2.37         -2.51         3.22 o
   1  19  13         20.55         24.05         4.70 o
   0   0  14        671.82        625.75        18.44 o
   1   0  14         96.86         91.41         5.14 o
   2   0  14        666.39        619.13        51.05 o
   3   0  14         80.84         73.78         5.41 o
   4   0  14        164.32        181.13         8.65 o
   5   0  14          0.09          0.85         4.65 o
  -5   1  14         19.51         31.87         9.31 o
  -4   1  14          4.15          1.89         2.05 o
  -3   1  14        104.38         98.31         6.03 o
  -2   1  14         20.90         24.60         3.71 o
  -1   1  14        882.05        870.03        18.51 o
   0   1  14        668.14        653.21        16.94 o
   1   1  14        882.41        886.13        18.52 o
   2   1  14         20.80         19.70         3.44 o
   3   1  14        104.66         87.12         5.60 o
   4   1  14          4.15          3.39         2.84 o
   5   1  14         19.43         25.72         5.40 o
  -5   2  14         29.70         32.66         5.75 o
  -4   2  14         29.04         24.02         5.03 o
  -3   2  14        267.83        221.28        11.61 o
  -2   2  14       1095.60       1060.61        28.34 o
  -1   2  14        768.57        779.91        21.64 o
   0   2  14          3.04          3.79         1.46 o
   1   2  14        768.29        729.01        34.26 o
   2   2  14       1094.70       1097.88        22.35 o
   3   2  14        268.17        237.84         9.26 o
   4   2  14         29.06         26.96         7.52 o
   5   2  14         29.71         28.28         5.59 o
  -5   3  14         35.60         31.12         5.75 o
  -4   3  14        305.10        294.29        14.80 o
  -3   3  14          6.47         11.64         3.80 o
  -2   3  14        143.47        135.16         8.60 o
  -1   3  14        229.32        226.06        11.28 o
   0   3  14          4.30          5.23         2.27 o
   1   3  14        229.01        241.73         8.34 o
   2   3  14        144.23        139.62         6.61 o
   3   3  14          6.56         15.28         2.72 o
   4   3  14        305.39        282.03        13.96 o
   5   3  14         35.60         33.71         6.17 o
  -5   4  14         37.27         39.91         7.44 o
  -4   4  14        151.36        153.74        10.88 o
  -3   4  14        383.73        371.41        19.16 o
  -2   4  14         99.34         94.31        10.74 o
  -1   4  14        115.54         96.53         7.34 o
   0   4  14         81.86         73.33         3.61 o
   1   4  14        115.79        103.11         4.69 o
   2   4  14         99.78         98.41         6.49 o
   3   4  14        384.30        385.83        15.39 o
   4   4  14        151.95        150.56        16.29 o
   5   4  14         37.20         41.44         5.94 o
  -5   5  14          7.26          3.47         4.17 o
  -4   5  14        100.74         95.14         8.71 o
  -3   5  14        253.17        285.70        14.04 o
  -2   5  14        146.07        140.20         8.99 o
  -1   5  14         44.63         40.99         3.76 o
   0   5  14          7.03          8.08         2.64 o
   1   5  14         44.58         42.85         5.24 o
   2   5  14        145.64        145.48         7.07 o
   3   5  14        252.82        272.22        10.89 o
   4   5  14        100.37        102.40         7.17 o
   5   5  14          7.27          4.93         4.37 o
  -5   6  14         13.77         16.20         6.80 o
  -4   6  14        129.66        139.54        10.34 o
  -3   6  14         84.91         76.76        10.20 o
  -2   6  14        430.89        436.66        16.84 o
  -1   6  14        868.26        901.02        18.91 o
   0   6  14        167.38        154.03         7.70 o
   1   6  14        866.33        924.23        19.08 o
   2   6  14        430.85        424.61        12.99 o
   3   6  14         84.29         73.17         5.73 o
   4   6  14        130.25        131.65        10.69 o
   5   6  14         13.74         21.71         4.84 o
  -5   7  14         56.84         44.15         7.33 o
  -4   7  14         62.31         85.42        17.90 o
  -3   7  14         20.45         22.87         6.45 o
  -2   7  14        119.51        109.99         9.49 o
  -1   7  14        207.20        207.33         7.79 o
   0   7  14        141.36        125.82         5.21 o
   1   7  14        207.25        198.48         7.91 o
   2   7  14        119.36        122.31         6.71 o
   3   7  14         20.71         27.64         6.40 o
   4   7  14         62.56         69.21         6.18 o
   5   7  14         56.51         47.76         7.16 o
  -5   8  14         41.35         45.98         7.19 o
  -4   8  14        191.36        184.33        12.40 o
  -3   8  14         35.01         31.38         5.40 o
  -2   8  14        102.38         84.32         7.70 o
  -1   8  14        117.08        101.65         5.73 o
   0   8  14        241.52        237.41        10.54 o
   1   8  14        117.12        103.64         4.90 o
   2   8  14        102.30        104.22         6.23 o
   3   8  14         34.89         34.21         4.79 o
   4   8  14        190.62        198.75         9.81 o
   5   8  14         41.63         40.58         7.02 o
  -5   9  14         21.11         21.39         8.41 o
  -4   9  14         76.54         94.36         8.86 o
  -3   9  14         27.80         31.78         7.16 o
  -2   9  14         14.64         12.95         4.03 o
  -1   9  14         74.29         86.11         5.37 o
   0   9  14        186.14        182.54         8.06 o
   1   9  14         74.17         89.11         8.96 o
   2   9  14         14.54         13.74         4.93 o
   3   9  14         27.97         24.40         4.06 o
   4   9  14         77.60         79.56         6.42 o
   5   9  14         20.90         21.26         5.62 o
  -4  10  14        121.65        133.11        10.63 o
  -3  10  14          2.36          4.01         3.16 o
  -2  10  14        320.97        326.87        15.32 o
  -1  10  14        391.30        394.24        12.19 o
   0  10  14         29.61         25.66         3.08 o
   1  10  14        391.05        382.75        12.12 o
   2  10  14        321.37        332.60        12.90 o
   3  10  14          2.46          2.98         2.34 o
   4  10  14        121.79        118.63        18.26 o
  -4  11  14         31.22         35.73        12.71 o
  -3  11  14         23.51         26.39         5.55 o
  -2  11  14         72.75         68.90         7.34 o
  -1  11  14        175.19        186.43         8.72 o
   0  11  14        320.38        373.14        11.46 o
   1  11  14        174.65        175.12         9.54 o
   2  11  14         72.51         62.42         5.25 o
   3  11  14         23.25         23.25         3.89 o
   4  11  14         31.17         21.62         4.83 o
  -4  12  14         11.86         13.07        11.10 o
  -3  12  14         50.99         45.49         7.14 o
  -2  12  14        278.81        286.70        14.81 o
  -1  12  14          7.49         13.56         4.21 o
   0  12  14        171.34        195.95         8.71 o
   1  12  14          7.45         10.75         4.22 o
   2  12  14        279.31        288.05        11.29 o
   3  12  14         50.95         46.82         4.78 o
   4  12  14         11.96         10.92         3.55 o
  -4  13  14         50.77         64.53        13.43 o
  -3  13  14         31.84         40.75         7.33 o
  -2  13  14          0.86          4.17         2.90 o
  -1  13  14         90.67         97.03         5.95 o
   0  13  14         19.27         18.31         3.46 o
   1  13  14         90.63         89.44         6.09 o
   2  13  14          0.85         -0.08         2.32 o
   3  13  14         31.93         35.51         6.36 o
   4  13  14         50.57         58.10         8.59 o
  -3  14  14         49.82         64.24         9.13 o
  -2  14  14         91.61        122.22         9.58 o
  -1  14  14         86.32         79.57         7.13 o
   0  14  14        122.64        140.67         7.51 o
   1  14  14         86.91         73.23         5.72 o
   2  14  14         91.42        105.54         6.99 o
   3  14  14         49.98         58.52        17.55 o
  -3  15  14          3.37          8.40         4.48 o
  -2  15  14         91.19        119.67        12.71 o
  -1  15  14        109.91        110.83         8.16 o
   0  15  14         37.36         32.33         7.45 o
   1  15  14        109.92        108.82         6.95 o
   2  15  14         90.96         98.11         8.51 o
   3  15  14          3.30         14.21         3.61 o
  -3  16  14          6.12         10.38         8.24 o
  -2  16  14         22.96         33.66         9.67 o
  -1  16  14        147.91        156.08        23.63 o
   0  16  14         18.20         21.70         4.37 o
   1  16  14        147.71        144.09         8.15 o
   2  16  14         22.92         39.67         8.06 o
   3  16  14          6.21          4.97         3.26 o
  -2  17  14          5.72          9.67         7.88 o
  -1  17  14         10.92         11.20         3.70 o
   0  17  14          9.80          8.45         4.30 o
   1  17  14         11.03         21.40         4.61 o
   2  17  14          5.71         10.72         4.05 o
  -1  18  14          1.89          3.39         5.55 o
   0  18  14         10.87         18.59         4.47 o
   1  18  14          1.87          4.64         2.98 o
   0  19  14          0.40         -0.54         3.40 o
   1   0  15        236.23        217.83         8.17 o
   2   0  15       1402.76       1471.72        28.42 o
   3   0  15       1050.87        994.74        36.11 o
   4   0  15          0.24          2.87         2.20 o
   5   0  15         21.65         18.98         8.24 o
  -5   1  15         51.89         59.80        12.89 o
  -4   1  15         24.91         27.54         4.48 o
  -3   1  15        121.86        110.31        12.15 o
  -2   1  15       1005.32        939.14        26.94 o
  -1   1  15       1514.01       1616.21        45.93 o
   0   1  15         21.29         19.03         2.95 o
   1   1  15       1511.72       1566.16        34.51 o
   2   1  15       1004.29        965.36        21.01 o
   3   1  15        121.73        124.55         6.83 o
   4   1  15         24.76         39.92         6.62 o
   5   1  15         51.82         52.17         6.72 o
  -5   2  15         55.33         54.07        13.25 o
  -4   2  15        105.23        105.84         8.67 o
  -3   2  15         82.60         75.02         7.19 o
  -2   2  15        579.91        539.50        18.60 o
  -1   2  15        319.83        297.24        25.06 o
   0   2  15         16.22         15.76         2.15 o
   1   2  15        319.55        319.21        12.18 o
   2   2  15        580.17        558.75        14.66 o
   3   2  15         82.23         80.73         6.88 o
   4   2  15        105.50         86.72         7.84 o
   5   2  15         55.47         52.66         6.40 o
  -5   3  15         80.21         99.52        13.96 o
  -4   3  15         38.65         36.99         6.54 o
  -3   3  15        137.20        153.66         9.87 o
  -2   3  15         88.20         78.54         6.82 o
  -1   3  15         24.52         19.46         4.05 o
   0   3  15        399.69        377.62         8.88 o
   1   3  15         24.45         19.39         3.29 o
   2   3  15         88.67         91.88         5.61 o
   3   3  15        137.18        125.80         7.48 o
   4   3  15         38.52         34.78         6.20 o
   5   3  15         80.10         82.68         8.41 o
  -5   4  15         17.10         21.05         5.36 o
  -4   4  15         33.80         40.53         6.71 o
  -3   4  15        627.03        617.56        21.89 o
  -2   4  15         19.91         12.53         3.61 o
  -1   4  15        166.89        149.54         8.86 o
   0   4  15          8.09         12.24         2.02 o
   1   4  15        167.00        151.79         5.84 o
   2   4  15         20.37         15.73         2.83 o
   3   4  15        627.34        639.13        31.87 o
   4   4  15         33.64         34.48         5.50 o
   5   4  15         17.00         22.97         4.82 o
  -5   5  15         26.78         18.99         5.36 o
  -4   5  15         58.25         62.93         7.64 o
  -3   5  15        212.48        181.96        11.25 o
  -2   5  15        429.56        418.68        16.71 o
  -1   5  15        371.29        351.34        14.43 o
   0   5  15         15.90         18.69         2.49 o
   1   5  15        371.14        361.77         9.41 o
   2   5  15        428.98        434.11        14.13 o
   3   5  15        211.49        180.14         9.01 o
   4   5  15         58.69         61.25         6.07 o
   5   5  15         27.00         21.00         4.40 o
  -5   6  15         45.86         55.61         9.85 o
  -4   6  15         36.79         40.10         6.57 o
  -3   6  15        184.98        155.30        32.05 o
  -2   6  15         31.08         21.27         4.54 o
  -1   6  15          9.28         11.87         5.01 o
   0   6  15          2.08          0.93         1.60 o
   1   6  15          9.19         10.71         2.35 o
   2   6  15         31.09         30.01         4.25 o
   3   6  15        184.48        181.85         8.93 o
   4   6  15         36.79         31.41         9.73 o
   5   6  15         45.67         48.74         7.02 o
  -5   7  15        134.55        156.85        12.38 o
  -4   7  15         39.49         31.86        10.03 o
  -3   7  15        148.25        152.05        20.41 o
  -2   7  15        177.65        159.72        10.25 o
  -1   7  15        530.61        489.10        18.10 o
   0   7  15          1.61          1.98         1.58 o
   1   7  15        529.79        555.77        13.85 o
   2   7  15        177.59        162.95         7.84 o
   3   7  15        148.88        146.35         8.08 o
   4   7  15         39.41         31.19         4.86 o
   5   7  15        134.58        143.42        13.80 o
  -5   8  15          4.12          0.91         3.76 o
  -4   8  15          1.08         -0.82         2.65 o
  -3   8  15         39.47         36.75         6.42 o
  -2   8  15         57.20         53.38         6.17 o
  -1   8  15        125.66        122.54         8.48 o
   0   8  15         19.67         14.82         2.40 o
   1   8  15        125.71        123.97        12.20 o
   2   8  15         57.60         62.19         5.18 o
   3   8  15         39.20         52.78         5.58 o
   4   8  15          1.10          0.43         3.78 o
   5   8  15          4.11          5.71        12.71 o
  -4   9  15         10.35         12.35         4.30 o
  -3   9  15         79.10         91.88         8.60 o
  -2   9  15          8.45          2.15         2.53 o
  -1   9  15        278.68        285.60        13.29 o
   0   9  15        357.20        368.75         9.70 o
   1   9  15        279.14        296.08        10.28 o
   2   9  15          8.48          4.00         2.38 o
   3   9  15         79.31         73.44         5.92 o
   4   9  15         10.26         11.36         3.50 o
  -4  10  15         60.37         67.25        10.20 o
  -3  10  15         20.05         29.94         5.66 o
  -2  10  15         14.29         10.12         4.13 o
  -1  10  15        188.66        179.09         8.11 o
   0  10  15        454.91        444.63        12.99 o
   1  10  15        188.55        171.73         7.96 o
   2  10  15         14.38         18.41         3.58 o
   3  10  15         20.05         23.57         4.11 o
   4  10  15         60.80         57.43         8.06 o
  -4  11  15         24.00         37.82         6.88 o
  -3  11  15         10.18          9.48         6.45 o
  -2  11  15        205.11        214.77        30.79 o
  -1  11  15         51.37         56.18         4.63 o
   0  11  15        128.79        118.45         7.74 o
   1  11  15         51.29         59.74         5.00 o
   2  11  15        205.08        191.92         9.08 o
   3  11  15         10.29         20.02         3.72 o
   4  11  15         23.87         22.16         4.97 o
  -4  12  15         59.31         76.87         9.49 o
  -3  12  15         44.00         46.26         7.44 o
  -2  12  15        118.55        118.75        14.86 o
  -1  12  15        105.72        122.44         9.87 o
   0  12  15         49.89         43.34         5.30 o
   1  12  15        105.32        118.66         7.06 o
   2  12  15        118.68        110.90         8.72 o
   3  12  15         44.04         44.67         4.67 o
   4  12  15         59.46         78.41         8.14 o
  -4  13  15         13.00          7.94         5.73 o
  -3  13  15         11.35         23.05         5.55 o
  -2  13  15         39.69         54.41         7.39 o
  -1  13  15         20.04         15.28         3.15 o
   0  13  15         64.33         53.73         5.90 o
   1  13  15         20.03         19.43         3.35 o
   2  13  15         40.21         45.01         4.95 o
   3  13  15         11.47         11.94        10.03 o
   4  13  15         12.92         10.04         4.09 o
  -3  14  15         80.28         81.46         8.92 o
  -2  14  15          8.64         14.02         6.62 o
  -1  14  15         90.56        103.78        13.79 o
   0  14  15        109.30         96.99        10.92 o
   1  14  15         90.42        102.60         6.80 o
   2  14  15          8.62         17.11         3.43 o
   3  14  15         80.12         77.09         7.48 o
  -3  15  15        108.25        116.13        10.45 o
  -2  15  15         20.51         26.44         6.62 o
  -1  15  15        147.49        161.19        11.82 o
   0  15  15          0.39          5.88         2.84 o
   1  15  15        147.36        154.84         8.39 o
   2  15  15         20.46         20.12         4.37 o
   3  15  15        108.39        137.07        10.57 o
  -2  16  15         99.19         99.54        13.96 o
  -1  16  15         45.64         55.09         6.23 o
   0  16  15         11.74         14.03         3.77 o
   1  16  15         45.66         52.20         7.28 o
   2  16  15         98.98        102.40        12.71 o
  -2  17  15         11.94         17.90         9.31 o
  -1  17  15         55.98         71.84         7.70 o
   0  17  15          1.49          0.86         2.98 o
   1  17  15         55.99         50.19         5.36 o
   2  17  15         11.82         18.63        13.07 o
  -1  18  15         28.82         60.94        15.04 o
   0  18  15          4.30          4.94         2.98 o
   1  18  15         29.06         34.85         5.75 o
   0   0  16        870.77        845.39        34.02 o
   1   0  16          0.00          1.82         1.95 o
   2   0  16         45.82         48.29         4.41 o
   3   0  16        611.32        633.93        20.63 o
   4   0  16         48.36         48.53         8.57 o
   5   0  16          0.83          5.73         6.09 o
  -5   1  16         37.63         39.39        10.74 o
  -4   1  16        522.69        534.97        20.69 o
  -3   1  16        194.26        170.68         8.33 o
  -2   1  16         50.49         43.40         4.22 o
  -1   1  16        286.71        279.78         9.57 o
   0   1  16         44.43         42.97         5.69 o
   1   1  16        286.30        292.96        12.47 o
   2   1  16         50.36         47.18         4.29 o
   3   1  16        194.07        173.62         8.31 o
   4   1  16        521.01        524.23        20.47 o
   5   1  16         37.33         43.14         7.09 o
  -5   2  16        103.11        113.51        15.40 o
  -4   2  16         22.39         21.53         8.59 o
  -3   2  16        246.12        239.89        12.59 o
  -2   2  16        140.90        111.06        13.07 o
  -1   2  16         81.71         79.32         6.58 o
   0   2  16          0.53          2.35         2.91 o
   1   2  16         81.55         85.86         5.22 o
   2   2  16        141.07        113.78         6.23 o
   3   2  16        245.93        246.82         9.71 o
   4   2  16         22.43         17.90         6.45 o
   5   2  16        103.29        117.59         9.72 o
  -5   3  16         14.25         11.68         5.55 o
  -4   3  16         76.96         76.63         8.05 o
  -3   3  16        223.04        217.89        12.01 o
  -2   3  16        604.82        602.04        20.50 o
  -1   3  16          7.05          8.79         3.26 o
   0   3  16        122.27        141.51         6.29 o
   1   3  16          7.13          9.18         2.18 o
   2   3  16        605.42        596.06        15.55 o
   3   3  16        222.92        200.78        11.21 o
   4   3  16         77.35         73.83        13.07 o
   5   3  16         14.25         15.61         4.17 o
  -5   4  16         61.19         66.57         8.13 o
  -4   4  16         57.66         55.89         7.28 o
  -3   4  16        189.02        178.16        11.13 o
  -2   4  16        174.02        143.83         9.49 o
  -1   4  16         56.10         54.46         5.81 o
   0   4  16        637.44        676.02        20.89 o
   1   4  16         56.16         48.55         3.77 o
   2   4  16        173.34        156.70         7.78 o
   3   4  16        189.19        180.04        10.70 o
   4   4  16         58.01         65.48         6.68 o
   5   4  16         61.09         71.97         6.94 o
  -5   5  16          2.65          4.29         5.01 o
  -4   5  16        119.19        117.48         9.69 o
  -3   5  16         55.54         66.37         7.21 o
  -2   5  16        510.14        485.58        18.46 o
  -1   5  16        558.94        527.47        18.48 o
   0   5  16        541.66        563.15        14.22 o
   1   5  16        558.27        529.90        12.22 o
   2   5  16        508.41        501.25        14.70 o
   3   5  16         55.41         55.74         5.56 o
   4   5  16        118.99        128.07         8.25 o
   5   5  16          2.59          5.10         2.98 o
  -5   6  16         23.71         23.08         5.15 o
  -4   6  16         43.30         46.96         7.47 o
  -3   6  16         20.77         23.02         9.85 o
  -2   6  16         67.98         63.33         6.58 o
  -1   6  16         36.88         35.67         8.59 o
   0   6  16        993.13       1009.11        21.25 o
   1   6  16         36.72         41.98         6.46 o
   2   6  16         68.06         62.64         5.29 o
   3   6  16         20.86         23.01         4.08 o
   4   6  16         43.53         39.81         8.96 o
   5   6  16         23.63         22.84         4.39 o
  -5   7  16         15.26         10.16         4.55 o
  -4   7  16         98.45         96.84         9.07 o
  -3   7  16         82.87         88.56        17.37 o
  -2   7  16         66.74         61.56         6.45 o
  -1   7  16       1014.95        927.15        84.50 o
   0   7  16        910.22        931.64        23.98 o
   1   7  16       1015.02       1108.48        26.65 o
   2   7  16         66.63         62.25         5.37 o
   3   7  16         82.27         83.71         6.28 o
   4   7  16         98.32         81.14         7.88 o
   5   7  16         15.19         14.85         3.25 o
  -4   8  16        128.22        153.12        19.34 o
  -3   8  16         75.85         77.65         7.80 o
  -2   8  16         11.11         16.83         4.30 o
  -1   8  16        164.81        140.66        16.65 o
   0   8  16        523.05        482.39        13.64 o
   1   8  16        163.82        162.43         8.60 o
   2   8  16         11.01         11.79         4.14 o
   3   8  16         76.39         79.23         8.12 o
   4   8  16        128.79        131.87        11.33 o
  -4   9  16         35.38         32.99         7.16 o
  -3   9  16        118.31        103.80         9.11 o
  -2   9  16         19.91         18.35         4.22 o
  -1   9  16         40.03         38.42         8.24 o
   0   9  16         61.59         65.19         5.14 o
   1   9  16         39.48         29.55         6.54 o
   2   9  16         19.78         20.01         3.79 o
   3   9  16        117.78         97.53         6.72 o
   4   9  16         35.33         38.59         6.73 o
  -4  10  16         55.67         55.54         7.33 o
  -3  10  16          6.54          4.30         3.54 o
  -2  10  16          6.28          3.94         3.16 o
  -1  10  16         57.43         56.51         6.62 o
   0  10  16          9.68         10.92         2.57 o
   1  10  16         57.63         51.90         4.79 o
   2  10  16          6.29          7.44         2.60 o
   3  10  16          6.66          6.52         2.52 o
   4  10  16         55.59         62.76         5.70 o
  -4  11  16          8.71         13.32         4.22 o
  -3  11  16          0.12         -1.65         3.22 o
  -2  11  16          6.33          5.63         3.66 o
  -1  11  16        120.19        127.58         9.36 o
   0  11  16        387.20        372.54        14.94 o
   1  11  16        120.33        109.98         6.56 o
   2  11  16          6.29         10.71         3.54 o
   3  11  16          0.11          2.19         2.28 o
   4  11  16          8.67         20.09         6.98 o
  -4  12  16         17.18         23.77         5.16 o
  -3  12  16        101.84        115.39        12.89 o
  -2  12  16          4.95          5.22         3.61 o
  -1  12  16         85.50         81.60         7.44 o
   0  12  16          0.44          0.92         2.17 o
   1  12  16         84.49         67.84         6.21 o
   2  12  16          4.89          7.68         2.85 o
   3  12  16        102.37        114.99        12.33 o
   4  12  16         17.26         22.55         7.34 o
  -3  13  16         72.69         83.21        10.92 o
  -2  13  16         88.85         86.88         8.41 o
  -1  13  16        101.86         90.23        12.17 o
   0  13  16         15.67         13.55         3.70 o
   1  13  16        102.14        108.79         6.98 o
   2  13  16         89.01         89.87         6.61 o
   3  13  16         72.70         74.08         7.75 o
  -3  14  16        165.75        210.56        13.90 o
  -2  14  16         77.63         86.95         9.49 o
  -1  14  16         87.90         92.74        12.17 o
   0  14  16         37.88         57.51         8.24 o
   1  14  16         88.22         97.68         6.62 o
   2  14  16         77.77         89.73         6.34 o
   3  14  16        165.66        190.63        12.54 o
  -2  15  16         30.29         24.71         8.59 o
  -1  15  16        156.82        152.89        16.11 o
   0  15  16         55.07         59.56         6.52 o
   1  15  16        156.54        176.11         9.00 o
   2  15  16         30.27         36.64         5.85 o
  -2  16  16         13.69         15.40         7.88 o
  -1  16  16         30.66         41.89        10.38 o
   0  16  16         26.89         37.68         5.85 o
   1  16  16         30.63         37.20         6.02 o
   2  16  16         13.57         14.26         4.50 o
  -1  17  16         44.53         61.95        12.53 o
   0  17  16         38.71         48.50         6.19 o
   1  17  16         44.58         53.83         7.70 o
   1   0  17        346.04        314.43        10.51 o
   2   0  17        274.24        243.66         9.47 o
   3   0  17        687.17        725.48        23.74 o
   4   0  17        101.15         99.09         8.43 o
   5   0  17        133.41        132.13        16.83 o
  -5   1  17          0.28         -5.01         5.73 o
  -4   1  17        176.90        169.46        11.10 o
  -3   1  17        226.00        205.33         9.35 o
  -2   1  17        146.36        135.04         8.17 o
  -1   1  17        164.44        173.00        10.00 o
   0   1  17         34.56         34.77         5.44 o
   1   1  17        164.30        160.02         8.76 o
   2   1  17        146.35        127.36         6.70 o
   3   1  17        225.79        202.00         9.01 o
   4   1  17        176.69        163.36        11.06 o
   5   1  17          0.29          0.22         2.62 o
  -5   2  17         55.45         46.55        12.17 o
  -4   2  17         31.95         31.73         5.94 o
  -3   2  17        107.00        102.58        13.43 o
  -2   2  17        114.54        115.23         8.61 o
  -1   2  17        133.83        116.03         8.41 o
   0   2  17        517.99        475.87        24.35 o
   1   2  17        133.44        133.33         6.61 o
   2   2  17        114.52        111.58         6.30 o
   3   2  17        107.34         88.12         5.71 o
   4   2  17         32.02         32.93         6.11 o
   5   2  17         55.42         50.72         7.52 o
  -5   3  17         57.55         65.88        14.68 o
  -4   3  17         24.80         24.64         5.56 o
  -3   3  17        160.49        150.47        10.23 o
  -2   3  17        117.54        108.59         8.34 o
  -1   3  17        270.27        238.77        12.01 o
   0   3  17          7.81          4.35         5.91 o
   1   3  17        269.69        240.64        11.73 o
   2   3  17        118.01        106.94         6.17 o
   3   3  17        160.64        151.45         9.98 o
   4   3  17         24.83         23.35         5.04 o
   5   3  17         57.48         58.10         7.15 o
  -5   4  17        101.28        105.11         9.79 o
  -4   4  17         67.31         57.94         7.35 o
  -3   4  17        123.46        112.79         8.85 o
  -2   4  17         51.95         46.24         6.27 o
  -1   4  17         19.00         24.15         4.79 o
   0   4  17        751.19        743.50        22.78 o
   1   4  17         18.64         24.12         3.19 o
   2   4  17         51.83         49.59         4.19 o
   3   4  17        123.55        103.94         7.06 o
   4   4  17         67.43         64.35         6.35 o
   5   4  17        100.81        111.33         8.50 o
  -4   5  17         89.86         90.51        11.64 o
  -3   5  17          4.73          1.79         2.90 o
  -2   5  17         32.16         34.84         6.98 o
  -1   5  17        227.34        229.53        11.90 o
   0   5  17         38.49         33.86         5.30 o
   1   5  17        226.81        229.34        12.61 o
   2   5  17         32.18         33.18         3.78 o
   3   5  17          4.76          7.36         2.73 o
   4   5  17         89.67         95.65         8.45 o
  -4   6  17         39.46         41.12         7.21 o
  -3   6  17         23.49         23.58         4.99 o
  -2   6  17        108.91        108.04         8.60 o
  -1   6  17        972.10       1018.55        28.86 o
   0   6  17         79.40         63.56         6.42 o
   1   6  17        971.70       1011.79        18.93 o
   2   6  17        109.37        107.01         6.66 o
   3   6  17         23.44         24.59         4.16 o
   4   6  17         39.59         51.47         6.27 o
  -4   7  17         64.91         74.11        11.46 o
  -3   7  17        138.97        138.19        15.22 o
  -2   7  17        203.59        197.15        11.77 o
  -1   7  17        802.79        801.26        31.87 o
   0   7  17        104.45         87.37         5.48 o
   1   7  17        801.58        831.42        18.73 o
   2   7  17        203.86        188.73         8.94 o
   3   7  17        138.87        142.55         8.25 o
   4   7  17         65.53         63.94         6.11 o
  -4   8  17         35.97         50.54         7.97 o
  -3   8  17         27.46         33.29         7.88 o
  -2   8  17         21.23         21.71         6.62 o
  -1   8  17         64.18         71.40         6.93 o
   0   8  17        308.45        303.12        10.61 o
   1   8  17         64.65         66.12         8.55 o
   2   8  17         20.93         21.37         3.89 o
   3   8  17         27.32         23.99         4.24 o
   4   8  17         36.08         34.53         5.02 o
  -4   9  17         12.46         13.83         8.06 o
  -3   9  17         16.91         22.28         5.19 o
  -2   9  17         48.57         40.68         6.58 o
  -1   9  17        229.78        226.43        12.52 o
   0   9  17         33.28         44.42         3.84 o
   1   9  17        229.10        215.08        10.74 o
   2   9  17         48.30         47.35         5.05 o
   3   9  17         17.01         21.43         3.78 o
   4   9  17         12.47         13.35         3.50 o
  -4  10  17        124.03        128.87        10.88 o
  -3  10  17         22.16         16.96         5.04 o
  -2  10  17        105.59        101.14         8.71 o
  -1  10  17         12.30         11.48         3.94 o
   0  10  17         57.94         65.30         6.02 o
   1  10  17         12.41         11.91         3.00 o
   2  10  17        105.59        100.59         6.77 o
   3  10  17         22.39         20.49         4.03 o
   4  10  17        123.91        128.73         8.17 o
  -4  11  17         12.74         10.03         3.80 o
  -3  11  17         60.04         66.96         7.33 o
  -2  11  17         72.60         77.88         8.23 o
  -1  11  17         11.12         14.56         4.17 o
   0  11  17         14.78         13.71         3.36 o
   1  11  17         11.20         13.28         3.21 o
   2  11  17         72.74         81.40         6.16 o
   3  11  17         60.04         69.22         6.12 o
   4  11  17         12.79         14.11         3.61 o
  -3  12  17         20.38         18.58         7.70 o
  -2  12  17         52.47         45.29         9.31 o
  -1  12  17         50.56         52.45         6.61 o
   0  12  17         17.54         22.58         5.55 o
   1  12  17         50.95         56.73         9.49 o
   2  12  17         52.73         47.85         5.20 o
   3  12  17         20.45         27.73         4.84 o
  -3  13  17         24.81         31.06         6.45 o
  -2  13  17         75.81         84.60         8.31 o
  -1  13  17         51.29         50.49        11.10 o
   0  13  17          9.46          9.54         2.85 o
   1  13  17         50.96         61.99         6.61 o
   2  13  17         75.96         96.25         6.78 o
   3  13  17         24.95         45.47         9.49 o
  -3  14  17         27.59         35.91         6.97 o
  -2  14  17         13.03         23.27         9.31 o
  -1  14  17         25.47         13.61         7.16 o
   0  14  17         75.81         76.91         6.80 o
   1  14  17         25.41         30.22         5.91 o
   2  14  17         13.03         20.78         4.00 o
   3  14  17         27.57         40.84         6.40 o
  -2  15  17         72.70         79.85        12.53 o
  -1  15  17        116.09        130.34        15.40 o
   0  15  17         31.50         27.53         6.98 o
   1  15  17        116.23        150.01         9.88 o
   2  15  17         72.58         92.25         6.65 o
  -1  16  17         54.99         46.91        11.10 o
   0  16  17         93.91        120.80        11.10 o
   1  16  17         54.99         67.64         9.49 o
   0  17  17         29.60         29.00         9.31 o
   0   0  18        133.42        138.93        12.89 o
   1   0  18         13.66         11.75         2.86 o
   2   0  18        309.37        280.94        10.45 o
   3   0  18          4.74         10.27         3.23 o
   4   0  18        168.23        141.89        10.41 o
  -4   1  18          9.11         10.77         3.77 o
  -3   1  18         88.92         71.55         7.83 o
  -2   1  18        104.36        107.65         8.23 o
  -1   1  18        315.77        294.59        13.67 o
   0   1  18         69.17         60.92         6.33 o
   1   1  18        315.37        314.73        31.15 o
   2   1  18        104.40        101.65         7.01 o
   3   1  18         88.65         80.55         5.77 o
   4   1  18          9.30          7.98         3.44 o
  -4   2  18        197.89        193.78        12.44 o
  -3   2  18        115.13        126.60         9.47 o
  -2   2  18        147.46        135.96        14.32 o
  -1   2  18        231.27        218.18        11.77 o
   0   2  18         36.50         36.18         5.95 o
   1   2  18        231.63        233.49        10.22 o
   2   2  18        147.37        125.34         6.77 o
   3   2  18        115.57        127.35         7.09 o
   4   2  18        198.41        187.38        11.72 o
  -4   3  18        138.89        155.46        11.21 o
  -3   3  18         87.04         83.27         7.80 o
  -2   3  18         47.91         34.43         6.01 o
  -1   3  18        104.12         89.89         7.69 o
   0   3  18         13.27         14.67         4.65 o
   1   3  18        103.81        101.51         5.16 o
   2   3  18         47.70         29.63         4.82 o
   3   3  18         87.22         85.99         7.40 o
   4   3  18        139.02        172.79        11.16 o
  -4   4  18        109.29        114.47        10.09 o
  -3   4  18         25.50         22.57         4.73 o
  -2   4  18         46.24         41.19         6.33 o
  -1   4  18        251.98        259.87        13.04 o
   0   4  18        731.59        678.49        71.43 o
   1   4  18        253.29        243.80         8.04 o
   2   4  18         46.31         41.95         3.81 o
   3   4  18         25.66         26.05         4.47 o
   4   4  18        109.28        109.82         9.09 o
  -4   5  18        135.71        146.40        10.92 o
  -3   5  18         98.73         92.49         8.46 o
  -2   5  18        193.93        166.03        12.35 o
  -1   5  18        608.68        594.75        21.01 o
   0   5  18         18.06         12.22         5.01 o
   1   5  18        609.37        619.00        22.33 o
   2   5  18        193.57        188.61         8.80 o
   3   5  18         99.53        100.25         6.84 o
   4   5  18        136.03        158.65        11.89 o
  -4   6  18          8.89          8.43         5.01 o
  -3   6  18        107.70        101.64        14.68 o
  -2   6  18         75.59         71.12         7.21 o
  -1   6  18         56.70         53.53        10.03 o
   0   6  18        185.87        184.30        10.76 o
   1   6  18         56.73         56.29         5.30 o
   2   6  18         75.72         68.53         5.48 o
   3   6  18        107.77         98.08         6.97 o
   4   6  18          8.92         11.65         3.76 o
  -4   7  18          4.23          8.27         4.03 o
  -3   7  18         10.00          9.62         6.09 o
  -2   7  18         42.65         39.80         6.58 o
  -1   7  18          3.59          1.15         2.40 o
   0   7  18          0.87          3.38         2.58 o
   1   7  18          3.64          5.63         1.97 o
   2   7  18         42.49         45.83         6.75 o
   3   7  18         10.00          9.82         2.87 o
   4   7  18          4.19          8.04         3.44 o
  -4   8  18         12.14         10.56         3.80 o
  -3   8  18         12.57         15.89         4.38 o
  -2   8  18         56.49         44.13         6.93 o
  -1   8  18        207.60        202.88        24.89 o
   0   8  18        109.05        106.58        15.75 o
   1   8  18        208.27        206.07        19.34 o
   2   8  18         56.44         58.61         5.46 o
   3   8  18         12.70         11.95         7.23 o
   4   8  18         11.98         11.21         3.59 o
  -4   9  18         58.41         59.10        19.87 o
  -3   9  18         35.47         40.89         7.34 o
  -2   9  18         34.54         38.30         6.31 o
  -1   9  18        214.07        237.06        27.75 o
   0   9  18        384.35        396.88        16.65 o
   1   9  18        213.17        198.73        13.96 o
   2   9  18         34.36         47.94         5.10 o
   3   9  18         35.63         47.18         5.37 o
   4   9  18         58.75         64.08         6.02 o
  -3  10  18         83.98         86.99         8.48 o
  -2  10  18          9.45         12.72         3.87 o
  -1  10  18         36.59         33.04         6.80 o
   0  10  18        236.57        222.36        17.90 o
   1  10  18         36.50         42.29         5.91 o
   2  10  18          9.45          7.08         3.53 o
   3  10  18         84.38         80.92         6.42 o
  -3  11  18        165.43        182.25        12.53 o
  -2  11  18         17.60         24.59         5.08 o
  -1  11  18         34.56         24.75         5.49 o
   0  11  18         95.30         96.68        12.17 o
   1  11  18         34.57         40.08        13.07 o
   2  11  18         17.65         24.61         3.97 o
   3  11  18        165.49        198.20        10.04 o
  -3  12  18         66.49         73.36         9.13 o
  -2  12  18         58.28         71.88         8.51 o
  -1  12  18        154.19        148.95        15.75 o
   0  12  18         16.41         22.20         8.24 o
   1  12  18        153.89        126.75        12.17 o
   2  12  18         58.18         67.25         5.94 o
   3  12  18         66.48         74.34         9.99 o
  -3  13  18         32.42         30.02         5.81 o
  -2  13  18         20.11         19.34         5.06 o
  -1  13  18          9.16          7.52         5.73 o
   0  13  18         17.15         20.77         8.24 o
   1  13  18          9.10          5.87         4.12 o
   2  13  18         20.08         17.90         3.69 o
   3  13  18         32.38         45.56         6.80 o
  -2  14  18         11.57         10.74         6.80 o
  -1  14  18         78.53         76.98        12.53 o
   0  14  18          2.12          4.65         6.09 o
   1  14  18         78.46         89.06        13.07 o
   2  14  18         11.46         17.56         6.59 o
  -1  15  18         58.44         47.98        11.82 o
   0  15  18        163.79        182.97        17.90 o
   1  15  18         58.28         70.15         6.87 o
   0  16  18          2.91          5.01         5.73 o
   1   0  19        180.09        179.39        15.40 o
   2   0  19         15.96         19.34         3.26 o
   3   0  19         64.29         67.73         5.41 o
   4   0  19          0.70          8.24         6.45 o
  -4   1  19        108.04        112.43        15.40 o
  -3   1  19         28.85         28.59         5.75 o
  -2   1  19         55.88         49.24         6.45 o
  -1   1  19          0.67          2.57         2.84 o
   0   1  19          8.56          8.65         3.10 o
   1   1  19          0.66         -0.24         2.40 o
   2   1  19         56.15         47.60         7.25 o
   3   1  19         28.87         30.15         5.59 o
   4   1  19        107.64        105.77        11.82 o
  -4   2  19         76.29         81.56         8.17 o
  -3   2  19         67.23         58.89         6.96 o
  -2   2  19         85.88         88.49         7.84 o
  -1   2  19         80.48         81.07         7.44 o
   0   2  19         54.29         51.03         6.08 o
   1   2  19         80.92         75.54         7.04 o
   2   2  19         86.22         79.83         7.77 o
   3   2  19         67.28         76.54         7.23 o
   4   2  19         76.40         76.95         9.85 o
  -4   3  19        176.23        189.53        12.63 o
  -3   3  19         37.79         43.48         7.08 o
  -2   3  19        177.30        186.84        11.39 o
  -1   3  19        126.43        119.10        10.56 o
   0   3  19        215.58        238.11        17.55 o
   1   3  19        126.44        125.06         8.85 o
   2   3  19        177.40        173.90        10.56 o
   3   3  19         37.56         41.62         5.63 o
   4   3  19        175.98        207.93        14.32 o
  -4   4  19         25.57         20.97         4.64 o
  -3   4  19          1.61         -2.65         2.65 o
  -2   4  19        267.15        256.05        13.90 o
  -1   4  19        321.15        317.69        17.01 o
   0   4  19          0.60          4.73         3.10 o
   1   4  19        319.99        307.48        34.91 o
   2   4  19        266.64        271.65        10.85 o
   3   4  19          1.66          1.07         2.87 o
   4   4  19         25.55         21.34         4.59 o
  -4   5  19         18.07         23.12         5.44 o
  -3   5  19         18.32         10.28         4.48 o
  -2   5  19         31.82         30.03         5.82 o
  -1   5  19        136.44        117.33         8.96 o
   0   5  19        186.77        174.42        13.07 o
   1   5  19        136.34        129.63         6.69 o
   2   5  19         32.05         34.78         4.69 o
   3   5  19         18.41         21.10         4.34 o
   4   5  19         17.95         21.54         8.96 o
  -4   6  19         63.19         78.77         9.85 o
  -3   6  19         32.71         36.46         6.31 o
  -2   6  19         35.76         36.15         6.20 o
  -1   6  19         50.46         40.71         7.16 o
   0   6  19        462.59        472.43        18.34 o
   1   6  19         50.29         43.08         4.09 o
   2   6  19         35.39         42.68         4.60 o
   3   6  19         32.78         34.77         4.90 o
   4   6  19         63.42         66.31         6.28 o
  -4   7  19         42.59         30.03         7.52 o
  -3   7  19         80.76         79.99         8.24 o
  -2   7  19         21.68         19.51         5.19 o
  -1   7  19         10.28          8.90         3.66 o
   0   7  19        284.60        278.26        15.75 o
   1   7  19         10.36         24.68         5.73 o
   2   7  19         21.34         19.44         3.62 o
   3   7  19         80.64         78.17         7.20 o
   4   7  19         42.40         53.09         6.69 o
  -4   8  19         27.63         28.40         5.76 o
  -3   8  19         15.74         20.09         5.15 o
  -2   8  19         22.03         17.19         4.68 o
  -1   8  19         74.91         86.22        14.14 o
   0   8  19         87.53         94.44         8.59 o
   1   8  19         74.74         85.24        10.20 o
   2   8  19         21.70         22.47         4.00 o
   3   8  19         15.67         13.29         3.43 o
   4   8  19         27.51         32.31         5.14 o
  -3   9  19         26.57         39.17         6.57 o
  -2   9  19         43.85         50.28         8.41 o
  -1   9  19        122.81        144.56        11.82 o
   0   9  19        138.84        136.49         9.49 o
   1   9  19        123.03        119.13        13.25 o
   2   9  19         43.98         38.86         6.46 o
   3   9  19         26.36         22.64         4.25 o
  -3  10  19         56.96         62.09        17.37 o
  -2  10  19         48.97         55.23         7.29 o
  -1  10  19         17.09         25.84         5.19 o
   0  10  19         25.74         25.06         8.24 o
   1  10  19         17.29         24.51         4.63 o
   2  10  19         48.81         53.05         5.30 o
   3  10  19         57.01         57.72         6.68 o
  -3  11  19          7.77         12.68         3.77 o
  -2  11  19         45.93         55.42         7.39 o
  -1  11  19          2.65          0.15         3.18 o
   0  11  19         69.48         63.38        10.74 o
   1  11  19          2.60          0.01         5.55 o
   2  11  19         45.79         46.16         5.12 o
   3  11  19          7.88          9.09         2.83 o
  -2  12  19         41.59         42.74         7.19 o
  -1  12  19         11.61         13.61         7.16 o
   0  12  19         89.02        109.93        13.25 o
   1  12  19         11.54         21.67         4.37 o
   2  12  19         41.94         63.94         6.61 o
  -2  13  19         91.48        112.77        10.38 o
  -1  13  19        137.18        139.29        15.75 o
   0  13  19        131.55        131.77        15.04 o
   1  13  19        136.91        156.12        13.25 o
   2  13  19         91.68        127.79        18.08 o
  -1  14  19         19.97         33.30         8.95 o
   0  14  19         47.23         79.85        12.53 o
   1  14  19         19.89         19.94         4.30 o
  -1  15  19          5.35         10.38         6.80 o
   0  15  19         57.64         65.17        13.25 o
   1  15  19          5.34         10.16         5.55 o
   0   0  20        930.29        947.80        40.46 o
   1   0  20          0.49         11.71         4.83 o
   2   0  20         54.63         54.45         4.70 o
   3   0  20         20.48         19.98         7.61 o
   4   0  20        152.62        158.62        18.26 o
  -4   1  20         83.40         90.95        14.32 o
  -3   1  20        178.61        180.37        11.83 o
  -2   1  20        128.27        120.69         9.18 o
  -1   1  20        371.16        375.25        23.27 o
   0   1  20         87.70         89.15         7.84 o
   1   1  20        371.04        329.81        15.56 o
   2   1  20        127.78        126.96         7.01 o
   3   1  20        178.61        187.76         8.94 o
   4   1  20         83.66         70.30        17.72 o
  -4   2  20        144.12        167.57        18.62 o
  -3   2  20         59.46         68.78         7.08 o
  -2   2  20        105.14        111.70         8.96 o
  -1   2  20         42.26         39.04         6.20 o
   0   2  20          0.26         14.47         4.03 o
   1   2  20         42.39         46.43         8.59 o
   2   2  20        104.26        102.18        12.89 o
   3   2  20         59.55         49.36         8.06 o
   4   2  20        145.05        154.73        10.91 o
  -4   3  20         43.97         50.71         8.00 o
  -3   3  20          7.46          6.85         6.45 o
  -2   3  20         21.08         16.48         4.54 o
  -1   3  20          9.10          5.86         7.52 o
   0   3  20        884.93        962.12        40.82 o
   1   3  20          8.94         10.71         3.26 o
   2   3  20         21.29         18.72         2.95 o
   3   3  20          7.37          9.65         3.31 o
   4   3  20         43.80         50.60         6.02 o
  -4   4  20        107.44        107.78        10.74 o
  -3   4  20         36.10         36.32         6.71 o
  -2   4  20         31.79         38.04         8.41 o
  -1   4  20         41.10         28.54         5.40 o
   0   4  20        129.95        136.42        13.25 o
   1   4  20         41.24         44.03         5.75 o
   2   4  20         31.92         22.30         4.16 o
   3   4  20         36.01         42.85         4.98 o
   4   4  20        107.48        123.43         8.58 o
  -4   5  20         62.18         79.50         7.58 o
  -3   5  20         20.83         16.79         4.28 o
  -2   5  20         92.34         86.63         7.95 o
  -1   5  20         58.97         62.82         6.71 o
   0   5  20         56.38         63.74         9.67 o
   1   5  20         58.87         68.26        11.46 o
   2   5  20         92.04         79.27         6.28 o
   3   5  20         20.81         27.96         4.56 o
   4   5  20         62.04         69.80         6.66 o
  -4   6  20         36.87         39.58         6.31 o
  -3   6  20          9.81          8.62         3.87 o
  -2   6  20         60.02         78.24         7.72 o
  -1   6  20        127.81        120.68         9.37 o
   0   6  20          1.94          3.73         3.18 o
   1   6  20        127.53        133.98         9.20 o
   2   6  20         59.96         67.23         5.76 o
   3   6  20          9.91         10.23         2.94 o
   4   6  20         36.94         45.66         5.22 o
  -3   7  20         20.64         21.71         5.30 o
  -2   7  20         15.55         25.32         5.66 o
  -1   7  20         45.64         53.95         7.80 o
   0   7  20        691.29        802.90        30.26 o
   1   7  20         45.42         35.81         9.67 o
   2   7  20         15.47         19.28         4.44 o
   3   7  20         20.63         26.51         4.60 o
  -3   8  20        175.24        204.76        16.47 o
  -2   8  20         58.54         61.60         7.19 o
  -1   8  20         31.26         35.29         6.36 o
   0   8  20         98.57         80.85         7.80 o
   1   8  20         31.07         27.21         8.24 o
   2   8  20         58.41         62.44         6.76 o
   3   8  20        175.10        209.72        10.43 o
  -3   9  20         74.34         80.83         8.36 o
  -2   9  20         32.93         39.74         6.78 o
  -1   9  20          1.96          1.50         3.41 o
   0   9  20          0.68          5.37         5.37 o
   1   9  20          1.89         -4.65         5.01 o
   2   9  20         32.99         41.64         6.98 o
   3   9  20         74.52         80.62         6.60 o
  -3  10  20         51.01         57.74         7.13 o
  -2  10  20          9.37         14.32         4.47 o
  -1  10  20         24.87         28.92         5.55 o
   0  10  20        115.50        126.75        14.68 o
   1  10  20         24.90         24.71         7.88 o
   2  10  20          9.42         12.24         6.45 o
   3  10  20         50.84         67.14         6.17 o
  -2  11  20         36.97         44.38         6.82 o
  -1  11  20          6.85          5.72         4.12 o
   0  11  20         33.00         29.72         9.31 o
   1  11  20          6.79          7.88         6.80 o
   2  11  20         36.89         51.15        11.46 o
  -2  12  20         68.59         87.94         9.53 o
  -1  12  20         47.62         50.85        11.10 o
   0  12  20        135.44        178.67        17.90 o
   1  12  20         47.55         46.55        11.46 o
   2  12  20         68.61         82.22         7.64 o
  -1  13  20         19.39         21.84         7.88 o
   0  13  20         20.92         23.27         8.59 o
   1  13  20         19.49         32.58        10.03 o
  -1  14  20          3.97          2.86         6.09 o
   0  14  20        102.32        120.31        15.40 o
   1  14  20          4.03          2.86         7.16 o
   1   0  21        798.75        814.60        38.31 o
   2   0  21        198.55        222.40        13.04 o
   3   0  21         16.34         22.23         4.82 o
   4   0  21         86.60        111.36        15.75 o
  -4   1  21         41.88         45.12        11.10 o
  -3   1  21         36.74         49.35         7.34 o
  -2   1  21         43.48         54.02         7.21 o
  -1   1  21         28.85         26.33         5.40 o
   0   1  21         94.97        106.30         9.10 o
   1   1  21         28.70         32.26         5.55 o
   2   1  21         43.16         46.55        10.03 o
   3   1  21         37.15         40.08         5.48 o
   4   1  21         41.79         44.70         6.02 o
  -4   2  21         45.25         50.85        12.89 o
  -3   2  21         36.77         36.34         6.71 o
  -2   2  21         42.42         47.33         8.41 o
  -1   2  21        214.32        187.27        17.19 o
   0   2  21       1031.34       1130.82        32.78 o
   1   2  21        214.18        214.60        12.40 o
   2   2  21         42.58         44.05         6.87 o
   3   2  21         36.92         34.08         5.56 o
   4   2  21         45.02         48.24         8.77 o
  -3   3  21         56.62         58.22        13.96 o
  -2   3  21         13.20          6.62         3.29 o
  -1   3  21         20.01         30.75         5.81 o
   0   3  21         47.29         46.93         7.09 o
   1   3  21         19.87         23.44         4.93 o
   2   3  21         13.36         10.61         3.96 o
   3   3  21         56.58         56.72         6.55 o
  -3   4  21        110.17        123.33        13.61 o
  -2   4  21         49.04         48.66         7.58 o
  -1   4  21        462.78        518.08        28.11 o
   0   4  21        110.32        100.41        10.20 o
   1   4  21        463.12        553.92        37.06 o
   2   4  21         49.21         54.32         5.63 o
   3   4  21        109.91        123.80        10.61 o
  -3   5  21          0.64          2.49         2.90 o
  -2   5  21          6.99          7.42         3.61 o
  -1   5  21          4.29          6.62         3.80 o
   0   5  21        180.85        182.26        15.75 o
   1   5  21          4.34         -1.07        10.38 o
   2   5  21          6.91         10.19         3.09 o
   3   5  21          0.62         -3.15         3.15 o
  -3   6  21         14.18         14.28         4.28 o
  -2   6  21         68.82         72.17        11.10 o
  -1   6  21         56.37         55.61         7.19 o
   0   6  21          3.23         -0.42         4.30 o
   1   6  21         56.33         50.98         9.49 o
   2   6  21         69.02         70.87        12.71 o
   3   6  21         14.22         30.22         6.11 o
  -3   7  21         96.23         93.80         9.24 o
  -2   7  21         66.18         77.81        17.72 o
  -1   7  21         37.41         37.81         6.20 o
   0   7  21         13.52         17.14         9.49 o
   1   7  21         37.48         39.03        10.03 o
   2   7  21         66.28         78.09         6.88 o
   3   7  21         96.54        118.09         7.62 o
  -3   8  21          5.78          1.89         4.30 o
  -2   8  21         14.36         17.24         4.56 o
  -1   8  21         11.81         19.46         4.54 o
   0   8  21         20.72         23.45         7.16 o
   1   8  21         11.75         10.74         6.09 o
   2   8  21         14.34          8.17         3.23 o
   3   8  21          5.79          6.05         4.57 o
  -2   9  21         19.91         21.76         9.31 o
  -1   9  21          3.21          9.38         3.66 o
   0   9  21         16.33         19.69         8.24 o
   1   9  21          3.26          2.15         6.09 o
   2   9  21         19.85         16.44         6.80 o
  -2  10  21         36.04         41.23        14.50 o
  -1  10  21         80.22         85.15         8.05 o
   0  10  21          0.28         -1.79         5.01 o
   1  10  21         80.22         63.02        12.89 o
   2  10  21         35.99         49.97         6.09 o
  -2  11  21         17.88         17.38         4.04 o
  -1  11  21         18.66         15.75         8.24 o
   0  11  21         23.74         24.71         8.95 o
   1  11  21         18.55         19.34         8.95 o
   2  11  21         17.91         30.55         5.75 o
  -1  12  21         27.31         39.39        11.10 o
   0  12  21        103.89        107.78        14.68 o
   1  12  21         27.30         19.34         8.24 o
   0  13  21          0.07          7.52         7.16 o
   0   0  22        326.41        319.39        22.20 o
   1   0  22        207.85        180.20        16.47 o
   2   0  22         14.52         10.60         7.52 o
   3   0  22         39.50         33.35         8.59 o
  -3   1  22         68.62         66.31         7.19 o
  -2   1  22         27.76         34.12         6.36 o
  -1   1  22        301.78        298.98        22.20 o
   0   1  22        166.76        163.11        11.01 o
   1   1  22        300.88        326.95        26.32 o
   2   1  22         27.79         22.21         5.40 o
   3   1  22         68.37         78.28         7.42 o
  -3   2  22          2.56         -2.05         2.90 o
  -2   2  22        146.20        147.52        10.74 o
  -1   2  22        108.84        108.49        12.89 o
   0   2  22        348.95        382.04        17.46 o
   1   2  22        108.06        105.64         8.96 o
   2   2  22        145.69        152.89        16.11 o
   3   2  22          2.50         -0.07         2.85 o
  -3   3  22         53.82         64.10        15.40 o
  -2   3  22         76.17         75.66         7.84 o
  -1   3  22          7.56          9.45         4.17 o
   0   3  22         50.64         55.16         6.84 o
   1   3  22          7.54          5.60         3.58 o
   2   3  22         76.16         63.26         7.14 o
   3   3  22         53.61         66.89        11.04 o
  -3   4  22          7.21          9.48         7.16 o
  -2   4  22         12.72         15.52         4.37 o
  -1   4  22         68.66         82.53         8.09 o
   0   4  22         35.62         35.11         6.27 o
   1   4  22         68.34         69.74         7.21 o
   2   4  22         12.81         18.26         7.88 o
   3   4  22          7.21          8.70         3.43 o
  -3   5  22         43.59         44.55         7.39 o
  -2   5  22         13.89         18.62         5.06 o
  -1   5  22         50.21         53.71         7.97 o
   0   5  22          2.25         -1.79         2.58 o
   1   5  22         49.97         46.04         6.07 o
   2   5  22         13.98         12.89         7.16 o
   3   5  22         43.77         55.22         5.33 o
  -3   6  22         48.24         48.34        17.19 o
  -2   6  22         28.34         22.41         5.40 o
  -1   6  22         35.40         30.22         5.82 o
   0   6  22          0.91          6.00         3.16 o
   1   6  22         35.57         47.26        11.82 o
   2   6  22         28.34         17.55         7.88 o
   3   6  22         48.24         56.71         6.49 o
  -2   7  22         29.24         18.99         4.93 o
  -1   7  22         32.26         25.50         5.57 o
   0   7  22        122.28        119.59        12.53 o
   1   7  22         32.33         32.58         9.67 o
   2   7  22         29.27         36.52        10.38 o
  -2   8  22         34.71         40.51         6.84 o
  -1   8  22         19.30         23.84         6.62 o
   1   8  22         19.29         23.63         8.95 o
   2   8  22         34.64         30.08         9.31 o
  -2   9  22          1.48          4.94         3.77 o
  -1   9  22          0.59         -2.65         2.65 o
   0   9  22          0.05         -1.79         5.37 o
   1   9  22          0.64          1.79         5.73 o
   2   9  22          1.44         13.96         7.52 o
  -2  10  22         49.91         47.45         9.49 o
  -1  10  22         31.85         34.53         5.90 o
   0  10  22          4.64          0.72         5.73 o
   1  10  22         31.79         25.78         9.31 o
   2  10  22         49.95         64.09        13.25 o
  -1  11  22         11.21         20.41         8.59 o
   0  11  22          6.03         12.89         7.88 o
   1  11  22         11.11          4.65         6.80 o
   0  12  22         35.33         36.52        10.38 o
   1   0  23         61.86         74.85         7.69 o
   2   0  23         78.89         83.43        11.82 o
   3   0  23        101.98        131.05        16.11 o
  -3   1  23        131.71        155.58        15.75 o
  -2   1  23         63.06         66.11        11.46 o
  -1   1  23        271.04        281.44        21.48 o
   0   1  23          1.02          5.21         3.66 o
   1   1  23        271.14        274.57        14.93 o
   2   1  23         63.20         64.45        10.74 o
   3   1  23        131.31        136.78        16.83 o
  -3   2  23         24.56         25.64         9.31 o
  -2   2  23         43.66         52.19         6.78 o
  -1   2  23         52.39         44.82         6.93 o
   0   2  23         98.20         99.42         8.99 o
   1   2  23         52.01         47.04         7.04 o
   2   2  23         43.39         53.71         6.61 o
   3   2  23         24.40         36.88        11.10 o
  -3   3  23        147.36        158.87        11.36 o
  -2   3  23         49.39         58.03        13.43 o
  -1   3  23         87.35        104.55        12.89 o
   0   3  23         37.85         59.47         6.78 o
   1   3  23         87.15         92.28         8.09 o
   2   3  23         48.98         47.98        11.46 o
   3   3  23        147.26        162.56        17.90 o
  -2   4  23         21.61         23.11         8.59 o
  -1   4  23         72.54         57.57        17.90 o
   0   4  23         11.52         14.43         4.28 o
   1   4  23         72.28         83.78         7.84 o
   2   4  23         21.46         15.40         7.16 o
  -2   5  23         34.64         34.17         5.91 o
  -1   5  23          3.40          6.50         6.09 o
   0   5  23         24.64         32.37         6.31 o
   1   5  23          3.35          4.08         3.58 o
   2   5  23         34.73         18.98         8.95 o
  -2   6  23         12.66          3.68         8.06 o
  -1   6  23         54.00         51.53         8.06 o
   0   6  23          3.26         -3.40         3.40 o
   1   6  23         53.98         69.46        14.32 o
   2   6  23         12.69          7.52         7.52 o
  -2   7  23         57.98         67.80         7.84 o
  -1   7  23         18.33         24.19         4.79 o
   0   7  23          7.79          5.91         3.29 o
   1   7  23         18.26         18.26         7.88 o
   2   7  23         57.93         67.32        14.68 o
  -2   8  23         36.70         45.55        12.17 o
  -1   8  23         29.48         46.96         6.35 o
   0   8  23         99.67         56.57        12.89 o
   1   8  23         29.36         33.66        11.46 o
   2   8  23         36.72         50.49        12.17 o
  -1   9  23          4.34          6.74         5.55 o
   0   9  23         26.01         24.71         9.67 o
   1   9  23          4.27         11.10         6.80 o
   0  10  23          0.48         -4.65         6.09 o
   0   0  24         37.72         52.28        11.10 o
   1   0  24         14.12         11.82         4.30 o
   2   0  24        195.56        228.45        20.05 o
  -2   1  24         53.55         63.02        10.38 o
  -1   1  24         72.60         83.43        11.82 o
   0   1  24          6.30          3.76         3.54 o
   1   1  24         72.86         82.37         8.09 o
   2   1  24         53.74         45.81         7.04 o
  -2   2  24        159.06        137.18        51.20 o
  -1   2  24          7.46          7.23         4.65 o
   0   2  24         21.40         23.72         5.08 o
   1   2  24          7.50          7.90         3.61 o
   2   2  24        159.04        145.73        15.40 o
  -2   3  24         41.78         38.28         7.88 o
  -1   3  24         30.92         37.88         8.59 o
   0   3  24         38.91         34.38         7.70 o
   1   3  24         30.88         41.49         6.98 o
   2   3  24         41.74         35.09        10.74 o
  -2   4  24         33.29         45.12         7.52 o
  -1   4  24          3.27          4.49         4.83 o
   0   4  24          4.21          3.64         3.58 o
   1   4  24          3.29          4.73         3.36 o
   2   4  24         33.47         24.35         8.95 o
  -2   5  24         45.44         58.60        10.20 o
  -1   5  24         16.59          8.67         5.01 o
   0   5  24         92.79        107.51        20.59 o
   1   5  24         16.81         30.08         7.88 o
   2   5  24         45.16         69.82        14.32 o
  -1   6  24         16.38         24.27         5.57 o
   0   6  24         43.43         42.43         6.84 o
   1   6  24         16.19         19.69         8.95 o
  -1   7  24          5.75          2.33         3.76 o
   0   7  24          6.21          0.00         3.58 o
   1   7  24          5.68          0.00         6.09 o
  -1   8  24          5.94         -1.46         2.84 o
   0   8  24         23.78         16.11         8.95 o
   1   8  24          5.86          4.65         6.09 o
   1   0  25         13.39         11.82         3.96 o
  -1   1  25          9.28         12.77         3.77 o
   0   1  25        102.11        133.86        23.99 o
   1   1  25          9.31          9.40         4.65 o
  -1   2  25         30.76         27.18         5.68 o
   0   2  25          0.00          3.40         3.54 o
   1   2  25         30.93         26.73         5.32 o
  -1   3  25         38.34         31.08         6.19 o
   0   3  25         23.47         22.44         7.34 o
   1   3  25         38.47         56.34        13.61 o
  -1   4  25         14.29         10.48         5.19 o
   0   4  25          4.49         11.05         3.41 o
   1   4  25         14.26         20.32         5.19 o
  -1   5  25          7.73          6.80         3.80 o
   0   5  25         71.47         79.94        12.00 o
   1   5  25          7.73         11.10         5.01 o
   0   6  25          2.47          6.76         3.36 o
                                                
